# Supplementary material for: Kcnq2 R213 knock-in mice reveal variant- and region-specific mechanisms underlying self-limited familial neonatal-infantile epilepsy and early infantile developmental and epileptic encephalopathy
Source: Acta Neuropathol Commun. 2026 Feb 25;14:76. doi: 10.1186/s40478-026-02264-4 (PMC13041443; doi:10.1186/s40478-026-02264-4)
Supplement: Supplementary file 9 — Additional file9 (CSV 1857 KB) [file 40478_2026_2264_MOESM9_ESM.csv]

genes	logFC.R213Q	logFC.R213W	logCPM	F	PValue	FDR
Gm7292	0.0307074146840016	2.96567317444166	4.31806067146453	30.6930073662722	5.99296855884612e-07	0.00534391747859883
Hmga1b	2.50723905473067	-3.34397106568413	2.47830400168105	30.2741174234118	6.66989201023318e-07	0.00534391747859883
Atp6v0c-ps2	2.05781137834578	-1.08811008021686	6.30783704555142	27.9718693831184	1.22577523103735e-06	0.00654727410071416
Otub2	0.251886892584826	-0.286284644860803	5.35671202680284	23.8423600631946	4.02529239051359e-06	0.0161253213163974
Neurl1b	-0.350458588425755	0.15426768999731	6.08093041580878	21.0047584259577	9.93219019962792e-06	0.0318306831517675
Zfp512b	-0.04307736728289	0.237430844487778	5.72336017307836	19.2532979878435	1.80810410949445e-05	0.0331437642183519
Anxa11	0.191682265253064	-0.492831322419727	4.70252077041608	19.1941342709405	1.84619572025477e-05	0.0331437642183519
Prss41	2.08232555830618	-2.26705136155865	-0.173009445085747	19.0663056659683	1.93153343783308e-05	0.0331437642183519
Egr3	0.429230049697824	-0.595427743690844	7.46241841218295	18.2459629907883	2.59359226283159e-05	0.0331437642183519
Gm10503	2.6592780425943	-6.51565072760719	2.33253308164901	18.1960032812302	2.64128186945231e-05	0.0331437642183519
Sgsm1	0.481037471839875	-0.260641364209435	6.75712722952777	18.1705091895586	2.66598708643008e-05	0.0331437642183519
Gm14719	2.41437921610176	-3.31708301578198	0.216816890422661	18.1199465414961	2.71573755101041e-05	0.0331437642183519
Gm7072	0.398230402548483	-0.17764724000802	4.12828596055118	17.7194567760171	3.14771400415237e-05	0.0331437642183519
Vgf	0.270360931871182	-0.304416706495056	8.02737588048974	17.7074909703669	3.1617290774991e-05	0.0331437642183519
Zfp758	-0.63713450694725	-0.0924848637724979	3.03078766657219	17.3666982771336	3.59105051978059e-05	0.0331437642183519
Cdh22	0.219451279084109	-0.2586329410458	5.38107900439551	16.9593467961054	4.18999632733009e-05	0.0331437642183519
Cacna1c	0.252218491899515	0.0292884303828781	6.36829026674848	16.9053907252895	4.27722106955694e-05	0.0331437642183519
Mettl27	-0.281663633543999	0.235271543121954	2.98318829251111	16.9038916512347	4.27967268832408e-05	0.0331437642183519
Dcx	-0.229735962337717	0.181193356060723	5.15274697429239	16.6997730478004	4.6283239036752e-05	0.0331437642183519
Hspa5	0.242085114575297	-0.340533702998815	8.00014441527842	16.620330851316	4.77233259856113e-05	0.0331437642183519
Atp6v0c	-0.473520369024954	0.144240062799936	9.30611989353894	16.6064668949217	4.79796399321879e-05	0.0331437642183519
Calr	0.164752143129952	-0.213436989635177	8.51606604826493	16.5484014399329	4.90696489380917e-05	0.0331437642183519
Sdf2l1	0.236928553289521	-0.452088778769954	3.68629395624967	16.4680161444854	5.06236782480646e-05	0.0331437642183519
Klhl3	0.280071774536647	-0.104125621308817	6.07686458813033	16.2366446153205	5.54057166849913e-05	0.0331437642183519
Kctd12	0.161805759603892	-0.18476281540741	6.28626601361134	16.2193319595925	5.57829501195139e-05	0.0331437642183519
Rnps1	-0.319144739815046	0.117985402065021	6.48715548686149	16.1228033623976	5.79385183812325e-05	0.0331437642183519
Homer1	0.384053213528883	-0.577442703683238	8.11588666337911	16.1057925647106	5.83277592977839e-05	0.0331437642183519
Slco3a1	0.301812788906685	-0.11413702801118	4.85745105298177	16.044427165822	5.97559131124547e-05	0.0331437642183519
Clmp	0.210703663610496	-0.230045241003281	3.78311779515222	15.9818675331204	6.12513970490953e-05	0.0331437642183519
1700001L05Rik	-0.612677980825821	0.234399957383232	3.333526558132	15.9490815982314	6.20514806883772e-05	0.0331437642183519
Lpl	0.440975000639485	-0.0684878020006658	4.94900132441329	15.7735626145199	6.65341622932356e-05	0.0343917231157035
Atp2b4	0.253661123899631	0.305467528669445	8.0103599490748	15.5668100442681	7.22751262784982e-05	0.036191769483958
Arhgap39	0.235242164165096	-0.0415383417840367	6.03464806531765	15.1852828349603	8.43478087884353e-05	0.0390752308713942
Ptgs2	0.346602071125794	-0.319557936649456	3.67898422988113	15.162264522075	8.51438020505367e-05	0.0390752308713942
Popdc3	0.639244600150385	-1.15339092544277	-0.355423770827762	15.0917003276208	8.76357049221037e-05	0.0390752308713942
Xbp1	0.120275476703686	-0.233755093981864	6.20014027437871	15.0429166450272	8.94051295733568e-05	0.0390752308713942
Pamr1	-0.296806560994202	0.261937046120721	5.68265662423629	14.9440105916708	9.31138855610479e-05	0.0390752308713942
Galnt9	0.401272133832706	-0.234681331555173	6.71383566877428	14.8966784665391	9.49480963630328e-05	0.0390752308713942
Ctsf	-0.155653522836816	0.0846484095509642	5.79169118419834	14.8461562293892	9.69497129130371e-05	0.0390752308713942
Mast3	0.254327577905502	-0.112577356361924	8.23124733273994	14.7985962941583	9.88762758279443e-05	0.0390752308713942
Alas2	-0.926388479488146	0.774964815758574	3.10128748452952	14.7717970959399	9.99803086449801e-05	0.0390752308713942
Cdkn1a	0.501950817658679	-0.366098223508779	4.59248145680982	14.5525778324234	0.000109535579131258	0.0399448980582276
Peak1	0.304191871059049	-0.00906806474237826	4.95340509766598	14.5354154017385	0.000110324835205802	0.0399448980582276
Hyou1	0.212818938808427	-0.0830259215489695	6.68606287192968	14.5226433980835	0.000110916230326028	0.0399448980582276
Inhba	0.477116913885486	-0.373366366915238	3.79312117844587	14.4943820568304	0.000112237228031893	0.0399448980582276
Tmem198	0.0454604407347218	-0.184288297249679	6.05023511615317	14.4168647402179	0.000115949873325384	0.0399448980582276
Nptx1	0.256069477393161	-0.0654768705511793	8.53655230538763	14.3804600327831	0.000117739712880817	0.0399448980582276
Tnfrsf21	0.220352922156389	-0.136910735515794	6.57874361626594	14.3009644228124	0.000121754260720422	0.0399448980582276
Vangl1	0.295301996711144	-0.455878233822752	1.88286785066039	14.2933221668674	0.00012214802826093	0.0399448980582276
Atp5f1e	-0.110080645031719	0.138296730717412	6.70202881448842	14.2370752156404	0.000125089444936672	0.0400886653133048
Atp6ap1l	-0.283228325671893	0.382395698829454	3.97191968581297	14.1771027130204	0.000128311422678593	0.0403149458235643
Eef2k	-0.129727745584995	0.161601643908354	5.20706677572354	14.0749491571759	0.00013401091339969	0.040669968047961
Zmynd8	0.119620963776122	-0.150374150252629	6.794761953493	14.0641118993797	0.000134631650319784	0.040669968047961
Zfp40	-0.42713555667689	0.0193295745688798	3.91323143315513	13.941464783598	0.000141880521367436	0.040669968047961
Mdga1	0.693075376159817	-0.124822148119175	4.70024258734648	13.9150365535034	0.000143497883505044	0.040669968047961
Usp6nl	-0.128713970646684	0.151763700998912	4.73231238291014	13.8703732325104	0.00014627730976097	0.040669968047961
Myh9	0.29724427983577	-0.0381778350192494	6.1217299443177	13.8127269307739	0.000149952223004102	0.040669968047961
Enc1	0.195740908055774	-0.200226236994195	9.73824044538361	13.7595694156193	0.000153430767984947	0.040669968047961
Slc7a14	0.279290475432724	0.0258542256851568	6.65457633857089	13.7389219294633	0.000154805665661807	0.040669968047961
Gtdc1	-0.253213338559114	0.0212165821332631	5.92950030158691	13.7199871600189	0.000156078386985591	0.040669968047961
Hdac7	-0.143481369083207	0.247695588646486	3.98845934258429	13.7112274684762	0.000156671054033139	0.040669968047961
Gm37459	-0.0257492731772298	-0.319796596242336	4.71948265823427	13.6667001200689	0.000159722076258809	0.040669968047961
Smad3	0.245406793341252	-0.102677379052066	6.0976868670434	13.6641589312334	0.000159898151960905	0.040669968047961
Synj2	0.242301392731279	-0.262632373533677	6.54377889630056	13.5219207724315	0.000170101089870515	0.0419451723200332
Crem	0.0563361900479016	-0.444983067569584	4.39756556533322	13.4565938592472	0.000175024331678562	0.0419451723200332
Lgr6	-0.337840429267842	0.29253320989056	2.29883893550102	13.3899079101682	0.000180211500614792	0.0419451723200332
Pcsk4	-0.217453949641016	0.465994959510272	1.79054140535813	13.3556251519438	0.000182943550234322	0.0419451723200332
Bdnf	0.2352385555518	-0.429642009923397	5.40794964245872	13.2943174670103	0.000187943098093007	0.0419451723200332
Ppp1r11	0.0300905131560087	-0.181960500363178	5.86270142708939	13.2775220450442	0.000189338724417799	0.0419451723200332
Zfp639	-0.216157217006787	0.0670494465886045	4.41015735636434	13.2713069981629	0.000189858042629359	0.0419451723200332
Zkscan2	-0.151781473741945	0.286099407161557	4.07638019166084	13.2435198133247	0.000192199053445129	0.0419451723200332
Pdia6	0.207367579075679	-0.263393869664601	6.76709152596448	13.2319693096471	0.000193181448171295	0.0419451723200332
Camkk1	0.134254991975066	-0.118039038883201	6.99653200501756	13.2025709470337	0.000195706751416041	0.0419451723200332
Rorb	-0.476393087466771	0.0379218063519755	6.19963919172434	13.1944716802539	0.000196408812716345	0.0419451723200332
Tanc1	0.354307543997803	-0.294054020310185	4.54897040427488	13.1724800047864	0.000198329053524557	0.0419451723200332
Unc5a	0.230582791247835	0.00696557894543183	6.49303140541782	13.1655188536882	0.00019894115678498	0.0419451723200332
Slc1a1	0.10940150414631	-0.0779335569845694	7.11659803124078	13.0895586858834	0.000205756641444599	0.0423933894144782
Pla2g4e	-1.07245707784525	0.90740100995785	3.95921358909928	13.0626076204212	0.000208235960877165	0.0423933894144782
Lair1	-0.102129623341748	0.300837724952976	3.39601441187467	13.0251178365091	0.000211739369470216	0.0423933894144782
Kcns1	0.0258882705786216	-0.303921938644814	4.58279522678537	12.9994677047616	0.000214173554095771	0.0423933894144782
Asap2	0.235804212256945	-0.190873705345329	5.8064371102931	12.977313802424	0.00021630063546273	0.0423933894144782
Ubxn2b	0.148354565115644	-0.0815431647384735	5.91932550562352	12.955239924693	0.000218443074523031	0.0423933894144782
Fmnl1	0.271092410194109	-0.266822033379694	7.07681192066406	12.9199244156488	0.000221919228270122	0.0423933894144782
Glo1	0.430991378091949	-0.192230503809104	6.4175542863257	12.9167771525911	0.000222231946506251	0.0423933894144782
Cirbp	-0.190154158353873	0.188777485187097	5.62651191889943	12.7839835522227	0.000235876912476121	0.0444290364805471
H2bc6	0.252397567386485	-0.89716755713612	0.604893705005557	12.7457842671187	0.000239970100538161	0.0444290364805471
Rnf169	-0.0160386201126725	0.31225710509392	5.78537946421108	12.7033154585904	0.000244612357886225	0.0444290364805471
Hnrnpdl	-0.178449946176256	0.143690082524161	7.00576955702312	12.6981217095861	0.000245186804994699	0.0444290364805471
Nptx2	0.32428690763837	-0.263119027745669	5.97390302452217	12.6655701698437	0.000248820954780533	0.0444290364805471
Lurap1l	0.209058075699424	-0.166792266505014	4.09917792722718	12.6310255512956	0.000252742278034952	0.0444290364805471
Hbb-bt	-0.706891764051115	0.719632565391657	5.12326039516895	12.610789839002	0.00025507074297127	0.0444290364805471
Nectin1	0.255874010638187	-0.25106171760194	5.78679289717619	12.6106723263415	0.000255084333263251	0.0444290364805471
Sipa1l3	0.449270638241419	-0.0902782482106235	5.55931060559025	12.5621120899395	0.000260768800526243	0.0449307447272315
Rhbdl3	0.476450358305238	0.0151573510841037	3.95210081563147	12.5335466077088	0.000264177415470097	0.0449964672325598
Cacna1e	0.226854309793183	0.115616528752526	7.86388197608535	12.5030537398361	0.000267869971094987	0.0449964672325598
Ermardl2	1.1477958409745	0.0976114347705361	0.547988038419659	12.4678873380078	0.0002721988367838	0.0449964672325598
Slco1a4	-0.352879644772863	0.0711930112634801	5.33994086506396	12.4664088183583	0.000272382508834143	0.0449964672325598
Atp11b	-0.0645915363194231	0.225675829520261	6.1559872829163	12.3901549137725	0.000282041927132517	0.0454355868709538
Gm13446	-0.359292775091357	0.205602421560809	2.86927131810746	12.3891924242702	0.000282166223549228	0.0454355868709538
Mical2	0.21915066953775	-0.231074074022712	8.89132298195036	12.378530767851	0.000283547097297515	0.0454355868709538
Afdn	0.183021423302125	0.00661284553161024	6.24979526782805	12.3426668930153	0.000288246722228728	0.045679426600964
Etv5	0.200518339581151	-0.207549934540894	7.24569952042051	12.3236731485702	0.000290770189297199	0.045679426600964
Ago2	0.214408393688321	0.0362084403096489	6.75703141916852	12.2636808772936	0.000298900919417657	0.0463569677472828
Gda	-0.0892603961351987	0.183832004867908	8.60486264613238	12.240679147699	0.000302084124094397	0.0463569677472828
Lrrk2	0.227728976973401	-0.170857437275554	5.82670234721121	12.2286618071623	0.000303761957904686	0.0463569677472828
Dpy19l3	0.240184632003654	-0.110851567021503	5.62495581604391	12.1770724041748	0.000311081657131777	0.0470261554139585
Pacsin1	0.170782455751743	-0.0747702143731674	8.88536577542703	12.142294314326	0.000316125062524979	0.0473419439429931
mt-Co1	-0.222211340567828	-0.119004825571126	14.3803059670778	11.7267725158295	0.000383839833609124	0.056950458275487
Garem1	0.310149519522441	-0.0298353694382451	4.74419892765204	11.7056661031495	0.000387680210050193	0.0569925475765531
Adcy3	0.292529174377246	0.0450153348623913	5.27589963297178	11.6607537339521	0.000395993012759408	0.0572614721352092
Lrrn2	0.242942777085284	-0.0550073985715798	6.63193419764366	11.6572137671631	0.000396656478220683	0.0572614721352092
Brinp3	-0.367456877032003	0.232052251596342	5.5801664717582	11.6284125929682	0.000402099919525017	0.0575290099149007
Pdia4	0.195030762194622	-0.268954739506843	5.13676275094832	11.4653745207372	0.000434499220286189	0.0616142965120875
Lmcd1	-0.336267025049033	0.364954961909453	2.98101325122502	11.3976011851475	0.000448799909995586	0.0630839452435902
Lrp8	0.230638743302159	-0.0244813775083009	6.23034782565545	11.3730770955389	0.00045410108926972	0.0632740509083303
Pcna-ps2	-0.765968590225846	1.43544469830261	0.78414898194467	11.346255306184	0.000459977613137726	0.0635403558010252
Slit1	0.501959227606229	0.0895294308792923	5.50533518522462	11.3266736484535	0.00046432046967543	0.0635920615904195
Dgkg	0.451920550205054	0.0122853645032806	4.91660669014589	11.2710325624464	0.000476907755035237	0.064735027455424
Exoc6b	0.109537645117682	-0.0976588240492848	6.66067444141906	11.2503367868825	0.000481684607069069	0.064735027455424
Camk1g	0.387125182798384	-0.109254819850139	5.42773990317787	11.2310026246509	0.000486194574920441	0.064735027455424
Zfp316	-0.14032843111476	0.178808859504335	4.87318658398047	11.2198148146242	0.000488825407021113	0.064735027455424
Kcnq2	0.161332113363804	-0.0139373354907521	8.61511581021336	11.1909631517257	0.000495682178173051	0.0651050100249588
Fgf14	-0.186068189406923	0.142760881815498	5.42858136611355	11.1466879854481	0.000506410252883389	0.0659732562759172
Setd5	0.000811854252811499	0.175966251728059	6.88858228871997	11.1224296043995	0.000512395846765166	0.0659732562759172
Sorbs1	0.2015805203838	-0.0565365345515113	5.76888692002698	11.1133980071517	0.000514644098507842	0.0659732562759172
Arhgef10l	-0.134746449688668	0.120183472100733	5.5486970663387	11.0794804232351	0.000523184275906567	0.0665357526756098
Brpf3	-0.0652746428915777	0.223324598130641	5.30283130607854	11.0390990134896	0.000533555040401302	0.0673203619479564
Sfpq	0.196528604852351	-0.144281781491447	6.83012766178357	11.0128697818981	0.000540411793487196	0.0676528013971784
Frzb	-0.321276300947623	0.178413238639932	4.6499618220636	10.9614722181636	0.000554129621684	0.0688323492857707
Tmem268	-0.108961876879788	0.16638836484159	4.08766817584924	10.9155812760461	0.000566700570158062	0.0692130629259845
Ubash3b	0.132552330825031	-0.128220279035412	5.33609951704488	10.9033811464009	0.000570094905084597	0.0692130629259845
Lypla1	-0.341741593181767	-0.155320519078737	4.44668784163956	10.8972676672942	0.00057180417700644	0.0692130629259845
Aff3	0.280853122103154	-0.102809529057145	5.63374886194954	10.8745705145214	0.000578199381515725	0.0692130629259845
Gm30455	-0.354242695029938	-0.109706800915699	3.97291743801348	10.8724839617394	0.000578791215182347	0.0692130629259845
Drp2	-0.0917712780763761	0.161033922032753	6.67816525572314	10.8179210907507	0.000594505581159352	0.0705656106110923
Cdyl2	0.37528687496423	-0.148771770570453	2.50786335328673	10.7677412406814	0.000609370953972943	0.0717982365181062
Akap7	-0.154293562269083	0.109683737391404	5.73093097338786	10.7242116431934	0.00062259645770332	0.0719537680011338
Gramd1b	0.129192926341756	-0.03440788384625	7.82448554563677	10.7220431232112	0.00062326348819815	0.0719537680011338
Maff	1.10500582650939	0.920866154954266	0.124124115432663	10.7143892765757	0.000625624055328391	0.0719537680011338
Gm16001	-0.164918992869933	0.291211435984336	2.3228719582598	10.6910533853689	0.000632881880968295	0.0719537680011338
Ptprj	0.13393160765998	-0.0757381900750109	7.34319299190013	10.6899106778633	0.000633239642255402	0.0719537680011338
Zfp983	0.5300556398135	-0.192176859774654	3.58718888517414	10.6759347105658	0.00063763324114834	0.0719537680011338
Zbtb20	0.410357537343393	-0.0430880997448755	6.09262778600318	10.6406293485022	0.00064888159758723	0.0727110399981663
Trim2	0.13212286426984	-0.0617917499055401	8.06831269147554	10.6236499465404	0.000654368536653517	0.0728166766064996
Fam167a	0.229321533178088	-1.04921186937929	0.813936961033169	10.5972712345965	0.000662993988603762	0.0732676942992185
Gm12371	-0.404096233176643	0.165283751810871	3.73426432337198	10.5806340944002	0.000668498103258551	0.0733699562096919
Bace2	-0.520074452750867	0.342579259763284	2.9824820417008	10.5043712105588	0.000694377236356958	0.0748322675673571
Maml3	0.31815284595556	-0.447887171170411	3.75046724781488	10.5041137774986	0.000694466431590825	0.0748322675673571
Lrp1b	0.220056654611522	0.191938325936294	5.25990523094795	10.5001777615274	0.000695831744104856	0.0748322675673571
Ahsa1	-0.0459967850607625	-0.172433201345566	6.58475021624038	10.4702472888026	0.000706310652748011	0.0754528126642275
Rprm	-0.0328664927998336	0.289764255883239	5.94598578532694	10.424021295176	0.000722836073356807	0.0765628145144039
Srsf5	-0.0949206516244165	0.134620338060796	6.90030052861291	10.4145957643387	0.000726257351859049	0.0765628145144039
Hectd2	0.234025659596806	-0.183820733187493	3.1044917427786	10.3635021692243	0.000745114773311331	0.0771464297345286
Fancm	-0.130901733095329	0.277437171890092	3.53884398427267	10.3527016048468	0.000749169303737315	0.0771464297345286
Stim2	0.174859903710332	-0.197518076931406	5.97357998987214	10.3465696930414	0.000751481975490652	0.0771464297345286
B3galt5	0.295997621294192	-0.0795412648126845	4.99166642474234	10.3406265494495	0.000753730918797566	0.0771464297345286
Dnajc3	0.0882302334515106	-0.153439209681957	6.00972913392567	10.3267887294099	0.00075899590995176	0.0771464297345286
Slfn2	0.288135757593157	-0.721537401267277	0.685415638267576	10.3112719403525	0.00076494768367904	0.0771464297345286
Myo1b	-0.106205496089679	0.223475932492849	5.45638364469708	10.309853231195	0.000765494403881057	0.0771464297345286
Baiap2	0.253917418111115	-0.0793772808789862	7.93685912117596	10.2806138089209	0.00077685811408688	0.0775403657034221
Rps6ka2	0.368535013275242	0.0234474968426851	6.10154710015203	10.2565811885689	0.000786336669537296	0.0775403657034221
Hsph1	0.0447050251621315	-0.195242666473715	8.36788330270634	10.2507531150473	0.000788654325220562	0.0775403657034221
Cfap74	-0.203429907231376	0.175944281805976	3.44470887237318	10.2455585068532	0.000790726379254329	0.0775403657034221
Cxadr	-0.125970897566582	0.233275422968729	5.03271789912273	10.2304009216037	0.000796806691212463	0.0775403657034221
Sorl1	0.147499002162334	-0.0938422498984831	8.54155600325901	10.2240646904936	0.000799363572572432	0.0775403657034221
Ina	0.0612118377289854	-0.120903790234044	7.60504731187132	10.2144111920848	0.000803276379603599	0.0775403657034221
Gm10570	-0.294116977754222	0.416089538302944	0.870990728455331	10.1663142857152	0.000823086575371591	0.0785234210434125
Slit2	-0.262268701722705	0.16185831532013	5.67477379106708	10.1614288432976	0.000825128550725499	0.0785234210434125
Epha8	-0.291329336790414	0.357294508824669	3.00728838000431	10.1541971380373	0.000828161392682022	0.0785234210434125
Iqgap2	0.440982629043207	-0.400952446698715	4.62914479223998	10.1110817015797	0.000846498605878317	0.0794427559891978
1700101I11Rik	-0.179642819531344	0.533933427679135	1.36114263328302	10.1081238666304	0.000847772795441389	0.0794427559891978
Stbd1	-0.458616940745494	0.392833230324686	0.952455757892476	10.0861531071368	0.000857303496664892	0.0796896852883588
Mettl16	-0.00686012041325247	-0.293671887012543	4.80145392315267	10.0791769510573	0.000860354190894038	0.0796896852883588
Unc79	0.242711909871493	0.013071190824265	5.96131412481766	10.0595044888182	0.000869021265129025	0.0800298663932615
A830009L08Rik	-0.3833783572128	0.2094439446341	3.80009819733479	10.0285932162543	0.000882833679268124	0.0805363397245855
Wasl	0.077976922768144	-0.100101126007606	7.14151821833473	10.0055276461178	0.000893297002147194	0.0805363397245855
Zfp760	0.257077064633115	-0.199042220273592	3.70917783192665	9.99615627244192	0.000897586924936294	0.0805363397245855
Pkp2	0.590736437379749	-0.859697699985099	1.8962265293543	9.98564822303071	0.000902424044854609	0.0805363397245855
6720407P12Rik	0.416922967791446	-0.115734997585455	2.43623892430316	9.97668170596035	0.000906574145395531	0.0805363397245855
Rtl5	0.140165584011528	-0.165877180191575	4.4328986971227	9.97205718197514	0.000908722749310607	0.0805363397245855
Slc35f3	0.0988486289418549	-0.31673699796462	5.02949462418182	9.96752226204349	0.000910835141312885	0.0805363397245855
Nalf2	0.171220248710109	-0.185650079532037	4.21921556067074	9.95919346416577	0.000914728771210344	0.0805363397245855
Chst11	0.215846116189496	-0.185991476233698	6.0305592183376	9.93872279393449	0.000924376318772914	0.0809410171148479
Ccdc157	-0.128545129214112	0.0922716560576713	4.75569799104958	9.92283751986112	0.000931939656463097	0.0811597883432862
Tmem132d	-0.281187735864568	0.19394730013691	6.58902656884559	9.89934787630115	0.000943248150002465	0.0817005857061595
Plekhg4	0.510409538269193	-0.804853535826657	-0.0426926871813676	9.88707793168699	0.000949214911931967	0.0817753749935368
Mat2b	-0.195449492584466	0.111460271876643	7.52504425128438	9.85896684341748	0.000963041577557242	0.0825228782822312
Nrf1	0.294257557614149	-0.0820462649614185	3.92954204398037	9.83117859228642	0.000976926613902407	0.0826889967578468
Atg4c	-0.213558925068213	-0.0327570130816861	5.73214222068931	9.82435355989517	0.000980370349972613	0.0826889967578468
Numbl	0.20475157515861	-0.00171196463992904	6.23379772167672	9.80852794568788	0.000988406834654626	0.0826889967578468
Spata2	-0.0355155948109511	0.150832932005469	6.29107147600168	9.79968906849831	0.000992926742096924	0.0826889967578468
Lrrcc1	-0.171749479047062	0.165000822589723	3.88932555386196	9.79936536097878	0.000993092704635125	0.0826889967578468
Rnf144b	-0.271615901896619	0.121655820227171	5.08849816487965	9.774426987125	0.00100597025583539	0.0826889967578468
Rnf182	0.274976959276585	-0.125462987145245	3.58013018131141	9.77043037445294	0.00100805096327719	0.0826889967578468
Slc15a2	-0.11257345662991	0.281605970799208	4.40630637181275	9.76899691086362	0.00100879839833087	0.0826889967578468
Fosb	0.5450601702457	-0.726904361631711	3.53188818842679	9.74809677359884	0.0010197653709643	0.0826889967578468
Mmp14	-0.0366835328625785	-0.581695347381275	3.35931902340716	9.74655573838905	0.00102057915708773	0.0826889967578468
Tunar	0.439689589340456	-0.0983397285597988	3.47966209493468	9.7443527922934	0.00102174371929941	0.0826889967578468
Ark2c	0.241096764039861	0.0311826138342373	6.40789701022903	9.66753262641208	0.00106327865898673	0.0854442109571042
Hsf1	0.250838908090894	-0.00742264910685592	4.73935804593993	9.66179742348022	0.00106645295752751	0.0854442109571042
Nyap2	-0.219558517522553	0.172282735408211	5.89210773673371	9.60584620798831	0.00109797120132244	0.0871319921565057
Hba-a1	-0.599119950780923	0.721211511716849	6.25340237331047	9.59814069662558	0.00110239121992776	0.0871319921565057
Kcng1	0.320309813952501	-0.337763934582584	4.04422423823714	9.59563730359126	0.00110383140338059	0.0871319921565057
Hsp90b1	0.0760075686963823	-0.151293833979177	7.23119389220314	9.56832971813298	0.0011196758450951	0.0875666509484168
Gucy1b1	-0.079904372842143	0.0918529546653261	7.85580945796542	9.56731854423752	0.00112026731430513	0.0875666509484168
Plekhb1	-0.00108172505888383	-0.290270279181727	7.55065897301286	9.53916829577375	0.00113687152896145	0.0882654284555921
Spred3	0.287242701726093	-0.214873204382227	5.49455769938094	9.53353988297224	0.00114022364517646	0.0882654284555921
Bmal1	0.168151127501182	-0.319539738954305	4.94275522474089	9.52064291798	0.0011479456044038	0.0883385801444133
Rilpl1	0.165593769233827	-0.122453519084327	5.82192485676414	9.50315203551172	0.00115850982643672	0.0883385801444133
Mef2c	-0.16883662967811	0.16950480512933	9.89272202860402	9.50069475086578	0.00116000250226848	0.0883385801444133
Arfgef2	0.0270525361229696	0.15888405690252	6.28231783081075	9.49540945705057	0.00116322019536141	0.0883385801444133
Ncor2	0.295436173075503	-0.0215156037146902	7.3846943292517	9.48013681261068	0.00117257328356427	0.0884686562229097
Ankrd6	0.217402851034007	-0.195862812107657	4.80575019972541	9.47461518852993	0.00117597502343234	0.0884686562229097
Cdc42ep3	-0.30641019663798	0.0852731369495243	3.56789555549721	9.44760133000091	0.00119277420258485	0.0889318242889309
Nln	-0.208628376525207	0.0945791554212358	5.19193758554003	9.43935940020991	0.00119795184544463	0.0889318242889309
Zfp180	0.101873945935166	-0.170041589862487	5.84254942321261	9.43804242958333	0.00119878145571699	0.0889318242889309
Creg2	-0.0941352380624758	0.138626724399163	7.44165190344178	9.3946357009443	0.00122648042772375	0.090567384211269
Cacna1h	0.453903489802979	0.0759669264719779	5.06655597602979	9.36680055523444	0.00124461136800961	0.0914846447751652
Tnfrsf12a	0.22394872571517	-0.354665009806873	2.27166964889398	9.34512706821632	0.00125893216210007	0.0921147441346642
Zfp46	-0.177650494982565	0.158421773606177	5.80275486489708	9.31751663343471	0.00127743790321451	0.0930439316414063
Trp73	1.43556139437872	0.0873742370144984	-0.467765306893373	9.29794766812942	0.00129073431226088	0.093586998279042
Osbpl1a	-0.179629433917993	0.0224082760292226	8.67564392107911	9.28367357750995	0.0013005286712685	0.0937962225603762
Sun1	-0.193863516789334	0.105052169083086	6.91787743785839	9.27672371690881	0.00130532686164278	0.0937962225603762
Enox1	0.340185968394569	-0.199790764106507	4.62734851464025	9.25836440128039	0.00131809569936431	0.0942570674763606
Ubtf	0.0918020462969088	-0.0829128649504372	7.07434804332575	9.25020368979662	0.00132381532466441	0.0942570674763606
Fam171a1	0.256051419310055	-0.103879886396129	6.19263869632582	9.23606736608674	0.00133378755385666	0.0942570674763606
Cbln2	0.0298713005694807	-0.283207056849953	5.59051635181683	9.23319846814428	0.00133582139872137	0.0942570674763606
Amd1	-0.0896418211254869	-0.182207828168364	6.84806509563974	9.22257598887258	0.00134338161653178	0.0942570674763606
Zdhhc14	0.328681686385333	-0.150651951049174	5.03617208278911	9.21502962648208	0.00134878098218176	0.0942570674763606
Mlec	0.0767752793946672	-0.11306515496924	7.19830427411429	9.20927275079499	0.00135291597101616	0.0942570674763606
Myt1l	0.164406169265503	0.0489898337031705	8.06284953812911	9.19045363957184	0.00136653037276127	0.0947934315719767
Phf2os1	-0.112428754539728	0.708067240916342	0.846720172494713	9.17633544848085	0.00137684250262506	0.0950970873364826
Zmiz1	0.159139749573422	-0.075575901687199	6.96549918157523	9.12450063856792	0.00141544094598673	0.0964081079409628
Dock9	0.22140100942672	0.0138343134450549	7.07839276576724	9.11515961301104	0.00142252194443008	0.0964081079409628
Cep295	-0.0639382865307506	0.25791617878721	3.87196275723948	9.11073659469473	0.00142588836118472	0.0964081079409628
mt-Cytb	-0.22031068898544	-0.090618549958192	13.2476279405023	9.09497528084575	0.00143795565845082	0.0964081079409628
Lipg	0.323022404481891	-0.337612617509078	2.37047833215835	9.09479817014034	0.00143809189342291	0.0964081079409628
Tpm4	-0.0778807568673109	-0.323333853089591	4.45526542920051	9.09402204684324	0.00143868906045861	0.0964081079409628
Plxna1	0.210127394810342	0.0384667861925095	6.57440329264602	9.08069363996585	0.0014489867507424	0.0964081079409628
mt-Nd1	-0.245658291413444	-0.085028440739429	12.7343446655747	9.07832480811096	0.00145082537685244	0.0964081079409628
B230334C09Rik	0.00285875770262499	0.171347712532385	6.9322189930742	9.0746462172164	0.00145368567286884	0.0964081079409628
Gpc1	0.204256291367124	-0.143948503415232	6.04202032452154	9.07169014582313	0.00145598864963261	0.0964081079409628
Shc3	0.351762280177254	0.0951566037799854	5.43498068044151	9.00230033915928	0.00151121271186055	0.0985926301462018
Srpk3	-0.34438016878287	0.313743623445802	1.56193005510142	8.99295045759175	0.00151882765753974	0.0985926301462018
Dagla	0.221317063549401	-0.0240442051288048	7.26168552030337	8.99167877713063	0.00151986661252746	0.0985926301462018
Exosc3	-0.247117229035237	-0.544838054100706	2.17793149310116	8.9889702492431	0.00152208205916666	0.0985926301462018
Cap2	0.105074674029314	-0.0938420072356381	8.36703958003161	8.98340297718149	0.00152664694083731	0.0985926301462018
Kdm1a	-0.0636520385092579	0.10166985183512	6.06297205513988	8.97491938085877	0.00153363193035508	0.0985926301462018
Cwc22	-0.528636779051397	1.37077323198601	5.02899598628482	8.97185020496788	0.0015361675626085	0.0985926301462018
Lypd6	-0.205431329722092	-0.0370339660569861	5.00880308150441	8.96138360478265	0.00154484925543391	0.0985926301462018
Pacrg	0.291150659328459	-0.0364222645194358	3.6944301682419	8.94386077017622	0.00155950443636603	0.0985926301462018
Pcdh1	0.188879515090046	0.00224274564119529	7.90800197202495	8.94298011793351	0.00156024497697618	0.0985926301462018
Tmt1a	-0.0110184724361835	-0.238586479511016	4.91577892908215	8.94036942055261	0.00156244257774981	0.0985926301462018
Elapor2	-0.119066083101022	0.12517269856369	6.23526495562457	8.93992883486281	0.00156281378289661	0.0985926301462018
Fkbp4	0.0832880702040247	-0.157620303895898	6.66809873694817	8.91336527697253	0.00158537381956761	0.0996236473911819
Dbn1	0.201266774353032	0.0571470590896553	7.77601157019557	8.89481273522391	0.00160134176617868	0.0999480795151921
Gfod1	0.191507299997256	-0.217507292655995	7.31955361968417	8.89288443878943	0.00160301150994785	0.0999480795151921
Sik2	0.38286345891829	-0.110622945611557	4.15203870187487	8.86188672362782	0.00163011640632955	0.101244129050483
Lrfn2	0.340397291243625	0.0186274551476848	4.23726221121345	8.85232624077081	0.00163857725702208	0.101376687129428
Mfsd4a	-0.225219725363444	0.188587592758481	6.4895586498926	8.83258847839964	0.00165619742109254	0.101682572908043
Hcrtr2	0.378841695783946	-0.293052336352447	1.43673309930353	8.83257151717737	0.00165621265158508	0.101682572908043
Mrtfa	0.180411189124337	-0.107003848841469	5.66902816920538	8.81096336694638	0.00167574110287001	0.102488837528202
Tcf20	0.140765791146808	0.0845418794770819	6.58306285634015	8.7950282157652	0.00169030416286763	0.102851412286971
Adgrg6	-0.00747309800852725	0.490356234798578	2.05041575668278	8.786657299909	0.00169800981052949	0.102851412286971
Abcc8	-0.0463082264335855	0.294879197080783	4.8739243463792	8.78350113383997	0.0017009251283105	0.102851412286971
Prkcd	0.889539265290793	-0.0590709600826327	3.13138673336671	8.77375917977748	0.00170995831145297	0.10300891722828
Wfs1	0.294462913619571	-0.108679091072145	6.42057615722913	8.75548636787209	0.00172704377706288	0.103648499938785
Cacna2d1	-0.130742279485541	0.119134866038634	8.19413228669901	8.74405461021749	0.00173782776991306	0.103681714109777
Pdgfra	-0.0334680466633354	0.141530333995354	5.81428940992472	8.73809433177875	0.00174347955984385	0.103681714109777
Sart3	0.142394451254011	-0.0894334918603021	5.13947408771232	8.73438359007697	0.00174700841298302	0.103681714109777
Art3	-0.557115227378289	-0.148055251855785	1.69000808707444	8.70940976903665	0.00177096263469864	0.104080569725602
Rassf3	-0.33226087756859	0.0399787337694714	6.19977016773385	8.70382973969895	0.00177636389110842	0.104080569725602
Trio	0.145891138038392	0.00185386918607454	7.4308340949195	8.70081679900146	0.00177928780474819	0.104080569725602
Pcdhga2	0.242984174805759	0.427504370668356	3.00840401513089	8.70038200014828	0.00177971019126403	0.104080569725602
Acox3	-0.174333798550696	0.0925786746572581	4.56565440964773	8.6725353692638	0.00180699206722056	0.105013428481702
Trpv6	-0.131358326540274	0.275375134847439	3.49344054118364	8.67073817310504	0.00180876848857649	0.105013428481702
Dlgap4	0.147921003348139	-0.0776645521455007	8.02564631660274	8.66157393904747	0.00181785659156027	0.105160050625133
Akap8l	-0.00279525498794287	0.215843510575641	5.81868620065019	8.63195355307001	0.00184757477388669	0.106444780188003
Gm13629	-0.419519127702947	0.297712896700524	3.35076594099667	8.61979624397548	0.00185992594209078	0.106444780188003
Lratd1	0.162859177131131	-0.110384701717183	6.40022839519316	8.61972983024193	0.00185999366279586	0.106444780188003
Lcorl	-0.227542136242287	0.0901545058815061	4.61900107077048	8.59656040813791	0.00188378473922669	0.107256278582709
Pkmyt1	-0.470864447732197	0.152434474195821	1.98934149503917	8.59144897722609	0.00188907808124319	0.107256278582709
Syt12	0.0935208929867284	-0.213637157817485	5.24483862360259	8.58646604066244	0.00189425404636213	0.107256278582709
Cspg5	-0.094592276523289	0.0871616333713676	8.34064951771613	8.55546641908248	0.00192680561761449	0.108715257805122
Ccnd1	0.204003402293563	-0.333715005451772	5.27363790981448	8.53064045301935	0.0019533165168714	0.109524900631613
Api5	0.0456206304914105	-0.109303239905223	6.06792346111455	8.52579698769803	0.00195853515380113	0.109524900631613
Slit3	0.333440200734169	0.11619046696558	4.97297103061079	8.52003627984236	0.00196476197995228	0.109524900631613
Tex2	0.148375803017983	-0.0143428200906192	6.78978512272725	8.51638554166686	0.00196871933808615	0.109524900631613
Snta1	0.150798527894901	-0.0326494477919294	4.74903044488914	8.50747818849486	0.00197841150228453	0.109524900631613
Zfp942	-0.247502991526149	0.0918363479045494	4.1258062547495	8.50404093423286	0.0019821655755846	0.109524900631613
Cabyr	-0.261356885840015	0.000690712738829744	4.53311433231587	8.47175846040778	0.00201780694122074	0.1111111286121
Mzf1	0.0667016511571231	0.368332460110292	3.08971052231481	8.41639010817966	0.002080582228076	0.114175512406472
Kcnb1	0.103807758947368	-0.11885982682326	8.37668875146161	8.38510218620705	0.00211699965094899	0.115777482617088
Sstr4	0.359167712023604	0.188931206126537	3.96268421158435	8.36842815534479	0.00213669212119856	0.116456988265597
Zim1	0.488866180117041	-0.151354510240998	1.46534377833903	8.33460735949562	0.00217725465369567	0.118265520579049
Sox21	-0.370410935094901	-0.112535685566855	2.82535328094471	8.32754742067697	0.00218582789615832	0.118330088540679
0610040B10Rik	-0.464016560826153	0.235842720758771	1.40847219448135	8.31930659719588	0.00219588195944273	0.118474116222594
Pon2	-0.205017081922784	-0.0187757928987206	6.26026189925395	8.31085078164931	0.00220625101182281	0.118634114810231
Crocc	0.228399626629537	0.306131652620984	5.0291706596606	8.30388289632156	0.00221483579092261	0.118697420447304
Unc5d	-0.183845168425952	0.176121130717085	6.03487863101181	8.28972442214225	0.00223239268942271	0.119239534851032
9130024F11Rik	-0.341997885306223	-0.0418170286327535	4.06158311643268	8.27652833768916	0.00224889355640774	0.1195170564289
Cep83os	-0.162506106636754	0.124232475359726	4.96699719884264	8.27365379879346	0.00225250568157313	0.1195170564289
mt-Nd5	-0.234509477634408	-0.086041955747207	12.2593168210997	8.26635239202522	0.00226170918745587	0.119599054213796
Gm56917	-0.0841735524983367	0.407024511106047	3.5769587928044	8.26060835926922	0.00226897856221879	0.119599054213796
Sestd1	-0.0865325471977629	0.192420462020908	6.61453250800899	8.24002660869731	0.00229523679542617	0.120586473475112
Psme4	-0.206477775780326	-0.00196840608127894	5.89742474619078	8.22866362703868	0.0023098762149973	0.120666514537876
Pip4k2c	0.0777981563364714	-0.101449315310111	7.0638066909512	8.22716002968229	0.00231182101617124	0.120666514537876
Wipf3	0.399386408947754	-0.181119200741697	7.00129219537429	8.21860861319083	0.00232291586426771	0.120694729100827
Cask	-0.14626433287501	0.0552220862238016	6.65238055133617	8.21514532558495	0.00232742581703418	0.120694729100827
Pcsk5	0.171353458139121	0.386362075144608	3.4656683119421	8.19708581028562	0.00235109920342146	0.12134964725894
Dapk1	0.22512644326372	0.0145320650774719	6.68273836218916	8.19397698877918	0.00235520096714494	0.12134964725894
Susd6	0.134215500586334	-0.0650200554966999	5.68987446279117	8.18803361301078	0.00236306446687722	0.12136456736295
Scube3	0.814496887866768	0.263463383792502	1.79549716568016	8.17785144428279	0.00237660312131168	0.121669931041209
Pnma3	0.155744855210922	0.366433064396344	3.76360513443563	8.16977455928369	0.0023874029457457	0.121833582173978
Tmem65	-0.251201960482014	-0.0294380674963058	6.94157702662875	8.1483827033363	0.0024162672598967	0.12291513197646
Slc5a3	0.157002312319887	-0.214018583105113	4.63576951759251	8.13219469757115	0.00243836408644347	0.123260874520824
Chchd10	-0.0522500190772924	-0.188716600895279	6.86373128525992	8.13213323537065	0.00243844840383807	0.123260874520824
Osbpl5	-0.17269952404065	0.117287660538348	4.95963132953269	8.12079463374443	0.00245405814260222	0.123531983235516
Met	-0.197455266841931	0.256302186181051	4.47351111316459	8.11565740137892	0.00246116652851032	0.123531983235516
Ciart	-0.681255882693485	0.294826303999317	4.22201204921623	8.11017885346731	0.00246877205778776	0.123531983235516
Ewsr1	0.0748337951791893	0.148314366815923	6.98323543621482	8.09974846131428	0.0024833232051832	0.123531983235516
Bcl2	0.138520937187468	-0.22118066423589	4.39415822246038	8.09880011393412	0.00248465087084494	0.123531983235516
Ust	0.190274013364244	-0.0956790743430606	4.96763102265967	8.09060170948213	0.00249616093386028	0.123531983235516
Derl1	0.0175161456485831	-0.142831441006286	5.82485910095913	8.08675837148602	0.00250157684861663	0.123531983235516
Apc	-0.103536922103112	0.162845467520379	9.42997608724842	8.07941653805454	0.00251195855888097	0.123531983235516
Scg2	-0.0152121570441295	-0.155530136608805	7.73535040443642	8.07420650442813	0.00251935443229112	0.123531983235516
Nr2f1	-0.205044807923476	0.132842307591035	6.09642673871821	8.06968463138454	0.00252579277231532	0.123531983235516
Lypla2	0.0630120268178219	-0.160619742861834	5.76064315314366	8.06305743194414	0.00253526131432512	0.123531983235516
Mpp3	0.13457324293766	-0.0622555641303807	5.71215633147357	8.05871379833374	0.00254148832939858	0.123531983235516
Ksr1	0.25460921893523	-0.0391274228385941	5.51144076858251	8.0513932088682	0.00255202104912373	0.123531983235516
Mprip	0.132280914191137	0.051351413267879	8.08909383584961	8.04952928537111	0.00255471045764745	0.123531983235516
Adam19	0.269007973683679	-0.0879888955192507	4.80206387034476	8.04625008211098	0.00255944947792009	0.123531983235516
C7	-1.30380712671429	0.0511377748427913	-0.000912607221934816	8.03650166527856	0.0025735946071038	0.123658812128135
Adamtsl2	-0.264587080409535	0.142902915592645	3.53506543576903	8.02994075239491	0.00258316282073972	0.123658812128135
Thsd4	0.540626745447235	0.207115210940358	3.55636781044467	8.02852778840438	0.00258522853612864	0.123658812128135
Rnf130	-0.0293811509155335	0.136915031188816	7.78990190156906	8.02070424895076	0.00259669914405553	0.12383781870341
Htra2	-0.0122169636825124	0.26316551303966	4.05398218763944	8.01236047984125	0.00260899397380332	0.123896920359743
Kdm5c	0.125950757718222	-0.0558289292486379	5.95940087340181	8.00937927201302	0.00261340233909094	0.123896920359743
Sytl2	-0.28298743966721	0.131232636271289	6.51844963148334	7.99704704402845	0.00263172512481013	0.124396372591825
Manf	0.167066039908481	-0.20433833994059	4.80554757773282	7.99186677518696	0.00263946372199329	0.124396372591825
Stmn1	-0.16896556293806	-0.0627359926629539	8.62118096488459	7.97910806943541	0.00265862997366451	0.124932219055719
Pdzd2	0.297173117612222	-0.015891704514814	6.20675590883599	7.96793229658765	0.00267554364685977	0.125043176012245
Ss18l1	0.0864918371511677	0.166532817517802	5.95088475924533	7.96081338330058	0.00268637902049208	0.125043176012245
Myt1	-0.0156207955490088	0.354911228933901	2.75886985500601	7.95849003441381	0.00268992568223327	0.125043176012245
Cdr2l	-0.0549046749843105	-0.229412254181436	4.42302820677528	7.95699855422287	0.00269220517500154	0.125043176012245
H13	0.0122573308094716	-0.233875052876334	4.83243536310205	7.94871858651001	0.00270489835158994	0.125269627704848
Zfp598	0.224344979445419	-0.109515304637697	4.60310174861321	7.87643491053403	0.00281853582081722	0.130123959931188
Rock2	0.121026454773102	-0.104594379910373	7.89565457430252	7.87182580253307	0.00282595719271426	0.130123959931188
Coa8	-0.0526842285185085	0.16415892017006	4.21556831646773	7.8515048193606	0.00285893334526895	0.131265180299684
Tmem120a	0.0464530797871369	-0.259432010114847	2.89735104000743	7.84250817975629	0.00287366720913143	0.131374798919161
Arl4a	-0.113837932512498	0.163939060445412	5.5429642679864	7.8394771388075	0.00287864988685716	0.131374798919161
Tmem245	-0.182867263353571	0.161995599071155	6.73162791827587	7.82989371885014	0.00289446628993167	0.131374798919161
Agbl4	-0.253226065632847	0.0922084534225601	3.00958120481912	7.82516391200365	0.00290230739718826	0.131374798919161
Mamdc2	0.170447802444217	-0.730201216686277	0.812015707510164	7.82460042973217	0.00290324309243323	0.131374798919161
Atp13a5	-0.13439718653865	0.248164165700994	3.45910981046894	7.8202294579105	0.00291051258214567	0.131374798919161
Ssbp3	0.107653269133985	-0.0869532588484067	6.8780896379348	7.80907714533208	0.00292915082944608	0.131844699132146
Pacsin3	-0.0859018603511758	0.179728225650079	5.083611908467	7.7911984861008	0.00295930389009702	0.1322036966799
Lactb2	-0.363324193958571	-0.0373266680485174	3.6630918158864	7.79073910537716	0.00296008312160337	0.1322036966799
Pth2r	-0.514339870621648	0.392420971666833	1.34906136087445	7.78968169296549	0.00296187762781355	0.1322036966799
Fkbp5	0.39477301989253	-0.154351717608238	5.26559411720717	7.78465795618987	0.00297041957517973	0.132216675757444
L3mbtl3	-0.198403295785977	0.000878112342371881	5.04091061787778	7.77463905348792	0.00298753559048893	0.132610167041536
Pcdhgc5	0.201724117553709	0.0458412299490661	7.03504322668649	7.75091526620575	0.00302849709670132	0.13317774709032
Rbm3	-0.139927750182934	0.239817854244598	5.84655552306429	7.74522748318881	0.00303840881321062	0.13317774709032
Sec14l2	0.137460058107139	-0.085183653401247	5.47605564377749	7.7435958225195	0.00304125875454973	0.13317774709032
Ahcy	0.102504743610453	0.230403513151843	4.46542812709755	7.74304305028292	0.00304222491865114	0.13317774709032
Syt13	0.0703868840204811	-0.11419793662905	8.38161705626229	7.74132882993756	0.0030452232613046	0.13317774709032
Rapgef2	0.174223787478402	0.00908950569838804	7.00242197734755	7.73849370266564	0.00305018928994929	0.13317774709032
Spats1	-0.186319882020033	0.43239031985122	0.736279329398477	7.71709608975589	0.00308795694311712	0.134460386023121
Casq2	0.320088999893176	-0.392776202815196	1.50837641241641	7.71095407824486	0.00309889226333319	0.134570866199596
Nova1	-0.221923857146936	0.0127644958556926	6.21386306252037	7.69899124923779	0.0031203130421499	0.135134854560568
Trim9	0.14211893209168	-0.111198878280098	8.27304653796801	7.68472159395569	0.00314607686715643	0.135663562922119
Sorcs2	0.20579051571026	0.0684824888662705	5.57593720727207	7.68251578051734	0.00315008021457931	0.135663562922119
Dpysl5	0.317884612035455	0.20276577480034	4.84525544261987	7.67820504020762	0.0031579199307258	0.135663562922119
Tmem200b	0.0588101567702185	-0.474538917747089	2.03747376420916	7.67354672727365	0.00316641579759321	0.135664830857309
Riok3	-0.0654319940269957	0.0934415157763468	5.92649254985014	7.66886955812656	0.00317497125529219	0.135668638386139
Fbh1	-0.0523248891992663	0.107725136335101	6.52679257348107	7.65379729807763	0.0032027141337319	0.136490136380106
Gm37345	-0.274841648274123	0.45641950074606	1.08795094653664	7.64856223108703	0.00321241215871114	0.136540298225961
2810029C07Rik	-0.445933503393266	0.364768780150322	3.09011677518832	7.63766525792788	0.00323270228383733	0.136697309963818
Tmem150c	0.230684997543637	-0.0369144912301484	4.9029616083539	7.63350498569768	0.00324048569625364	0.136697309963818
Mdn1	0.31270893152851	0.103009995845612	5.28562856886747	7.63277825589021	0.00324184743326686	0.136697309963818
C130074G19Rik	-0.208365447029803	0.0955625544178851	6.66031994152993	7.62831235938964	0.00325022934948918	0.136697309963818
Fam210b	0.0567838572856229	-0.217068184619482	4.54140931300615	7.62023331993216	0.00326545306691915	0.136894178135143
Rngtt	0.177896425611152	-0.179554702656856	4.40507227151165	7.6167735276227	0.0032719963945182	0.136894178135143
Wnt9a	-0.286938860965219	0.119604433297844	5.11058854010315	7.60227613632567	0.00329957120220247	0.137688356625241
Nhsl2	0.279929461942137	0.0933285062619476	5.72036033463262	7.58209239359191	0.00333838663533267	0.138694807021217
Mall	0.856894578250683	-0.917962157617886	-0.326936033153263	7.57854426204609	0.00334526162195248	0.138694807021217
St8sia5	0.246753136261159	0.0113742820429059	6.09179132203657	7.56775607479255	0.00336626066070775	0.138694807021217
Eif3j2	-1.52209901615138	1.28677190399843	1.34602854386335	7.56448079710721	0.00337266448363017	0.138694807021217
Ppme1	0.0249161138348116	-0.145515304050058	8.16912844160796	7.55694285267132	0.00338745343838362	0.138694807021217
Aoc2	0.157731767737029	-0.596767193497139	1.3492121334361	7.55233862663226	0.00339652157216614	0.138694807021217
Cmip	0.167977624628671	0.0683690266442828	7.67264089400614	7.54973767734889	0.00340165595752801	0.138694807021217
Jup	0.179470968972979	-0.082081145895373	5.38742646081085	7.54945658907947	0.00340221134676815	0.138694807021217
Rgs14	0.316655076097584	-0.033339754436604	5.24632715661916	7.5467518087191	0.00340756067685714	0.138694807021217
Igtp	-0.48974264047083	0.171713351643469	2.10578997341176	7.54539666275984	0.00341024425651271	0.138694807021217
Creld2	0.275683566714353	-0.169391524998424	3.71293201739759	7.53564547775903	0.00342962282681954	0.139129813106219
Sowaha	0.156228336417441	-0.164587516860725	6.23953361239684	7.51471224915287	0.00347163228918744	0.140478373237221
Gmeb2	0.21405913100034	-0.108026828876712	4.31680878188481	7.50289640271357	0.00349559338856809	0.140645854508345
Spata7	-0.150053197490515	0.113441272205631	4.22158409323448	7.49560704758371	0.00351046564676704	0.140645854508345
Pqbp1	0.120039711950226	-0.061218575612196	5.81264750906685	7.49259542834841	0.00351663039109787	0.140645854508345
Suv39h2	-0.306650214942509	-0.380826236615324	2.00299141751939	7.49121072348423	0.00351946884309559	0.140645854508345
Il10ra	-0.244554987224837	0.14877434543228	2.40448562279807	7.49111885826924	0.00351965724275126	0.140645854508345
Rsad1	-0.28868011830676	0.111683955878731	4.11690110550713	7.48472243773144	0.00353280240278899	0.140819964433559
Ccl6	-0.351484526415018	0.42688293567152	1.39871470528396	7.46692585256922	0.00356965968417449	0.141692175584378
Bcr	0.256537521876856	-0.00296596175839601	6.81254512766177	7.46562566490261	0.00357236888018527	0.141692175584378
Cystm1	0.0485742198374202	-0.183120467221481	5.0505333094797	7.44557880159935	0.00361442684961672	0.143006360094465
Zdhhc15	-0.119303841925295	0.202555316697274	3.74563548926537	7.43648869707409	0.00363367624129687	0.143413862291973
Spata13	0.381110328199002	0.0262621784010527	3.57485672627975	7.42208209939237	0.00366441441335855	0.144271686878765
Syngr3	0.128014235102099	-0.0214787083347768	7.49996571485275	7.40454127245845	0.00370222501255653	0.145216836718016
Nefh	-0.107743900047753	-0.265870364726036	5.87073184317031	7.40254941398627	0.00370654557024892	0.145216836718016
Cbarp	0.171121328914926	0.044824786514997	8.03599442520748	7.38167661455506	0.00375215469655351	0.146645187457496
Kmt5a	0.0418592535758663	-0.201698684770817	5.33537376102748	7.36479279321385	0.00378949746319309	0.146663382138715
Cables1	-0.204322053068072	0.00431287259977846	4.27082838885307	7.36204126134721	0.00379562165489112	0.146663382138715
Ung	-0.514271756729	-0.447188033540282	1.57064150541603	7.36150723756064	0.00379681150847727	0.146663382138715
A930033H14Rik	-0.30843440134752	0.293465270745474	1.32891442564866	7.360178550598	0.0037997737175713	0.146663382138715
Chst8	0.412507893304263	-0.0235485971023909	3.60135646948613	7.35341558939612	0.00381489053409063	0.146663382138715
Ell3	-0.404861423564401	-0.724827318079323	1.72511832440214	7.35225974544278	0.00381748070517278	0.146663382138715
Eln	-0.156696765487079	0.320641926927495	4.22063056309954	7.34748124259067	0.00382820948633082	0.146663382138715
Chpf	0.164585817682162	-0.0352060623159162	6.12108677691969	7.34517293375016	0.00383340397285796	0.146663382138715
Wee1	-0.119623536041383	-0.237065356274203	4.70444669942109	7.34446668040505	0.00383499482751632	0.146663382138715
Ccar1	0.126892508809655	-0.125333519070573	5.44831135605971	7.3396916845651	0.00384576963001029	0.14672526797925
Dnah8	0.976934888898354	-0.319308312116384	-0.177459894340487	7.3262938762652	0.00387617934454453	0.146984410185794
Sfi1	0.360686521682729	0.398232046343935	2.65492025191035	7.32302234426408	0.00388364486835476	0.146984410185794
Zbtb22	-0.134124025830952	0.0746752814763356	5.2081468042562	7.32291680834354	0.003883885959847	0.146984410185794
Bok	0.266479711683671	-0.142729249177993	4.86336543886771	7.32056928912765	0.00388925299043788	0.146984410185794
Sox2ot	0.024989290623385	-0.274107578036888	4.53681653012256	7.30051236343132	0.00393544096988525	0.147893002389291
Jmy	-0.151852843549307	0.00408418079238904	5.96704570513184	7.29256997996696	0.00395389686558796	0.147893002389291
Sdc2	0.00273446415149859	-0.197255780524413	5.30534677953555	7.29132844076347	0.00395679041876452	0.147893002389291
Tmem181a	-0.0191006995421993	0.139838857590022	6.12531160333631	7.28516348748602	0.00397119297196506	0.147893002389291
Lama3	0.131633049361336	0.48416478540814	1.99898317306934	7.28461316278318	0.00397248142931435	0.147893002389291
Unc119b	-0.0491708932791929	-0.24277277203718	4.78546162073379	7.2825433404399	0.00397733153945669	0.147893002389291
Cdc42se2	-0.135428049511296	0.0886331049220876	7.54782748923163	7.28230054254968	0.00397790090051076	0.147893002389291
Top1	0.0810487706747912	-0.152566078903439	6.39761796735574	7.23599090758637	0.00408814757103284	0.15088417260991
Lix1	-0.200093177373984	-0.043696786747543	5.77214797924073	7.23416807947698	0.00409255501333121	0.15088417260991
Ap1s1	0.063196348626157	-0.134390589065425	7.6342902658204	7.23344839900561	0.00409429657231053	0.15088417260991
Nrsn1	-0.239869197547016	-0.114583372422433	9.12607489036778	7.23273678329922	0.00409601941371137	0.15088417260991
Eef1e1	0.102408861660104	-0.142950699319285	4.56767039139549	7.22650571033283	0.00411113898596265	0.151093786951985
Epb41l5	-0.483884711024003	0.0994005587909189	3.57509111036362	7.21877279328463	0.00412998784145305	0.151252824543176
Kcnj3	-0.241535368403143	0.0363812589490608	7.05444235956305	7.2159064534459	0.00413699853147077	0.151252824543176
C4b	0.518439091285209	-0.105732450843314	2.91670829351819	7.21313738278645	0.0041437836978566	0.151252824543176
Gins1	-0.529979751265726	0.629444512226174	-0.34445081982115	7.20281089937532	0.00416919482248062	0.151834495080522
Acat2	-0.14951640518355	0.0228667719034268	5.34724750996716	7.19860972690695	0.00417958176748366	0.151867615061583
Mapk4	0.0776256591825581	-0.0846911267280312	6.31210411218578	7.188310589347	0.00420516541860197	0.152001459072545
Mcf2l	0.15244884036563	0.0919844793803734	7.10227271571817	7.18583369666011	0.00421134372327827	0.152001459072545
Stradb	-0.133085487285876	0.0729645042767378	5.73095290115998	7.17887849749961	0.00422874584898227	0.152001459072545
Acvr1c	0.260650966615708	-0.19253554472347	4.41316587483914	7.17707392272912	0.00423327381320059	0.152001459072545
Rfc3	-0.378100125548728	0.0497353373550386	2.20125898042476	7.17478294739926	0.00423902988764317	0.152001459072545
Prrt4	-0.668957060008436	-0.0511246668613467	1.02675017180429	7.17432540403549	0.00424018049210107	0.152001459072545
Klf14	0.876156068501602	-0.0960293869939969	-0.397928158952451	7.15421816327801	0.00429108456026129	0.153396151648925
Gm35853	0.163225649219392	0.750963809602233	1.19514157624125	7.15141578017685	0.00429823215741184	0.153396151648925
Amdhd2	-0.435146038434385	0.0604578978017351	2.56323194997293	7.14330760831222	0.00431898596468648	0.153794291329191
Gpm6a	-0.077437407306222	0.0596109463535621	10.831028363987	7.13869571526773	0.00433083960618066	0.153874443125142
Cxxc4	-0.112160046607383	0.148051334784011	4.9429596455366	7.13379831778071	0.00434346609469535	0.153981638719908
Ppdpf	-0.303279917489139	-0.0842466930031146	4.00835021481235	7.12558061035869	0.00436474373166226	0.154154761352549
Nck2	0.140142440770725	-0.100793432057281	5.04855107514081	7.11948575633415	0.0043805985425339	0.154154761352549
Fubp3	0.0383947077126747	0.189357238544201	4.96085403288699	7.11715056359646	0.00438668989175435	0.154154761352549
Rae1	-0.00742788364060438	0.167548678354034	5.03250305669233	7.109864477094	0.00440575537125797	0.154154761352549
Per3	-0.0451899948272077	0.235432012624541	4.89286281148149	7.10538300924215	0.00441752709476968	0.154154761352549
A2ml1	-0.333213230604651	0.280866116535479	4.7339509249376	7.10382820501145	0.00442161923459788	0.154154761352549
Pcsk1	0.134669177288551	-0.251835388260992	6.02907001971489	7.102528943804	0.00442504198784278	0.154154761352549
Stmn4	-0.114837313776472	0.0639956632466954	8.32411075360747	7.09938907080887	0.00443332561009952	0.154154761352549
Abcc1	0.253163437535809	0.157693842621809	4.20972824217287	7.08623680336471	0.00446820906182409	0.154154761352549
Cacng8	0.220407006473405	-0.0538787020305824	5.30746807848353	7.08191704288727	0.00447973177812255	0.154154761352549
Meis2	0.243540782568167	-0.237738545800939	6.37416654653985	7.08004423092572	0.00448473751137826	0.154154761352549
Ehd3	0.112612291061796	-0.0612843254615993	6.70827783440758	7.08002173317731	0.00448479768157717	0.154154761352549
Kctd16	-0.149637652855702	0.115478165940708	5.96957413708387	7.07898150026751	0.00448758074925999	0.154154761352549
Plxna4	0.210588127848714	0.0618679300225826	6.92445411282566	7.07729561625885	0.00449209522873275	0.154154761352549
Pfkfb3	0.16403765523863	-0.31838541290702	5.19305683540357	7.07238249416648	0.00450528004729866	0.154154761352549
Chd2	0.157146881205918	0.0207780389843745	5.80330949023715	7.06766552886893	0.00451797836355027	0.154154761352549
Tns1	0.181190146504828	0.0433347770597238	5.42380309533555	7.06537715747027	0.00452415290034517	0.154154761352549
Hdx	0.427275669331547	-0.025847093608846	1.91881606563959	7.06268310441144	0.00453143390847981	0.154154761352549
Gm16758	1.01977329851291	-0.270733229187254	0.10684754978111	7.05645904149502	0.00454830434015403	0.154154761352549
Chid1	0.070613761655117	0.236275561792504	5.54034633648702	7.05356708129301	0.00455616645354324	0.154154761352549
Cxxc5	-0.00156452802056897	-0.143354762576478	6.13576718654147	7.05190475186625	0.00456069241808181	0.154154761352549
Bid	-0.317759268102427	-0.0911175001004846	3.24615591154421	7.05106259394221	0.00456298721083483	0.154154761352549
Zbed6	0.339780194616281	0.372667748345638	4.14919767443153	7.04863286773339	0.0045696150550712	0.154154761352549
Ppp2r5a	0.0733757781046793	-0.117527832567124	6.40636492268028	7.03793236033402	0.00459892983722239	0.154588776578807
Klhl23	-0.16481778115626	0.0914954507433711	6.74722536092255	7.03689771018317	0.00460177523889734	0.154588776578807
Saal1	0.268505986698112	0.230353532060307	3.16598005783139	7.02332982837802	0.00463926743549866	0.155368891872657
Gm47438	-0.107505642306404	0.758480958808266	-0.135699758895295	7.0208013274678	0.00464629138184705	0.155368891872657
Rasd1	0.536994475585159	-0.572706943000876	3.10966313439594	7.01587458294402	0.00466001092364267	0.155368891872657
Epha6	0.548988639632194	0.100238402061743	4.07723423220503	7.012725572948	0.004668803242237	0.155368891872657
Homer3	0.577748045512419	-0.0565839826706084	2.32442200904755	7.00839942654932	0.00468091188074057	0.155368891872657
Car12	0.677857045563923	-0.588590320589466	3.39266194309727	7.00759270130748	0.00468317366291147	0.155368891872657
Myl1	-2.5980816715201	-1.79355495556802	0.49398023467814	6.99670497424783	0.0047138165470973	0.155652309882246
Ptpn9	0.101357914931762	-0.191923485030974	5.09419826833316	6.99047300810048	0.00473145486366042	0.155652309882246
Slc16a3	-0.233015788242519	0.200279569741117	2.17259202553882	6.98628112477116	0.00474335981147496	0.155652309882246
Cpne6	0.253700966563367	-0.118987950064047	6.83756629428817	6.98406004434838	0.00474968097748855	0.155652309882246
Ampd2	0.202195275415239	-0.0595626311235194	5.57766866256548	6.97885452904312	0.00476453199901065	0.155652309882246
Oprl1	-0.174855560841164	0.0669995071095781	5.6218419414808	6.97862496931951	0.00476518808926897	0.155652309882246
Leprotl1	0.00858023344818266	-0.125849279405568	6.45464707256658	6.97818989994009	0.00476643180537748	0.155652309882246
Gm29695	-0.29620013400177	0.198994397705277	3.71261869252261	6.97213731656427	0.00478377103208195	0.155652309882246
Auts2	0.15461741297011	-0.0759150918719701	6.02879103971662	6.96414707482374	0.00480676711279171	0.155652309882246
B2m	-0.0474737901724777	-0.265005454451016	6.49027423072658	6.96337217116384	0.00480900373578797	0.155652309882246
Hspa8	0.0436160568007474	-0.135640347674291	10.8733473778773	6.96290578982236	0.00481035041304249	0.155652309882246
Itga1	-0.0543978889066432	0.224267207159653	3.43619591967066	6.95970422975611	0.00481960608619212	0.155652309882246
Lamc1	0.193313462590853	0.176898676387842	5.32784240352445	6.95656813800467	0.00482869141153948	0.155652309882246
Slc30a4	-0.168431885301524	0.0727030908503818	6.62285371305222	6.95363147160201	0.00483721601160533	0.155652309882246
Nefl	-0.0373714214184172	-0.143198934931112	8.29488413442231	6.95096297323224	0.00484497646930667	0.155652309882246
Ndufb2	0.0747104156468014	-0.257122222363911	3.35215540792303	6.95022133261652	0.00484713571088622	0.155652309882246
Kcna4	0.26567292924834	0.0757952982886119	4.36016611581884	6.94308139419622	0.00486797722535379	0.155789335247472
Clasp2	-0.0579179245527956	0.0944687352579225	8.32955785432453	6.9421007847538	0.00487084728900297	0.155789335247472
Scn3b	0.333803051304171	-0.028100749319231	6.68886927176414	6.93839593124363	0.00488170745985554	0.155825658041285
Gk	-0.193597662637364	-0.0624229439426991	4.99677093901682	6.9275595739083	0.00491362503428626	0.156532659143942
Pnkd	0.0442569445370652	-0.0956612649531246	7.48836308794213	6.92205203245306	0.0049299346060324	0.156740619299729
Lsm11	0.164699478950393	-0.102359431911834	5.89751249256394	6.91706029279819	0.00494476797461513	0.156900914901451
Postn	-2.69082916057808	-2.66390195149578	3.06580008162321	6.90514524958276	0.00498037255673667	0.157187501960073
Prom1	-0.198009250005265	0.214319960228068	4.27280249058081	6.90193605100267	0.0049900102443043	0.157187501960073
Taf3	0.152074796556787	-0.147750019349208	3.61818643151631	6.89987334925276	0.00499621562248303	0.157187501960073
Parp2	0.0317282470841119	0.22918492741644	3.76351940889496	6.89899074181044	0.0049988734180403	0.157187501960073
Abca3	0.267602010301612	0.107368045135921	6.52541070337407	6.89687875737146	0.00500523952646901	0.157187501960073
Bend6	-0.148157742533577	-0.0592447697934409	7.25388676472398	6.89442173383805	0.00501265685856199	0.157187501960073
Scn2a	0.0111998925192541	0.165594895723178	8.7518631307506	6.88946251002845	0.00502766461441567	0.157350190979291
Gm33228	-0.0902375123017508	0.535281098789355	1.74277819577163	6.87519864652389	0.00507110547133834	0.158400378309407
Comt	0.190206793319744	-0.00317242888588707	6.2246717850715	6.87032283732426	0.00508604901324626	0.158558072739802
Ints8	0.174185154088526	-0.117676932442568	4.17970946374972	6.86615816026604	0.00509885126182861	0.158648529358333
Necab3	-0.178037143035957	0.00997938701777254	6.23858997593714	6.86262029521612	0.00510975442303593	0.158679660609938
Bmx	-0.867188727498046	-0.0274116751132585	0.139583997937238	6.85663324665983	0.00512826383062368	0.158805330001526
Slc6a15	-0.0619879167755593	0.128477298490948	5.66745111954904	6.85490447188227	0.00513362212561098	0.158805330001526
Fabp3	-0.148686678364235	0.0535753012566961	6.88851492285807	6.85119674269942	0.00514513483813772	0.158854798933177
Chgb	0.0703210341784333	-0.112004273883867	8.8520709436472	6.83148320118251	0.00520682347407964	0.159901998435755
Cep131	-0.0999657455633741	0.27000675996584	4.13566398530472	6.82927274995691	0.00521379090295022	0.159901998435755
Kcnip1	-0.159807334122392	-0.00374159806660774	4.75303311601932	6.82624391022555	0.00522335451737679	0.159901998435755
Kif26b	0.324989935323595	0.039570800134232	3.23402073858518	6.8259915249054	0.0052241522954952	0.159901998435755
Creg1	-0.202576494927234	-0.108706247377525	4.36818306107868	6.82447555082731	0.00522894702822863	0.159901998435755
Trnau1ap	-0.223365508687364	-0.213288623067357	3.49316159618544	6.81474677891519	0.00525983224054102	0.160168249547434
Tmppe	0.139107484688959	0.338135238346083	2.94553214314922	6.81343795761387	0.00526400248914748	0.160168249547434
Nlgn1	-0.109044115218326	0.109437406481567	6.44372720474167	6.81229718066058	0.00526764025907998	0.160168249547434
Luzp2	-0.193998282928274	-0.0433599015272356	7.47779707630346	6.80842019670969	0.00528002399199517	0.160240728120702
Acyp1	-0.200940419929895	-0.00295878814222415	4.38878680836967	6.79937455147508	0.00530904149870997	0.160501283048479
Gpr27	0.0430020077137393	-0.16023430697307	5.26414981734728	6.79832866757092	0.00531240784030179	0.160501283048479
Bmncr	0.733265910939113	0.0835547394314401	0.0384707993679435	6.79523360817503	0.00532238348272478	0.160501283048479
Tmem86a	-0.197255545208038	0.115715202444302	4.40421447748404	6.7932849665495	0.00532867464938786	0.160501283048479
Lzts3	0.101863152111954	-0.0271833339453561	8.00484618904805	6.78065973370209	0.00536963298861643	0.161431517841632
St3gal5	-0.113043675603041	0.050378182507036	7.49427651652084	6.77697476849983	0.00538165255973158	0.16148988879614
Apcdd1	0.0214385220946187	0.30704416058536	5.37606955579544	6.76809714508544	0.00541073070297001	0.16187524833441
Wwc1	0.212333916781026	-0.0543844642939395	6.97715757267387	6.76525601899576	0.00542007297292033	0.16187524833441
Ankrd52	0.215515918128787	0.035790514470225	6.27042096217241	6.75943698348612	0.00543926250184865	0.16187524833441
Stip1	0.00126460630614343	-0.169420583254828	7.12740171241348	6.75868906752881	0.00544173431014698	0.16187524833441
Dock7	-0.0483356320509743	0.187262124432608	5.06831611095399	6.75770002302318	0.00544500492088413	0.16187524833441
Phf8	0.198890323580251	-0.0482363094831491	4.79446713329492	6.75402483588938	0.00545717705554224	0.161936676181498
Mylpf	-2.23751214383296	-2.14801065680337	0.852493481611312	6.74782095447637	0.00547779185894785	0.162247942232496
Lims2	0.176378240450743	-0.132896165761164	3.67695238711714	6.73879390709509	0.00550794027650702	0.162713448500758
Fnbp1l	0.180870895100082	0.0709521717164655	6.86020898865824	6.73413942146875	0.00552355626359766	0.162713448500758
Tomm34	0.0545453694175532	-0.127492722755294	5.45463419036573	6.7331779776746	0.00552678798726268	0.162713448500758
Gpr137c	-0.287214509094705	-0.0157344291572138	5.41814406838547	6.72894797047292	0.00554103103765736	0.162713448500758
Rgs6	-0.167706245879389	0.0371203259506524	6.4010992664733	6.72798473502275	0.00554428001007326	0.162713448500758
Npsr1	0.579605204439507	0.503831102451977	1.2510202097745	6.72289216402203	0.00556149186603273	0.162920193165098
Marcksl1	-0.0125492458866231	0.183601308012147	6.92894295969207	6.71942388488085	0.00557324745326601	0.162966637210099
Npas2	0.168378490986672	-0.142421426732336	5.1961160592813	6.7097873153211	0.00560605335024471	0.163409316206135
Ppm1h	0.109383771005682	-0.116647786573039	6.83223136336977	6.70701417934035	0.00561553313122277	0.163409316206135
Rtl9	0.498184356428276	0.824056670632081	0.54318858368548	6.70312009855979	0.00562887444652885	0.163409316206135
Arhgap31	0.227631522783653	-0.0616382150323378	4.99792915381232	6.70024541666834	0.00563874553002319	0.163409316206135
Tshz3	-0.160082001353884	0.19146480044301	5.31131431996227	6.69822499502518	0.0056456946029238	0.163409316206135
Gm17501	0.518279714824521	-0.309998032563989	1.32679805961523	6.69709848521468	0.00564957321381671	0.163409316206135
Cacng2	0.119255445644398	-0.0992762835302308	6.9058077219247	6.68894944147858	0.00567771774019139	0.163522613857037
Coro2a	-0.00240524825538389	0.152083885539742	5.07779120454059	6.68688671536841	0.00568486615970105	0.163522613857037
Gm13749	-0.493584851155247	0.464438753696401	0.0710009453999151	6.68544539043427	0.00568986695273938	0.163522613857037
Cd34	-0.171692106322611	0.161673406820904	6.63801749104811	6.68416607058119	0.00569430969372359	0.163522613857037
Anapc10	-0.0846371883133801	-0.298526464376749	3.55952528424491	6.67112049737185	0.00573983115026496	0.164444539975246
Samd4	0.11329493973976	-0.127741112426629	5.00289165891872	6.66702648744185	0.00575419893927966	0.164444539975246
Tmem63c	0.223259816190175	0.109366714422428	5.71742558315698	6.66617251759962	0.00575720088155971	0.164444539975246
Deaf1	-0.0752169712554906	0.164437704922486	5.575243373885	6.66225274931954	0.00577100199113784	0.164486946473541
Dhx15	0.10160739825986	-0.0827927144255807	6.26105238671681	6.65507277396924	0.00579637606342107	0.164486946473541
Amotl1	0.202753281495643	-0.170013636370838	4.62272401207235	6.65489386596242	0.00579700988410323	0.164486946473541
Rimoc1	-0.172514973933066	0.0784777283126331	6.22961657512062	6.65388820390752	0.00580057407486929	0.164486946473541
Plcd3	-0.28338048029268	0.0903490852099556	4.21947104343725	6.64657359852491	0.00582657029430315	0.164486946473541
D130020L05Rik	0.136598522138932	0.618930781069176	1.24577373016381	6.64545769828214	0.00583054743072114	0.164486946473541
Shisa6	0.590782990735639	-0.30117773622645	1.81843951154491	6.64112094237622	0.00584603215734655	0.164486946473541
Npr2	0.0170733825281204	0.223564180657319	4.76409257784865	6.64102634760009	0.00584637041711767	0.164486946473541
Prr16	-0.396799276513602	0.0781383616106857	3.71697845094023	6.63748145330251	0.00585906201304807	0.164486946473541
Lrrc4c	-0.145106873784921	0.0650097679746769	7.42500922124228	6.63463620972737	0.00586927052458935	0.164486946473541
Pola1	0.361324789570898	-0.0390671374185083	1.94693303675401	6.6339874544596	0.00587160093502655	0.164486946473541
Lhx9	1.5608770584738	-1.10259474921586	0.0530494160570153	6.62843307261494	0.00589159451792945	0.164759006204715
Nicn1	-0.113060855272604	0.0287766521038482	6.60004023800597	6.61428007327122	0.00594287772090394	0.165887018044579
Uri1	-0.118324842347382	0.038692054927811	5.60349024112855	6.61160223175486	0.00595263575734104	0.165887018044579
Tamalin	0.172516525659328	-0.158943918427484	5.27175822243417	6.60662173911972	0.00597083135855197	0.166105211266383
Ptk2b	0.129233735574805	-0.0927554088054086	8.58716647040541	6.59810219776533	0.00600209786164796	0.166429112083487
Rfx3	0.192035510026642	0.0771657397444719	5.72593474105074	6.59779005917562	0.00600324680381026	0.166429112083487
Pnma2	0.014058445284724	0.159601034489876	6.05366721225125	6.5861370010624	0.00604631311555304	0.167161125622139
Prpf38b	0.17317783562391	-0.0868505656451079	4.88967254990726	6.58272248304589	0.00605899621727995	0.167161125622139
Pnma8b	0.0773231989705573	-0.107970817790112	7.72096977373087	6.5784409705767	0.00607494094467872	0.167161125622139
Man2c1	0.0901838404401171	0.222536810092467	4.87743405261768	6.57678767715642	0.00608111025257974	0.167161125622139
Gas7	0.110701661189969	0.174287107122663	7.78718744513705	6.57660005620619	0.00608181079865869	0.167161125622139
Maco1	-0.0908880990458529	0.0428186062060872	5.97505699996612	6.5682555448135	0.00611305743932567	0.167732247273552
Nav3	-0.124432204861977	0.194248842705212	7.39668289326888	6.56487736843911	0.0061257572502098	0.167793391756174
Tmem203	-0.14316259770094	0.406285304237807	3.42940628929029	6.55929376933069	0.00614681147797516	0.167806941271922
Ablim2	0.183912686839608	-0.0773147928113859	6.83862831897069	6.55919189251242	0.00614719636336857	0.167806941271922
Dpyd	0.54064013946992	0.0996859158770414	1.57730824646572	6.55603522193816	0.00615913519663743	0.167846908828092
Lct	0.849132652293779	-0.350353947644817	2.150642813402	6.54896743961008	0.00618595845362195	0.16827158461949
Pxdn	0.342869584632486	0.0217575668991545	5.38403615664432	6.54640336563899	0.00619572110119192	0.16827158461949
Atad2	-0.318726561063611	0.0822255351342433	3.6511827607074	6.53699650158062	0.00623168232981141	0.168730507404873
Gcsh	-0.166430675748091	-0.0383136290111671	5.36857305710333	6.53647614326715	0.00623367825659541	0.168730507404873
Tbl1xr1	-0.146658310262778	0.00612454582751058	6.54456361172743	6.5244918040484	0.0062798406852649	0.169693367859502
Grm4	0.163162466164261	-0.0893198495285276	5.06764485016025	6.52032952619317	0.00629596086841254	0.169842553797041
Gm9017	0.843492453188608	0.729650366509102	0.0599726093268157	6.48789649350037	0.00642313568680375	0.172982060916543
Trp53i11	0.238053008958978	0.0136190665652644	6.05291727293379	6.4829705496517	0.00644269605867523	0.173032056741753
Lyrm9	-0.109699935968471	0.123954882647201	5.43662693516697	6.48199220110766	0.00644658873407556	0.173032056741753
Scg5	-0.343204063196479	0.383988661061591	8.07170016914953	6.47894880180782	0.00645871436508442	0.173067623722597
Slc39a14	-0.0171525291719267	-0.18717578655032	5.0600506956612	6.47283155642336	0.00648316259522028	0.173432716904524
P2ry12	-0.157777642509598	0.100009107888237	5.55717439203297	6.46207426665106	0.00652640155244901	0.174298430794072
Wscd2	0.21764712426471	-0.0506367996455276	5.46411094140486	6.44752276392203	0.00658539490890004	0.175581227159825
P4ha1	0.165840427600321	-0.313036750510874	5.5452592473726	6.44475370312725	0.00659668701031944	0.175581227159825
Serpini1	-0.198515025563742	0.00372726086115477	8.34271322967647	6.43960509576041	0.00661773922583555	0.175581227159825
Sipa1l1	0.0762315636031019	-0.0895954103919025	8.69881026198273	6.43947700162082	0.0066182639293893	0.175581227159825
Zfhx2	0.218095130184035	-0.0541578541946838	5.15828890734302	6.43474864502706	0.00663766431437701	0.175656170618651
Adap1	-0.0958527198263509	0.0648702677669029	8.20963643393353	6.43129385900149	0.00665187864784642	0.175656170618651
Fam234a	0.164382523461406	-0.0645580583165648	3.9191994143021	6.42903221572957	0.0066612019883923	0.175656170618651
Rhov	-0.329255451825687	-0.112115589447602	2.80246771067148	6.42801786449093	0.0066653881738208	0.175656170618651
Tafa2	-0.239699101200585	-0.0596097732902165	6.00681812439333	6.42534205035189	0.00667644498442653	0.175656170618651
Golt1a	-0.815055935966879	0.12418556268568	-0.44223419364892	6.41887924346127	0.00670323310951252	0.175656170618651
Slc13a5	-0.244827640108402	0.121264000231321	3.66067003983487	6.41840192430064	0.00670521624664708	0.175656170618651
Dock6	0.288255579689207	0.309594249855647	3.07285423907083	6.41754327060978	0.00670878534814119	0.175656170618651
Ly6a	0.0306402546149925	-0.292270234013238	4.08502215379674	6.40678533851678	0.00675367887861583	0.176543149022741
Nr3c2	0.297861280858188	-0.108238069893039	5.12550423532327	6.38930783372372	0.00682731694355443	0.178177405054587
Slc9a9	-0.186681366430988	0.13159854433858	4.39671916556078	6.38558700695622	0.00684310722706688	0.178284754525191
Coro1c	0.164367775977433	0.00228739181834178	6.12541320279086	6.38159819801887	0.00686007921207948	0.178284754525191
2900040C04Rik	1.30441180820574	-2.0393105516704	-0.635465533936842	6.38048860062477	0.00686480863342753	0.178284754525191
mt-Nd4	-0.192779759292649	-0.111250293338384	11.9353183552301	6.37138225827835	0.00690375770248377	0.179006170589968
Pomp	-0.124770492781656	-0.183073601902664	6.59908610180408	6.36459144768174	0.00693296051613204	0.179387585276566
Nopchap1	0.107742148080207	-0.0612626997475241	5.18575183085726	6.35671742174155	0.00696699108159709	0.179387585276566
Vstm2a	-0.076811058261643	0.0755466251075732	6.90416667461349	6.35630719787203	0.00696876902708465	0.179387585276566
Frmpd4	-0.0753568786719729	0.112128603182656	6.63745974166277	6.34971544839344	0.00699740651146664	0.179387585276566
Mapkbp1	0.168032870154023	0.142273153091087	5.83072017185573	6.34949419221836	0.00699836998031669	0.179387585276566
Hmga1	-0.326324102550957	0.0183599758455551	5.11869535737204	6.3468266244879	0.00700999745708506	0.179387585276566
Crtc3	0.307917507161029	0.0614676481629709	3.66696449345046	6.34674040223588	0.00701037363825088	0.179387585276566
Klhl24	-0.0876273629872559	0.0710006833407034	6.64040827770468	6.34487657892381	0.00701851076725008	0.179387585276566
Orai2	0.204972098619121	-0.00875038175116419	6.39040736775664	6.34471374465197	0.00701922216477827	0.179387585276566
Gm1043	0.350460863449065	0.148484663786774	3.89120313108547	6.3349936555427	0.00706183116649043	0.18004533736239
Lancl2	-0.0569683484165199	0.111799193731649	7.05685780651027	6.33282335154182	0.00707138356566087	0.18004533736239
Htr5b	0.927370848489929	0.0103412814701798	0.307545155527914	6.32943323417801	0.00708633320430669	0.18004533736239
Tspan31	0.115785528276168	-0.0879458333052327	5.10663250694321	6.32862484227565	0.00708990313752298	0.18004533736239
Guf1	-0.0534135835465522	0.156682626853104	4.222123407624	6.32432922596266	0.00710890605882708	0.180215696995593
Zdbf2	0.239055711546904	-0.221018988528195	4.70268297346707	6.3209412893302	0.00712393295482964	0.180215696995593
Mycbp2	0.116978034539033	0.153730631303929	8.02666914136307	6.31580388049831	0.00714678591996899	0.180215696995593
Atp6v1g1	-0.164672847292794	-0.141511902716189	5.62616407045577	6.31210381799128	0.0071632948258042	0.180215696995593
Gapdh	0.10895050882154	-0.202327086645736	11.0797244732121	6.31007650147922	0.0071723580027943	0.180215696995593
Itsn2	0.19157552175699	0.0618018326336285	5.11557043812851	6.30369084232181	0.00720098748261529	0.180215696995593
Ackr2	-0.288194947017644	0.266727658359974	2.07805451943735	6.30330660358912	0.00720271416862155	0.180215696995593
Cnnm4	0.247843031114646	0.016954204654806	3.61801998110559	6.30207967331577	0.00720823076619389	0.180215696995593
Mccc2	-0.206340188920523	0.0229670932679015	4.05683140879564	6.29938290912919	0.00722037239563952	0.180215696995593
Gm38387	0.139309004603376	1.0995598612358	-0.425673802483094	6.29700448847733	0.00723109934519832	0.180215696995593
Kpna3	-0.12268561860786	0.00527747551399868	6.79886576279399	6.2948915796496	0.0072406434522876	0.180215696995593
Prkn	0.332270549784901	-0.158627988739834	2.48246256409627	6.29404076433736	0.00724449052138193	0.180215696995593
Macir	-0.246340194862508	0.00525189598703377	6.37017681597042	6.28988566747631	0.00726331051919881	0.180215696995593
Crim1	0.267791659861399	0.10590936191949	5.60921837725161	6.28214220221234	0.00729852668059154	0.180215696995593
Foxk1	0.119466351012449	0.157604106680413	6.29428828435437	6.27902875130205	0.00731273889841736	0.180215696995593
Sh2d3c	-0.301358657047284	0.111135363226173	4.3012588339413	6.27767043718766	0.00731894880050175	0.180215696995593
Tmem165	-0.189464412793658	-0.0535028807849793	4.75847235488111	6.27747311567454	0.00731985138993131	0.180215696995593
Plekha5	0.0109873445206344	0.148592112255843	5.76604023016752	6.27711460847883	0.00732149158810529	0.180215696995593
Creb3l2	0.216412074684994	-0.0787553243653529	3.89648801294764	6.27448925829411	0.00733351504668491	0.180215696995593
Prune1	-0.0751881943917257	0.107327875652107	5.16875817937223	6.27289521952342	0.00734082590636451	0.180215696995593
Camk4	0.121502498609606	0.197471390244609	6.28598788512162	6.27216588269053	0.00734417358086168	0.180215696995593
Hax1	0.0790685128530185	-0.108981185888201	5.37001752909439	6.27154917476843	0.00734700559094145	0.180215696995593
Nts	1.00438060786653	-0.0844791888282496	1.20057451609851	6.26927562830943	0.00735745637870478	0.180215696995593
Kazn	0.11120243757252	-0.105700368937335	6.43298271279646	6.26730448392749	0.00736653030030663	0.180215696995593
Fbxw2	-0.158553134573439	-0.00732885648528712	5.68523387422429	6.26407036718958	0.00738144473296097	0.180305290245376
Cyp4x1	-0.165570965953246	0.116087083271564	4.30606306458908	6.25975507387605	0.00740139665771548	0.180487048025204
Sbk1	0.124769065017243	-0.197019937014723	6.61714437403678	6.25759355423677	0.00741141273094012	0.180487048025204
Pcdh11x	-0.169191407663563	0.208936964452443	4.74741927001245	6.25315444600983	0.00743202931709549	0.180714473106431
Ergic1	0.0713172797586417	-0.0788292439916972	7.31155050878173	6.24693244661886	0.00746103202793001	0.180891821775889
Gm26691	0.164070732348908	-1.02843190313859	-0.491645351443319	6.24400214472892	0.00747473402564858	0.180891821775889
Ypel1	-0.143119699665428	0.143799603829092	4.7334147711286	6.24332881015799	0.00747788641029888	0.180891821775889
Negr1	-0.124545247662523	0.0505382329631309	8.25906247100104	6.24138783054316	0.00748698174723045	0.180891821775889
Rasl10a	0.143442055094076	-0.109105077756908	4.83866822014088	6.2395154852204	0.00749576695326948	0.180891821775889
Mafb	-0.180235140060566	0.0286294954363046	4.5845227946937	6.23086569417164	0.00753649939223579	0.181495733709557
Lum	-1.85316309784242	-1.41601995136875	2.29009420324374	6.2293959159856	0.00754344474853752	0.181495733709557
A830082K12Rik	-0.281978310330422	-0.0181972294472113	4.13749606395183	6.22150133859512	0.00758087033432339	0.182122737986804
Tinagl1	0.0785526970760029	-0.350956994704888	2.30968505351709	6.21899132676668	0.00759281205691914	0.182136557485138
Zbtb16	0.352589979874155	-0.134260835772043	5.63834858860485	6.21068619814205	0.00763247198470617	0.182689114748531
Pphln1	0.0880564961137682	-0.127806137537902	5.4714436411595	6.20939699573676	0.00763864870703417	0.182689114748531
Sez6l	0.169250127234718	0.0500806687594896	8.13336576008963	6.20163102211409	0.00767597246570426	0.183229312579823
Mki67	0.0150209793388346	-0.711137614352908	1.52480962381472	6.19994437686607	0.00768410497089621	0.183229312579823
Aspn	-1.85885666460076	-2.35429550670264	2.11389747998501	6.18459478048442	0.00775855158889753	0.18353347864225
Stxbp2	0.286942207927983	0.193343479373078	3.70981931213967	6.18348309617099	0.00776397394312615	0.18353347864225
Rpusd3	0.722040657739784	0.533913264864636	0.662565322581701	6.18153990842071	0.00777346201491427	0.18353347864225
Cdkl5	-0.0787995490565618	0.117095177317982	8.11288844224656	6.17257680700315	0.0078173912134493	0.18353347864225
Arhgap23	0.113250333368438	-0.0709055389958636	6.77174099919861	6.17104552141284	0.00782492338838108	0.18353347864225
Gabrg2	-0.176429035916378	0.00425736776459284	7.74042257036563	6.16930809560355	0.00783347916776477	0.18353347864225
Cpne7	0.531261086628048	0.0208509175058636	3.93763898706333	6.16916245686168	0.00783419681660283	0.18353347864225
Asb11	-0.224324214004543	0.20804554340645	2.56575730985494	6.16610629967176	0.00784927295113113	0.18353347864225
Lman2	0.115267117212874	-0.024575528230268	6.40469332097042	6.16587847851111	0.00785039807360063	0.18353347864225
Phf20	-0.0394673847253914	0.161926395416637	5.98718713953792	6.16370803873717	0.00786112591874538	0.18353347864225
Septin6	-0.115819898837791	0.0681397104243131	6.89632111501979	6.16282054451954	0.00786551716715345	0.18353347864225
Fmo1	-0.240234516117109	0.110638424691877	3.02320089333547	6.16235180977922	0.00786783751258147	0.18353347864225
Adcy9	0.204208572817466	0.118970823029098	6.00225384754331	6.15829462009093	0.00788795290792181	0.18353347864225
C2cd3	0.155870296312994	-0.0226471422664875	4.66917874454249	6.15753606932036	0.00789172002279456	0.18353347864225
Celf6	0.189828822136676	-0.0794460553603625	3.97397646568331	6.15435371219356	0.00790754573978768	0.18353347864225
Gm51425	0.15788944455955	-0.395580092484848	1.48831253293695	6.15350462121534	0.0079117741044154	0.18353347864225
Armcx5	-0.135784057012375	0.132424211081794	4.33609355276525	6.15349150667257	0.00791183943258631	0.18353347864225
Map3k4	0.155447377087069	0.00255569098496329	5.26958644664584	6.15089797432004	0.0079247703559806	0.18353347864225
Ucp2	0.0158489948864389	-0.373556138940912	4.85805323145525	6.14523407184012	0.00795309020891777	0.18353347864225
Zfpm1	0.0432777083572657	-0.234735846182925	4.73474496782073	6.14342623095746	0.00796215285111253	0.18353347864225
1500004A13Rik	-0.140617252799504	0.0814728076972396	5.62331216760433	6.13987880447893	0.0079799688750115	0.18353347864225
Dok3	0.28943819136862	-0.246234399315116	1.47609495751931	6.139635542317	0.00798119219498693	0.18353347864225
Ogfod3	-0.296285210130287	0.0940183617426208	1.89608985872039	6.13730367448871	0.00799292915285704	0.18353347864225
Pde4dip	0.116477627899594	-0.0285848013586387	7.61260619719496	6.13644517021203	0.00799725501196798	0.18353347864225
Ptger3	-0.215540082016627	0.386656087687951	1.72599432230156	6.13634575887509	0.00799775609471092	0.18353347864225
Pcsk2	-0.0579522780092529	0.123532892380598	8.84356546211708	6.13456701799878	0.00800672765273425	0.18353347864225
Cntn6	-0.284890044424743	-0.0160002245802637	4.44814023967026	6.1342344808669	0.0080084061162363	0.18353347864225
Trp53rkb	-0.347548336392772	-0.0336666989703453	2.30039490429468	6.13242159457109	0.00801756334558008	0.18353347864225
P4hb	0.053413522482462	-0.0977525316952449	6.76220041185689	6.12786522279082	0.00804062912508589	0.183798917404246
Fosl2	0.228096304287848	-0.446098687882108	5.20600528697606	6.12437661024267	0.00805833871603459	0.183941338441223
Myo16	-0.126832346753963	0.276969993203165	5.69863908724676	6.11700576992719	0.00809589674252923	0.184535774398703
Fgfr1	0.218196865522761	-0.0236282338868039	5.59572438536934	6.11121496528645	0.00812553824659358	0.184822743135785
Ylpm1	0.169276176840529	0.0444744592611818	6.49496422493039	6.10921046385488	0.0081358264129103	0.184822743135785
Kctd4	0.317367465216391	-0.168720960122113	4.41735741743425	6.10685334339861	0.00814794266966432	0.184822743135785
Rgs11	0.171352961997894	0.433915830606156	3.65580716582008	6.10428610998309	0.00816116146104798	0.184822743135785
Il16	0.912172828034471	-0.230217804333037	1.08714215116838	6.10331707907853	0.00816615714803644	0.184822743135785
Gm7535	-0.584766442386258	0.450959687025648	0.177136150419575	6.09629901786793	0.00820243781878486	0.18516894487029
Daam2	0.155162435990896	-0.04294220942261	5.41147239617523	6.09384004104773	0.00821519152890866	0.18516894487029
Tmem185a	0.0865652199143419	-0.106973805483784	5.28899859112242	6.09207808739999	0.00822434342493074	0.18516894487029
Prkag2	0.182359866187679	-0.0444896772969274	5.81903564395249	6.0914369200583	0.00822767653193	0.18516894487029
Lrrc3	-0.144036730822716	0.154249776617354	4.0793497510184	6.08350478426177	0.00826903436089334	0.185838718932615
Kmt2d	0.208525044651768	0.0653081788911229	6.3491271810691	6.08084324795779	0.00828296249236047	0.185843779941736
Prr14l	0.169192133609799	-0.00476637826770517	6.04471466092879	6.0790320817447	0.00829245523329639	0.185843779941736
Mamld1	0.154156230399162	-0.126549646202369	4.99495738671214	6.0767510271418	0.00830442773072762	0.185852164744664
Cd6	-0.372039880070413	0.169298725817433	2.45955322435681	6.07131764996272	0.00833302207272759	0.186078144701552
Ap3s2	-0.119500067460726	0.037236844709363	6.56883488753636	6.07042121478347	0.00833775011830471	0.186078144701552
Tent5c	-0.372880831252041	0.383698981766634	1.88230541187108	6.06695048427449	0.00835608344288127	0.186227929191557
Pak1	-0.0514330961642686	-0.134369394481847	9.17295259108457	6.06313915288667	0.00837626680704987	0.186418471272454
Flnb	0.263744442888666	0.208848191252693	5.27971816184406	6.05538784271894	0.00841747977757093	0.187075861242436
Nrp1	0.333847446764032	-0.0173501520443236	4.04995177465032	6.04889760897747	0.00845215863842216	0.187284250307703
2410006H16Rik	-0.150406040553739	0.163988862645469	4.18057392347917	6.04749670456447	0.00845966452517762	0.187284250307703
Slc29a4	0.377870199807942	-0.286294524232241	3.20544193988041	6.04707611018655	0.0084619194472527	0.187284250307703
Ramp2	0.227471142633334	0.0170734887862583	3.73519665517149	6.04226153696553	0.00848777866395154	0.187323115188659
Icmt	0.0309072810469696	-0.1215925317224	5.57569966710972	6.04185902260607	0.00848994449913523	0.187323115188659
Akap13	0.187730679139923	-0.0404819312024969	4.87934933866772	6.03895666038607	0.0085055793634831	0.187323115188659
Aldoc	-0.119337193681859	-0.105573746190313	9.84256308354152	6.03781309849135	0.00851174832892752	0.187323115188659
Blmh	-0.117727875690266	0.0638388013896475	6.14754217618496	6.03589135616258	0.00852212624641363	0.187323115188659
Shank2	0.207065770140006	0.0561018752523959	7.99726610151632	6.03225793635377	0.00854178557950291	0.187366112686919
Bcl6	0.0686357829654884	-0.198845210709022	4.46448829615939	6.02960439085302	0.00855617450308775	0.187366112686919
Angel2	-0.109824871206486	0.0684524978358326	5.8568154115782	6.02739478224405	0.00856817643097806	0.187366112686919
Mapk11	0.150072181306145	-0.0988546339910755	5.60610360625836	6.02690233717316	0.00857085375683421	0.187366112686919
Slc39a6	-0.0514412607088131	0.102239105227682	5.45021602432419	6.0224792085083	0.00859494255809603	0.187418628526161
Camk1d	0.142152336213155	-0.0326087210294187	7.41588445475119	6.0221665237682	0.00859664827550728	0.187418628526161
Serinc2	0.449451481004039	-0.588363037649834	2.23802937137864	6.01045483966385	0.0086608042089776	0.188542383562501
Ostc	-0.0172696634872604	-0.211406145031727	4.23510034967531	6.00599160846022	0.00868539142391525	0.188542383562501
Rfk	-0.386831770707333	-0.242378387635775	6.19150983542941	6.00478699581133	0.00869204053727771	0.188542383562501
Rasl11a	0.263801472883444	-0.555181120997109	1.86034624402649	6.00420437197266	0.00869525845311332	0.188542383562501
Gm10814	0.107240669662244	0.733030037094778	0.125993305497218	5.98503481084048	0.00880186611715794	0.190339422442552
Clip2	0.103607628405772	-0.0541400918785582	7.19581825101206	5.98356020561124	0.00881012595721456	0.190339422442552
Pcdhgb7	0.332819436781139	-0.211376780935695	1.66150062838635	5.98291011587681	0.00881377006068234	0.190339422442552
Zbtb40	0.166941670632555	-0.164732038065727	3.40002150339761	5.97622219934331	0.00885135547256745	0.190893835925196
Plekhn1	0.606394870982242	0.254443062012836	1.27110359248419	5.96921448672121	0.00889092659601975	0.191489526578791
Bsn	0.202745031026199	0.112476043417319	8.67718133156253	5.96281980750438	0.00892720521997478	0.191957105914518
Gm13091	0.428835390368477	-0.261143816156486	1.32452502596997	5.96116931844596	0.00893659517050864	0.191957105914518
Slc36a1	0.129262419139189	-0.0385923279169712	6.64206229277165	5.95860905107382	0.00895118244423083	0.192013048843849
Marchf1	-0.10894046149408	0.138700027452968	5.24106871980978	5.94868788293466	0.00900795578911201	0.192960692129548
Dscaml1	0.281079722376926	-0.000110116177141425	5.54398497834054	5.94668878007218	0.00901944323546126	0.192960692129548
Zfp462	0.215588713456289	0.078983678323954	5.38840933198053	5.9429174653721	0.00904115806820303	0.193167355846514
Irs2	0.142972396683386	-0.249413475793583	6.01469594192837	5.94073700527288	0.00905373905476917	0.193178581376326
Saxo2	-0.187392305468025	0.246651219143519	1.90451666158341	5.93801979992806	0.00906944384636028	0.193242719270717
Usp21	0.0996625652644237	-0.0982306209124521	4.5918400405608	5.93604711661515	0.009080864179409	0.193242719270717
Gnb5	0.124229072364194	-0.108246125210841	6.96439002586218	5.92424374882553	0.00914952671168688	0.194306108103071
Ramp3	-0.089522479487129	0.212655621529858	4.09833799125008	5.92076557755493	0.00916986827607808	0.194306108103071
Eola1	-0.175510647463213	0.0912418950475607	3.22419711666044	5.91981767510125	0.00917542052967933	0.194306108103071
Cetn3	-0.168588968007617	0.0835336565404307	5.17754385265234	5.91830562082309	0.00918428487722255	0.194306108103071
Them6	0.038487282022037	-0.146732358444363	5.61520020439799	5.91353087141928	0.00921233827282493	0.194306108103071
Mettl5os	0.625724183633341	0.554954681744545	0.512388221843732	5.9132389213282	0.00921405662925685	0.194306108103071
Chrm2	0.0380675232360941	-0.250260695172505	4.12953813289309	5.91151824909713	0.00922419127829205	0.194306108103071
Uqcc2	-0.306913711168497	-0.216863248051915	3.35229982891908	5.91089884750183	0.00922784250289796	0.194306108103071
Calml4	0.903275177550557	-1.18522508919768	0.0528054822817013	5.90733388388788	0.00924888791997782	0.194493674579691
Ephb6	-0.0275655366884827	0.170270765442211	7.3579271037248	5.90488177018739	0.00926339425836402	0.194543420178277
C2cd4c	-0.128477682071278	0.143098047197332	4.19593462644652	5.89885169179485	0.0092991734363892	0.194792960546781
1500035N22Rik	-0.585799057476707	0.272570886288996	1.21359249647861	5.89878179663341	0.00929958904257908	0.194792960546781
Ntm	-0.103956871539979	0.0892319751512518	8.29377784131091	5.88607355948751	0.00937549326957279	0.195600432673287
Sgtb	-0.130767600862874	0.0612755087238113	7.56536523851171	5.88557841169076	0.00937846441315873	0.195600432673287
Casp3	-0.218789821176556	0.118591299210176	4.02968342160481	5.88416566182513	0.00938694731712805	0.195600432673287
Gucy2g	-0.0441469719938077	0.323121132328877	3.59315910485048	5.88416266054872	0.00938696534733885	0.195600432673287
Pdp1	0.100599037551058	-0.23054389914071	7.65979232005109	5.87990875840775	0.00941255890531632	0.195879018050375
Pccb	-0.0272074624948973	0.122648383472163	5.80558043708675	5.8704884125778	0.00946950886309058	0.196755508891293
Atp6v0a2	0.0823620348825087	-0.0824494515761296	5.79144053989521	5.86812195230091	0.00948387436834612	0.196755508891293
Actn4	0.135869835421225	-0.00243320716734129	7.21168541691099	5.86591101071377	0.00949731737991765	0.196755508891293
Grm2	-0.23933659994447	0.196124896746537	6.17076948598698	5.86484735873484	0.00950379205453447	0.196755508891293
Spon1	0.201250521318119	-0.0593145562244613	6.07154556824533	5.85854352473438	0.00954226422659602	0.197297086408999
Pde8b	-0.137722851476749	0.0719561484682346	6.51692977991131	5.85495839344673	0.00956422030161423	0.197496219217869
Npy	-0.178136716954634	-0.0426008903274384	7.05297165637075	5.84990494180745	0.00959526271993464	0.197803205958111
Kl	0.61416265325415	-1.47904253608549	2.96579699211744	5.84808443146882	0.00960647281050997	0.197803205958111
Hapln2	0.281892531238744	-0.0822012858547268	3.20284206455578	5.84334923037449	0.00963569784217506	0.197803205958111
Srgn	-0.304311065315844	-0.226503980319972	2.51515413114726	5.84133956125377	0.00964813068447105	0.197803205958111
Mdga2	-0.00311562672906395	0.186106567816621	5.31702067712051	5.8390633936987	0.00966223345275462	0.197803205958111
Alox5ap	-0.311353768058395	-0.776037787667095	0.447744861197551	5.83795971324606	0.00966907980868894	0.197803205958111
Dusp14	-0.0377262890844094	-0.198358327320822	6.2311088000971	5.83795064102578	0.00966913610754879	0.197803205958111
Map2k6	-0.0750698435264458	0.245866719408283	3.31166781971916	5.83185692981913	0.00970703269947733	0.197803205958111
Zranb1	-0.177540215926925	-0.0741931694012192	6.11500966132317	5.83093029724751	0.00971280963790145	0.197803205958111
Gm43545	0.665588774924023	-0.24271221418372	-0.257705908998466	5.83061265636105	0.00971479078460039	0.197803205958111
Cdk6	-0.0808791632203325	0.363394287823311	2.16628636427281	5.83059949478695	0.00971487288373897	0.197803205958111
Omg	-0.15750920624425	0.0648290225987557	7.4500806116699	5.81968884779929	0.00978319344171988	0.198875736240254
Gm27030	-0.120874815276667	0.610154875532058	0.987579231571623	5.81822954430185	0.00979237118656767	0.198875736240254
Shroom2	-0.0990200797114251	0.0682710778952916	7.06781870215935	5.81207270987591	0.0098311962854311	0.199411505414871
Tesc	0.205339818249704	-0.235154864071043	5.21844930569467	5.80692258853403	0.00986380259212131	0.19981994024798
D630045J12Rik	0.182248038004876	-0.0131407109310688	6.10634488312961	5.79767961895994	0.00992261896499818	0.200649596956352
Samd4b	0.137233328570952	-0.0486029909092227	6.09906916402804	5.79655508716071	0.00992980094772758	0.200649596956352
Lrrc59	0.0739694729291847	-0.0573372095867125	6.44149816118468	5.79091811480784	0.00996588820904136	0.201125179674658
Gse1	0.315897204779251	-0.149933556653509	4.81117749086796	5.78496898879464	0.0100041297529417	0.20144481610708
Abcb1a	-0.0880926839297817	0.126865132577757	4.84262142931547	5.78454376254842	0.0100068692973811	0.20144481610708
Hnmt	-0.227455765756578	0.0217446441940251	4.63923239177429	5.77929533830155	0.0100407503350509	0.201873253913243
Itpr1	0.0670934424761485	-0.0844507387096468	9.10962025487067	5.77125137649538	0.0100929220543336	0.202161632179028
Car7	0.18738212051366	-0.0535335281441936	4.10901267063285	5.76916480783431	0.0101065036334666	0.202161632179028
Asxl2	0.0434389679208123	0.221948627517085	4.5642793441564	5.76713109152307	0.0101197604652187	0.202161632179028
Cck	0.0371548803109675	-0.091484970694714	8.43220592609003	5.76348224205501	0.0101435933647075	0.202161632179028
Golm1	0.237780006453657	-0.1472402821785	4.31108326091523	5.76016014127566	0.0101653455543205	0.202161632179028
Gnptab	0.0963196802030646	-0.0354017781216179	6.25526931356046	5.75877356875545	0.0101744395567116	0.202161632179028
Snap25	-0.063242318278467	-0.116521659404407	11.8358481768895	5.75831430444741	0.0101774536616172	0.202161632179028
Stum	0.23080687635753	-0.0156048610653094	8.21285425022327	5.75794029996601	0.0101799089376761	0.202161632179028
Rimbp2	0.216587755842768	0.0709317367824016	7.42689720919696	5.75784455620699	0.010180537583558	0.202161632179028
Nos1	0.333313027216537	-0.00993588420375893	4.9103907113788	5.75773523347989	0.0101812554398699	0.202161632179028
Smoc2	0.337973878199148	0.00351957434192431	3.2034846059015	5.75504763894564	0.0101989207014802	0.202261764010543
Smpd4	0.121999024481515	0.264594037059267	4.60207375398328	5.75162978581443	0.0102214343962602	0.202371534803928
Nnat	0.546852562744935	-0.00565640811322622	6.1022535284531	5.75037485772846	0.0102297143778821	0.202371534803928
Efnb3	0.214061811179771	-0.0701035546571811	6.42315579606425	5.74501083155008	0.0102651890061549	0.202717380901703
Gm13778	-1.14016997482646	-0.806482950409763	-0.499056937046199	5.74390813069622	0.0102724983332615	0.202717380901703
Ptpru	0.323757277053866	0.0949311724457365	5.19671040203244	5.73965265038593	0.0103007595828328	0.2028149340739
Upf1	0.0406692141629355	-0.142189304871397	5.68701311208622	5.73786997542846	0.0103126238879824	0.2028149340739
Arpc5	0.169945849449716	-0.0833755843911023	6.65341249816127	5.73600280488491	0.0103250665948203	0.2028149340739
Dpp10	-0.134956603926914	0.0671668932070701	7.63008681800503	5.73555254884636	0.0103280695334687	0.2028149340739
Scn3a	0.187051532823964	0.143425692476852	5.36100029804034	5.73167198123836	0.0103539902974529	0.203075080203655
Itga7	0.133093035647955	-0.210245577531385	3.13995048550203	5.72923810327603	0.0103702840719974	0.203146004852918
Rbbp9	-0.17338779871128	-0.179765016294315	5.10284082544378	5.72306147952054	0.0104117601803546	0.203615443192262
Dlx1as	0.18331770999584	-0.258028032831083	3.70145273852468	5.72188780190553	0.0104196619706475	0.203615443192262
Zfp810	-0.112975477628046	0.192511536747976	3.75176496045194	5.71541919440289	0.0104633299637791	0.204102136703552
Mtr	0.21184874939073	0.0936567445637154	4.33819486183239	5.71375023518666	0.0104746292134511	0.204102136703552
Usp19	0.164004344586354	0.00437597999864146	6.65363628972954	5.71254762044965	0.0104827794874577	0.204102136703552
Mink1	0.168233561446351	0.00590593405662156	7.98770492021239	5.70477242534469	0.0105356409465433	0.204454967629896
Igf1r	0.160349489435209	0.0620167132647673	6.06301461500016	5.7044697197108	0.0105377048585607	0.204454967629896
Esrrg	-0.212225269461733	0.0391649748487364	5.29126858317052	5.70335638756118	0.0105452996077898	0.204454967629896
Znfx1	0.0570805443959518	-0.122209494721468	6.07818817414852	5.70238393533515	0.0105519382320222	0.204454967629896
Pcdh17	0.169016423524922	-0.00240481577970297	6.1759111541202	5.69976291632325	0.0105698539138246	0.204554757385416
Prr5	0.331498602194752	0.198647679583721	2.75760529240506	5.69709234279636	0.0105881426033508	0.20466151637647
Adra1d	0.0547891496298984	-0.248358986635963	4.62147865938831	5.69267827210286	0.0106184472105472	0.204999997713022
Tacc3	-0.346555455026249	0.0262115089406437	2.08797886404911	5.68952881959339	0.0106401277244309	0.205060063100767
Slc16a7	-0.0242247026065941	0.139870662655932	6.2145060305628	5.68850985527598	0.0106471525524112	0.205060063100767
Oscp1	-0.0949171017203813	0.10797258372635	5.4064133611796	5.67774804132927	0.0107216564592248	0.206247086557764
Isy1	0.0582524491938698	0.305795750881224	4.39714460133314	5.67572615414817	0.0107357175954052	0.206269634309479
Ndrg3	-0.0569120398664223	0.0996481209572981	9.59268507265933	5.67366508741387	0.0107500720018693	0.206269634309479
Rims1	-0.152152580144213	0.0216560789976715	8.72246772066381	5.67203406836292	0.0107614462233353	0.206269634309479
Doc2b	0.589954714757976	-0.281655991923263	4.55273804103575	5.66678839929012	0.0107981173820766	0.206601086553908
Map2k5	-0.0416789630986584	0.12293743944347	4.78693200571745	5.66587380017031	0.0108045251205801	0.206601086553908
Eif4e3	-0.101620544584995	-0.270292194186098	3.17310261192454	5.66286082054088	0.0108256637290096	0.206758564473957
Osbpl3	0.198927947187758	-0.0939086171842164	5.07475486790831	5.65804286387629	0.0108595600014943	0.20707413389457
Tlcd1	-0.321208839863932	-0.0449111051643616	3.74333190674482	5.65684122607704	0.0108680321146614	0.20707413389457
Cnih2	0.126540463308732	-0.166408903057777	7.15694917204985	5.64982225278126	0.0109176640998392	0.207347079197065
Acer2	-0.268135435753166	0.209916079363409	2.0881279243095	5.64861382894278	0.0109262340372486	0.207347079197065
Rin1	0.171923774937386	-0.145615290339556	5.94578397116897	5.64845775862261	0.0109273413988531	0.207347079197065
Bdh1	-0.124951149043907	0.0833572362829631	6.01357368246304	5.6475032682123	0.0109341164454269	0.207347079197065
Dtd1	0.0147238348902081	-0.193676487419263	5.45331757568385	5.64485494875799	0.0109529385323258	0.207435317588492
Syt1	-0.0515704907982088	0.0687605100067956	11.0437105534524	5.64260918656245	0.0109689273877716	0.207435317588492
Senp8	0.239421380806531	-0.139111063022495	2.75103987019077	5.63759850129945	0.0110046935547377	0.207435317588492
Tada2a	-0.0874850950687329	0.0947218894164638	4.57263340483267	5.63750148200405	0.0110053873361757	0.207435317588492
Mgst3	-0.0965832364702096	0.0578698161008758	6.87811870397025	5.63238093381131	0.0110420722856868	0.207435317588492
Epn2	0.0836747389407793	-0.0913939403873106	6.85940238186372	5.63156198265726	0.0110479518836368	0.207435317588492
Rasl11b	-0.198442549206207	0.0780737136787602	6.5215308171398	5.62966023556416	0.0110616185683649	0.207435317588492
Alkal2	0.535193742978247	-0.376687598923057	-0.324379937884652	5.62759706826831	0.0110764662313868	0.207435317588492
Gm11702	0.330990355358103	1.48019469198895	1.10220486396908	5.62622937396366	0.0110863209305151	0.207435317588492
Clmn	0.161099155979109	-0.0564883398586067	5.97447631210072	5.62599798955081	0.0110879890831382	0.207435317588492
Usp43	-0.540652984202557	0.154297400277294	2.89601852360453	5.62465774601353	0.0110976569031877	0.207435317588492
Chordc1	0.0592137002798387	-0.239908894687047	6.07220452707043	5.62440490598551	0.0110994817949724	0.207435317588492
Aldh1a1	-0.284273670107497	-0.105577868506746	6.38382277580976	5.62318512788974	0.0111082902546676	0.207435317588492
Abcb1b	-0.377797109510354	0.159594899905829	1.53147425999132	5.62076341389601	0.0111258010344355	0.207435317588492
Eif2ak4	-0.0889103878565562	0.137276075531215	4.34628439581256	5.61977607540552	0.0111329488970359	0.207435317588492
Kcnab2	0.0178936464431996	-0.118288951982146	8.81750887142511	5.61520167014766	0.01116613114083	0.207811945877653
Myh3	-0.18909283949678	0.379708215366724	2.55673228405043	5.60696480493357	0.0112261540299017	0.208261123180304
Gm11766	0.404788100661274	1.06410279190529	0.0844971649093153	5.6052552210975	0.0112386561905867	0.208261123180304
Hivep1	0.247809081329133	-0.0791232933899759	6.45816659685057	5.60301941942099	0.0112550295998658	0.208261123180304
Eif5	-0.162980522828249	-0.0329622831536006	7.57864028817024	5.60284027177302	0.0112563426793551	0.208261123180304
Shcbp1l	0.805802777796934	0.217525004636913	-0.144121306706559	5.60068431985624	0.0112721581018021	0.208261123180304
Gpx3	-1.46501279577934	-1.63437588543958	3.50959679781981	5.6003541970865	0.0112745819328992	0.208261123180304
Ptma	0.106589512849587	-0.103427653416434	8.3383817589656	5.59944722323466	0.0112812440664319	0.208261123180304
Cotl1	0.136803584288045	-0.181853902921592	5.68214536318533	5.58880971848104	0.0113597041236079	0.209215728754251
Cttn	0.142971577451643	-0.0576547180703623	6.92663770878283	5.58866896186425	0.0113607463151187	0.209215728754251
Cabp7	0.677225299525562	-0.31758875523222	4.14988754767721	5.58713335890508	0.0113721230494853	0.209215728754251
Gm37824	0.645430339993254	0.686879300062129	0.0103163264309531	5.5837354394449	0.0113973414152545	0.209240795562791
Dync2h1	0.184987613236095	0.11657207476222	5.14840504993011	5.58224537399238	0.0114084195655749	0.209240795562791
Firre	0.253917527574953	0.270241561313726	4.81211060907441	5.58150665281832	0.0114139160900927	0.209240795562791
Bloc1s6	-0.161965924838061	0.217195796309418	5.0991850493679	5.57931352964476	0.0114302513299127	0.209240795562791
Pls3	0.113127347566835	-0.0286966093757321	7.36831673179971	5.57718523366619	0.0114461282033695	0.209240795562791
Ephx4	-0.188157177071235	-0.116623990869432	4.94255971914498	5.5744120139039	0.0114668524074121	0.209240795562791
Tmtc1	-0.166193746294412	0.0608332745015444	6.59313570756114	5.57361265887694	0.0114728335981603	0.209240795562791
Cplx2	0.120355227433094	0.0342132377819888	10.4740942885786	5.57198747409701	0.0114850046193001	0.209240795562791
Adra2c	0.215579628900647	-0.16320159935892	3.85851535694533	5.5692801495222	0.0115053112164655	0.209240795562791
Baiap3	0.894211921452012	-0.00465165032925579	1.37562034197381	5.56683107019768	0.0115237147062394	0.209240795562791
Uqcc1	0.00857347426515689	-0.128953508943765	5.7003193731603	5.56589613196123	0.0115307487591656	0.209240795562791
Cdk19	-0.188099790035277	-0.00223561208446394	6.89829486064427	5.56454420529154	0.011540928365035	0.209240795562791
Ptgr3	-0.129184077101907	0.0713432984589896	5.14556816672981	5.56423750510434	0.0115432390961999	0.209240795562791
Hccs	-0.18151734076884	-0.0144641776465057	4.94077174459501	5.55795728299367	0.011590666986119	0.209690192120239
Ttl	-0.156649014626694	0.0512786489248996	6.83914802139901	5.55749017454441	0.0115942030840322	0.209690192120239
Dnai4	0.13394253971554	-0.324546739429014	2.56999422965676	5.55367374449178	0.011623138487672	0.209976517617199
Zfp251	-0.154736598950984	-0.046052570959719	5.6979701942776	5.55051277566867	0.011647164222267	0.210173603037845
Myadm	0.14068205998562	0.0141075830862498	6.64753101540883	5.5461776343734	0.0116802030743318	0.21053270423295
Narf	-0.0425234602891815	0.135574722067103	6.23934193262867	5.54078336912895	0.011721457141264	0.210833986191543
Galnt17	0.214960956417147	0.0740454592933071	6.06255714216018	5.54055166174242	0.0117232327569062	0.210833986191543
Mtrr	0.163054302016498	-0.156021292405831	3.37864366558061	5.53075399560773	0.0117985844051431	0.211725257950773
Mirt1	0.509245723886858	-0.041645017917308	0.397447313065046	5.53067201502268	0.011799217133677	0.211725257950773
Lrrc55	-0.247527857291461	0.0741079254195628	5.08034772595908	5.52574487484	0.011837313290225	0.21204182217445
Arhgef15	-0.162212590688859	0.148091964907441	4.39491319227442	5.52496901387878	0.0118433244412214	0.21204182217445
Lig3	0.168349827223273	-0.0015196889336341	4.24999962485562	5.52097848073197	0.0118742948455919	0.212359040854648
Rtn4rl2	0.218006505934128	-0.000345434773100992	4.53797340148115	5.51766816304732	0.0119000534561142	0.212582448807999
Pwwp3a	-0.121056857289712	0.082235975263436	4.62152183630772	5.50870275507637	0.011970124021875	0.213502863677642
Zfp219	-0.0127997753649434	-0.216627665786757	4.20361872815708	5.50620886891617	0.0119896956538281	0.213502863677642
C1qc	-0.00401678563722606	-0.148871206553223	5.27767141323349	5.50597297094822	0.0119915487587293	0.213502863677642
Slitrk1	-0.113202569155468	0.135483894433935	6.90426594889099	5.50385751553232	0.0120081808257876	0.213561697616448
Thsd1	0.129840580127265	-0.393169974089661	1.56742608874132	5.49949278858744	0.0120425769707829	0.213935979356791
Rps19-ps3	-0.531590986563582	-0.726906723308777	0.280573431229916	5.49560770126759	0.0120732841407316	0.213980526825016
Dlg5	0.0898007842678398	-0.118747591999521	4.82138267414713	5.49203845298338	0.0121015705845605	0.213980526825016
Epor	0.177528173281994	-0.301447410557261	2.17231578839915	5.49031981444177	0.0121152167591663	0.213980526825016
Ntrk3	0.206560957692649	0.0506016466533294	7.34677423904307	5.49002177029905	0.0121175849765668	0.213980526825016
Ripor2	0.193787576251058	0.0602902342320717	5.8882021280452	5.48923591158584	0.0121238317328987	0.213980526825016
Herc1	0.0782654587063994	0.15467881023331	7.8492755290224	5.48816515905259	0.0121323487769139	0.213980526825016
Gm56773	-0.50012576189432	0.00617609081935796	1.30141799356546	5.48738470533285	0.0121385608389877	0.213980526825016
Exd2	-0.057655503475053	0.119794148437282	6.52033197586478	5.48080566966495	0.0121910657375064	0.214470530843757
Gm3510	-0.395059369875906	0.0940174653386712	2.69467957259493	5.4793943074639	0.0122023616916584	0.214470530843757
Ppp1r37	0.0203652258739978	-0.0967190441803291	7.0117646096427	5.47887629890519	0.0122065104923556	0.214470530843757
Btaf1	0.145450668978293	-0.119023856153152	4.9094080452879	5.47377628187301	0.0122474398305099	0.214845720480571
Rcc2	0.0923861596002517	-0.0917890486290467	6.48882087781512	5.47287609095953	0.0122546797628084	0.214845720480571
Pip5kl1	-0.293218195365464	0.178144434364757	1.80381572604523	5.46844023402331	0.0122904244147061	0.215236897072405
Rrp12	0.167961481762845	0.0449663230225614	5.11237868120064	5.46628503921899	0.0123078324439374	0.215306448779097
Dph7	-0.0558619044340157	0.247712696233497	4.45763724777415	5.45828081458198	0.0123727213606696	0.216059949246972
Cx3cl1	0.0815841716957569	-0.0998319891281247	9.74410376658935	5.4532898146093	0.0124133722336929	0.216059949246972
Rims3	0.0732404533469067	-0.187094879622316	7.90759277313837	5.45319128998198	0.0124141761719431	0.216059949246972
Slc25a18	-0.201595695835597	0.0280911417806405	6.14969239021192	5.44823446287388	0.0124546964607109	0.216059949246972
Plcd4	0.1538631992108	-0.148893326290466	3.52446037877841	5.44754804368432	0.0124603191053952	0.216059949246972
Net1	-0.312355176933621	0.118639324991107	5.76246555892505	5.44748484888332	0.0124608368908361	0.216059949246972
Akap9	0.149796531963244	0.0270584617566209	6.24595309558036	5.44451461177486	0.0124852000866103	0.216059949246972
Ngf	0.195989180939828	0.478802521173142	1.54418177763745	5.44245657441365	0.0125021116237853	0.216059949246972
Arhgap32	-0.070012467490384	0.170954512514365	9.06106206048128	5.441176112705	0.0125126462424898	0.216059949246972
Pgap2	0.225966394234723	0.368929763501763	2.8161767796256	5.43935302094533	0.0125276619733898	0.216059949246972
Bglap	-2.66153019292594	-3.59530052101073	1.75045888834504	5.43874369508489	0.0125326850318781	0.216059949246972
Megf11	-0.162244003387419	-0.23363643393664	4.80161240377744	5.43629360224119	0.0125529049832071	0.216059949246972
mt-Nd2	-0.197805041867681	-0.099199734597746	12.1609553335951	5.43447502987246	0.0125679362769983	0.216059949246972
Hsdl2	-0.0055542773975291	-0.158763998474711	5.09921044247309	5.43228856020541	0.0125860345151312	0.216059949246972
9130017K11Rik	-0.0861479931109116	0.902300558474204	0.615527684239084	5.43158141361829	0.0125918939446819	0.216059949246972
Ryk	-0.0462585543429136	-0.163926975142701	4.67628083079038	5.43054767662536	0.0126004648868136	0.216059949246972
Traf3	0.114221281605555	-0.0583634844693469	6.56056267838243	5.42745116411534	0.0126261770290857	0.216059949246972
Rapgef4	0.0038576156519524	-0.149484465845779	9.05029214802419	5.42515756524875	0.0126452591703904	0.216059949246972
Ccdc92	0.059005740448021	-0.0819991292072149	6.21435669900507	5.42415165316442	0.0126536380606658	0.216059949246972
Golga7b	-0.127165758948012	0.0496810887478479	7.26317012568051	5.42307617999391	0.01266260309884	0.216059949246972
Gpr101	0.974961609192407	-0.530021876589607	0.314850324938109	5.42200024881662	0.0126715789187475	0.216059949246972
Rnf152	-0.26241373875441	-0.0186362856009196	4.74781009190644	5.42050212437534	0.0126840884450225	0.216059949246972
Chd6	0.111629793879289	0.162391708856635	6.04233349266696	5.41958903945547	0.012691719454073	0.216059949246972
Zzef1	0.138286970596474	0.128007468310133	5.77942639794707	5.41863457059027	0.0126997017023632	0.216059949246972
Dot1l	0.226228749661569	0.109444932991723	5.32797367166264	5.41796961303941	0.0127052660106014	0.216059949246972
Rp9	-0.1803854510968	-0.0843264375583723	4.36332463078573	5.41602754151736	0.0127215323980668	0.216059949246972
Camk1	0.0465305435405239	-0.142628066767215	6.02913174234275	5.41560887847285	0.0127250420214219	0.216059949246972
B4galt3	0.0178465384957767	-0.109666503266926	5.14150930379241	5.41520313667712	0.0127284443390628	0.216059949246972
Acvr2a	-0.0846235345444907	0.115465488769366	5.60305706982962	5.41074088920999	0.0127659280079457	0.216279320453171
Ryr3	0.397780516571831	0.0127594100405171	4.30796800897881	5.41045159775904	0.0127683622783762	0.216279320453171
Lrtm2	-0.0359661411797239	0.108456661114012	6.15594661073896	5.40863380789388	0.0127836698865217	0.216309953813753
Gatad1	-0.137967748677069	-0.0812297747834735	6.02786839893115	5.40278408955215	0.0128330669830971	0.216916735587709
Rab42	-0.0181723437609227	0.62311909445514	0.288176022088153	5.39565901841337	0.0128935162911549	0.217708856743378
Thap12	-0.138163122431538	0.0263444462077151	6.03489343568334	5.39340340157766	0.0129127179678554	0.217724032829331
Wdr19	-0.105683067534699	0.102989448163782	4.63221783303311	5.39166222647397	0.0129275617176534	0.217724032829331
Cers4	0.0784687329514053	0.169817820693208	5.67737912481433	5.3907697801337	0.0129351771875639	0.217724032829331
Ypel3	-0.123362291482346	-0.12527701385692	6.45017463627297	5.38889698036729	0.0129511742451432	0.217764549951915
Atg7	-0.102479721254358	0.0569252041000686	5.29961169233671	5.38642443013003	0.012972327451369	0.217891588134944
Pik3c2b	0.22794376830721	0.00259408414569033	4.19341961131582	5.38335202068226	0.0129986653420131	0.21789762768543
Helz	0.14438563528306	0.0336940992715459	5.94453182163469	5.38076070586229	0.0130209246491567	0.21789762768543
Tet1	0.0170557131685436	0.305705516519531	4.33487472198353	5.38006226766367	0.0130269313523456	0.21789762768543
Itgb3	-0.249581148464996	0.15926838878476	2.8855554013586	5.37764115674868	0.0130477768866809	0.21789762768543
Oxct1	-0.0714059068140123	0.0480834874742681	8.46907541367727	5.37734242967646	0.0130503514300572	0.21789762768543
Sema5a	0.270100391649144	0.0800236024268536	5.84894757020636	5.37419593179114	0.0130775029750133	0.21789762768543
9330121K16Rik	-0.289772956623903	-0.111877346120638	5.67617590202032	5.37281942845498	0.0130894004583664	0.21789762768543
Astn2	-0.0563166004315191	0.14715519142112	5.94225939539821	5.3696781286707	0.0131165959808102	0.21789762768543
Plppr3	0.144448500887348	0.191798786127453	5.39527177378467	5.36935959643395	0.0131193571002432	0.21789762768543
Scara5	0.488857173700927	-0.982311243916511	-0.372585574990984	5.36833439305923	0.0131282481509559	0.21789762768543
Tcf19	-0.435433658105707	-0.0275953022220888	2.72301368144407	5.36612025171268	0.0131474727697705	0.21789762768543
Kcnd3	0.190356977115297	-0.105846006139255	5.9014830484037	5.36611448101041	0.0131475229150507	0.21789762768543
Particl	-0.219044646173208	0.0440721556572109	3.41514317225213	5.36370958814998	0.0131684388005279	0.21789762768543
Gm42838	0.707405204549056	-0.295728116275436	0.043300053001231	5.36330980366389	0.0131719193472184	0.21789762768543
Gria1	0.242751509795197	-0.0434002255973172	8.23325011293834	5.36276545637164	0.013176660086569	0.21789762768543
Slc22a8	-0.124821064853293	0.193004559766028	4.16629149026084	5.3592653533455	0.0132071872941435	0.217986551297501
Zcrb1	-0.0507238719016934	-0.205385892734386	5.10456066124488	5.35902974968764	0.0132092449644205	0.217986551297501
Nherf2	0.0369193558290016	-0.132837342093642	5.07950371666296	5.35586987258259	0.0132368760674535	0.218199058978999
Bend5	-0.275090307955625	0.028560879994961	3.35755540226241	5.35444501558264	0.0132493562398007	0.218199058978999
Emx2	-0.201405461161421	-0.266235225093739	3.20673592528592	5.35258321800202	0.0132656829603831	0.218243638354393
Rab15	0.0598320188892158	-0.0798041528946156	8.36705801996895	5.35040098629499	0.0132848477390335	0.218334769405408
Tmem151b	0.117938635845727	-0.141877182093138	7.24614616324983	5.34736138706372	0.0133115926545629	0.218485146796936
Dpf1	0.230205376787655	-0.030424221628158	4.61140030797948	5.34191662121281	0.0133596478165824	0.218485146796936
Lama4	-0.255869120420371	0.23977881883024	3.24030321555637	5.34132213471147	0.013364906215514	0.218485146796936
Rundc1	0.211895979043481	-0.0831213345820761	5.29441336756651	5.34115506637484	0.0133663843896979	0.218485146796936
Pih1d1	-0.123081522355607	0.121439108796595	4.10028935950475	5.34054703451103	0.0133717655989197	0.218485146796936
Gnaq	0.0963908555676725	-0.0112645207210054	8.30935879753129	5.34009058269753	0.0133758068527081	0.218485146796936
Timm9	-0.043121053280928	0.137294965327423	4.83886465776651	5.33204473191836	0.013447261931403	0.218568873258967
Prss16	0.528237893523845	-0.491591331068458	-0.035133506760766	5.33015195128627	0.0134641323848564	0.218568873258967
Ncapd3	0.0332587465678519	0.19892544926584	4.44055530410529	5.33014586700328	0.0134641866517662	0.218568873258967
Gm47982	-0.167639517308594	0.284492694044467	1.7995229948865	5.32869955605412	0.0134770933834783	0.218568873258967
Hrh1	0.090188375017196	-0.184565638969589	4.11276080734906	5.32863322399339	0.0134776856490451	0.218568873258967
Klf13	0.123834753335191	0.00362790398119312	7.7927289372153	5.32795724042507	0.0134837229960637	0.218568873258967
Crh	0.113614783532971	-0.21916104338925	2.69247027292705	5.32690737478175	0.0134931054353289	0.218568873258967
Arl10	0.336285109221054	0.137498717267413	3.07927882437568	5.32642645794285	0.0134974056814222	0.218568873258967
Sirt1	-0.184000670485111	-0.275660805345068	3.4415520594258	5.324225204495	0.0135171079503068	0.218568873258967
E430024I08Rik	-0.17426777907714	0.0426391318991291	3.70343386066331	5.32328160414767	0.0135255632702478	0.218568873258967
Acad10	-0.27357676225449	0.205354140490939	1.61230203679051	5.32098708607887	0.0135461479463594	0.218568873258967
Tigar	0.0218008274276821	-0.23732650102668	5.02760130213147	5.31959709520734	0.0135586345829782	0.218568873258967
Hnrnph3	0.191567393506609	-0.1289364929648	5.3378155573781	5.31956265130006	0.0135589441613068	0.218568873258967
St7	0.191124707851006	-0.112819561340475	3.49060802148076	5.31812261817844	0.0135718939648447	0.218568873258967
Ccdc88c	0.364644735497517	0.275057216265275	4.51495952805141	5.31583486390786	0.013592494953231	0.218680862580898
Zdhhc22	0.165841047871598	0.164813150346811	5.94229698370639	5.31136768562352	0.0136328202613265	0.218916616729368
Ghr	-0.291681278804616	0.0475337452071219	2.90004050718523	5.31118498842781	0.0136344722601042	0.218916616729368
Pgm2l1	0.0368462000465388	0.115838367302793	9.36058830103187	5.30907935126344	0.0136535278548101	0.218985155838814
Evi5	-0.137139659708434	0.0429522936491036	6.0683829525306	5.30653928978347	0.013676553741338	0.218985155838814
Insyn1	0.102313994874547	-0.0527438465048026	6.98816000149313	5.30618825991902	0.0136797392033608	0.218985155838814
Glrx5	-0.12132813492061	-0.196753866721638	4.75973670901799	5.30252220633786	0.013713055858673	0.21929940826285
Klf7	0.167041841401955	0.148838436847556	5.9340930262608	5.29957336497294	0.0137399190907704	0.219321924059422
Ppp1r10	0.197525765616351	0.0513555312777835	5.64748763088585	5.29936296591209	0.0137418379777621	0.219321924059422
Rspry1	-0.191218258807409	-0.0729936971162549	4.67789213963825	5.29593073825608	0.0137731821666272	0.219588574180815
Nr1d2	-0.213652894648133	0.0517037436331931	6.94879453370487	5.2943957029388	0.013787225937496	0.219588574180815
Kcnc4	0.0293337368142732	0.192210232112537	6.58605267793272	5.29303843630011	0.0137996564029007	0.219588574180815
Ccdc87	-0.317519414371367	0.270526093020545	1.80997109363565	5.2906546241522	0.0138215181704508	0.219712561094309
Cers6	0.095201240044764	-0.0886136675687067	5.84154112654802	5.2892006513685	0.0138348710773938	0.219712561094309
Srrt	0.181631782140874	-0.035346810767511	5.79596076256771	5.28369546612897	0.0138855574783012	0.219810959122395
Grm7	0.0185905527221738	0.163643086294017	5.69898341197626	5.28189367334061	0.0139021907998108	0.219810959122395
Parn	-0.0328433187050746	0.169533842766135	4.40879167231222	5.2759392749345	0.0139573145250555	0.219810959122395
Spef2	0.649535876048523	-0.647402324273002	-0.128852391438648	5.27481827767922	0.0139677190844293	0.219810959122395
Dyrk1b	-0.108672227696828	0.166335104641454	3.97512578574751	5.27349096665177	0.0139800495382336	0.219810959122395
Vcf1	0.086551677107257	-0.0849191757746017	4.40122443519077	5.27146958853044	0.0139988506529474	0.219810959122395
Stk32b	0.600736492016453	0.0227329760071998	0.889493777958257	5.2713560436643	0.0139999075707304	0.219810959122395
Micos10	-0.0984144050988736	-0.148154781408441	6.24922377050263	5.26997613892979	0.0140127592262924	0.219810959122395
Ptpre	0.214493394572451	0.0526119116728203	4.87455236868033	5.26997141406607	0.0140128032532105	0.219810959122395
Xpo1	0.0906351825961297	-0.0922301540643435	6.19171177580007	5.26973725429497	0.0140149853754558	0.219810959122395
Rasgef1a	0.136112206044751	-0.042364726871751	8.12540711478607	5.26747279902534	0.0140361069307966	0.219810959122395
Nup35	0.175374034566023	-0.233278709187452	3.41261891931645	5.26563623627207	0.0140532629605428	0.219810959122395
Pawr	-0.0152733966984617	-0.568001921740263	1.0261658456203	5.2654200639019	0.0140552838194626	0.219810959122395
Mmp9	-1.64993513663709	-1.43054835678842	1.60143038799756	5.26421428834475	0.0140665616957261	0.219810959122395
Zfp2	-0.0169103859524697	0.184114702201387	4.29855316342153	5.26363258717679	0.0140720060158876	0.219810959122395
Shd	-0.264029188609975	-0.0229268914543113	4.28102314266418	5.26273909497668	0.0140803729811308	0.219810959122395
Adgra1	0.186273904788556	0.0439800811557327	6.381272199763	5.26268246683734	0.0140809034499496	0.219810959122395
Pgp	-0.0123265999797863	-0.130520982450944	6.34832247341452	5.26192683791219	0.0140879839627247	0.219810959122395
Babam2	-0.24419903829671	-0.0273308258434918	3.96863228756316	5.25827749081826	0.014122234603881	0.22013101876711
Jmjd4	-0.0373609150269687	0.124281468672001	5.28018133565458	5.25271020674389	0.0141746617622663	0.220733508336789
Celsr3	0.252748387546198	0.320872616645448	5.67969947169737	5.25040454326311	0.0141964366241085	0.220767836389506
Ttll3	0.320138415568978	-0.0321536701471581	2.59352639284093	5.24790939677518	0.014220042275552	0.220767836389506
Odf2	0.0213889662109119	0.162364802584984	5.46206118108817	5.24736345391768	0.0142252129695357	0.220767836389506
Spdya	-0.0388272766665179	0.765455863388675	-0.612873306118071	5.24619705517644	0.0142362669829917	0.220767836389506
Phospho1	-0.181558338277816	-0.374487708977622	2.19726496813459	5.24395369602691	0.0142575538647801	0.220767836389506
Epm2a	-0.154754192551485	0.063815636512665	5.56758921353513	5.24374561059996	0.0142595301212643	0.220767836389506
Snapin	-0.152616319779761	-0.0195676533442525	5.41922781392451	5.23212433900476	0.0143703790758136	0.221932173203388
Bicra	0.234514541624071	-0.00809042429419287	4.24057609292206	5.23053096778072	0.0143856508262995	0.221932173203388
Gm56714	-3.92041759744156	0.690687873134124	-1.31901046876209	5.23019018538497	0.0143889193807658	0.221932173203388
Sema3g	-0.00207513871120229	-0.344550189267281	2.7951172136078	5.22946038570487	0.0143959218634925	0.221932173203388
Sugp2	0.048823962213133	0.142050618969841	6.10503420471584	5.22862049696108	0.0144039852802998	0.221932173203388
Kalrn	-0.0392079350476673	0.136077267400368	9.51763233019607	5.22339378763721	0.0144542760544004	0.222429435251333
Plbd2	-0.04533339245563	0.143898429041337	6.45844263487189	5.2223833083402	0.0144640209393341	0.222429435251333
Thnsl2	-0.125600458345538	0.261003866486812	1.68138052305248	5.21528464609727	0.0145326824297907	0.223271048183093
Kit	0.139274429910561	0.10718353429606	5.57011613136784	5.20923620419077	0.0145914675216144	0.223458308629393
Mef2d	0.114372129843385	-0.0276746889977837	7.9529186582413	5.20917278745908	0.0145920852502316	0.223458308629393
Cul1	-0.098319043020123	0.0155322911592538	7.08620786400725	5.20875617338659	0.01459614410993	0.223458308629393
Tnks1bp1	0.150793827812798	0.047019722069858	6.1808174656149	5.20367725840885	0.0146457249842574	0.223458308629393
Bcl11b	0.289268638758247	-0.159614581587306	6.05116298691378	5.20339687624514	0.0146484674721861	0.223458308629393
Cdh18	-0.0960481512561151	0.161021147072041	4.60036034627173	5.20252294912258	0.0146570191820659	0.223458308629393
Glrx3	0.0207350258166762	-0.117801843117478	6.42862048919658	5.20251824407556	0.0146570652375444	0.223458308629393
Gm18706	0.213573123088665	1.1162355054139	-0.327096059305292	5.20155253859836	0.0146665214281915	0.223458308629393
Ranbp3l	-0.277902876931319	0.0766949515693171	3.06883143620595	5.20051879481115	0.0146766512577394	0.223458308629393
Pcna	0.051817449568036	-0.284675973672011	4.48176850036414	5.19973637156056	0.0146843234514947	0.223458308629393
Socs7	0.112756878852822	-0.0339917030040517	7.30254048773958	5.19699754005546	0.0147112141935792	0.223655119770315
Slc16a13	0.371074759405924	0.386075161888627	2.33754222434552	5.19464060072418	0.0147343985886445	0.22379526349236
Ncbp1	0.107762665297213	-0.0763477788086297	5.68955423865069	5.18940175067697	0.0147860748480849	0.224201921937728
Stt3b	0.124506538972994	-0.0832424179387285	6.76562146016406	5.18909004960093	0.0147891557344095	0.224201921937728
Dnajb11	0.0867954592839543	-0.13813561785162	5.66634523988051	5.18472939373896	0.0148323307428173	0.224561432807672
Erp29	0.054380904008028	-0.0690699231499898	5.65186638250256	5.18146709759275	0.0148647211514221	0.224561432807672
Mill2	0.316163399558084	0.673416580840825	0.624673193482251	5.17951610193481	0.0148841290572529	0.224561432807672
Fech	-0.12013523839186	-0.0306712889838639	6.11343250879481	5.17914914979629	0.0148877824854223	0.224561432807672
Trp53bp2	0.00289834511362114	0.13684347323057	4.72076440357921	5.17842836258019	0.0148949616070674	0.224561432807672
Tshz1	-0.106908300493798	0.115708823417257	5.11688928454084	5.17704097425949	0.0149087908294103	0.224561432807672
Tpd52l1	0.115344697276177	-0.201823576878458	3.34980480170749	5.17572224577447	0.0149219487047299	0.224561432807672
Fam217b	-0.101012131535804	0.0628328351232436	6.4258127371782	5.17541832913771	0.0149249828969153	0.224561432807672
Ice1	0.0961692839401706	0.172621079947901	6.44481859122279	5.17383416717705	0.014940809537042	0.22458867919471
Ppp6r1	0.130014714873076	-0.0313939464930669	6.98442326880527	5.17078174037761	0.0149713568153458	0.224635348125311
2610507I01Rik	-0.473988969895198	0.0533547502757914	4.01050647838837	5.16974251711772	0.0149817724905509	0.224635348125311
Fcer1g	-0.0802844347272075	-0.319786885350717	2.70872023468268	5.16852547860329	0.014993980423392	0.224635348125311
Lbr	-0.28145725713709	-0.0781500158315518	3.35752279273071	5.1679268753074	0.0149999889224964	0.224635348125311
Bnip5	-0.141828554061166	0.26145688611196	3.55226658628663	5.16608615435022	0.0150184817500265	0.224702289040545
0610009L18Rik	-0.418794847621698	0.220975010872885	0.776133080551655	5.16228952629646	0.0150567035669666	0.225064009288314
AI854703	-0.0907142713796716	0.095472254771652	5.05308087590928	5.16085865049968	0.0150711362725481	0.225069792759842
Iars2	-0.0895662083865191	0.0859498215197452	5.84994257268803	5.14994077222359	0.0151817611608879	0.226343395342244
Kif13b	0.157294713473109	-0.112543691022615	5.10133884082656	5.14907054858856	0.0151906168661618	0.226343395342244
Mex3c	-0.0996907278471482	-0.170661428660286	5.41976515827686	5.14792148148486	0.0152023188530971	0.226343395342244
D930019O06Rik	-0.317051231827261	0.177552177769573	2.29234781029441	5.14645703382726	0.015217246961431	0.226343395342244
Fer1l5	0.096589789474303	-0.204300369093264	3.37185765275001	5.14549663353202	0.0152270456926447	0.226343395342244
Tmem132b	-0.0178382208525512	0.135136317751505	7.74292219501085	5.1397229022084	0.0152860995685741	0.227010620469723
Ets2	0.121260137255039	-0.0154555401847037	6.14051794190142	5.13435479420144	0.0153412298742163	0.227247616103622
Shroom4	0.0903559470008876	0.329312953150645	2.5346049269967	5.13405608287171	0.0153443040221977	0.227247616103622
Ndn	0.120683072816386	0.0201449965772899	6.79778295448788	5.13402702200152	0.015344603134306	0.227247616103622
Carf	-0.105374895279093	0.124659405398075	3.9990505219379	5.13189195053185	0.0153665960703444	0.2272572653004
Ints12	0.143641406433794	-0.101574018180305	3.47093676786818	5.13108357751501	0.0153749319672202	0.2272572653004
Pofut2	0.0233947607515775	-0.166738708486	4.48773078523167	5.12888497373545	0.0153976289170292	0.2272572653004
Ube2q1	0.00134827356659519	-0.0999973775700818	6.51868698664464	5.12600333698152	0.0154274326583414	0.2272572653004
Lonrf3	0.286910457235276	-0.188394715827351	2.205881060982	5.12314072045064	0.0154571022705432	0.2272572653004
Gria4	-0.112509857574722	0.0694446521024669	6.80318912201532	5.12281578739513	0.0154604739906095	0.2272572653004
Csnk1a1	0.0651977633226111	-0.0859660727100753	8.25379227611697	5.12181614354756	0.0154708520094504	0.2272572653004
Mapk8ip3	0.120780652628452	0.0216055125324208	8.75942254379039	5.12151460085004	0.0154739840384059	0.2272572653004
Dgkh	0.12113223907832	0.089206083206993	7.04835843027903	5.11918585566246	0.0154981953922506	0.2272572653004
Tef	-0.127162839465628	0.0734194387701569	8.48143561140828	5.11824004085003	0.015508040630073	0.2272572653004
Camk2g	-0.144510849516562	0.052186888343666	8.19411994317624	5.11799671330307	0.0155105745992276	0.2272572653004
Foxc2	0.632652207296831	0.80792891946575	0.591860338426119	5.11637198094705	0.0155275058999463	0.2272572653004
Tead1	0.116954899047939	-0.140477668197069	3.93823743201538	5.11547621619989	0.0155368493036926	0.2272572653004
Pde3a	0.443878916445135	0.00947288040706276	2.13803772313391	5.11480955932543	0.0155438069626334	0.2272572653004
Wnt10a	0.031641571564077	-0.332387957672227	3.08628293502562	5.11270262576875	0.015565818725518	0.227371631046217
Sf1	0.127271102237671	-0.0624109819298842	6.79324086137251	5.11016204372689	0.0155924063727217	0.227471675595061
Cds2	0.0713661447626593	-0.0500898961967855	9.23008622403654	5.10933625334855	0.0156010591287426	0.227471675595061
Csnk1g1	0.146502025583132	-0.0256611828305743	5.01980293600188	5.10665567268415	0.0156291829315538	0.227612931240896
Ttc13	-0.0452542263996422	0.101197609660366	4.71194475185116	5.10538590033607	0.0156425243641091	0.227612931240896
Xaf1	-0.67374240716263	0.344416493983895	2.47121391463022	5.10435543344968	0.0156533605983193	0.227612931240896
Prrx1	-0.398759307458624	-0.12952839083317	2.91521385076402	5.1019596271971	0.0156785863379745	0.227773043952587
B3gnt8	0.903554878146567	0.910117315896887	-0.317396460555031	5.10038307324953	0.015695210364692	0.227808017104914
Rasgrp1	0.0967492262707417	-0.0554130950487638	9.24314055299159	5.09693326999081	0.0157316543355245	0.228130343051987
Gm38077	0.566470541794202	0.428475550775311	1.10183780415218	5.09441685444173	0.0157582964085467	0.228295627541906
Ubr4	0.177586352864571	0.0923059621867872	7.35621435292773	5.09316709097749	0.0157715464109392	0.228295627541906
Jade1	-0.103289673290992	0.0698974368139229	5.65517990357618	5.08914690947634	0.0158142512588547	0.22870718607571
AA474408	-0.21300383273334	-0.658335453447588	0.54375806644596	5.08756125571171	0.0158311298762222	0.228744837814775
Ncdn	0.106077492475034	-0.0699583893086587	10.1519255077706	5.08287501708618	0.0158811283823797	0.229239875702179
F8a	0.141887567848404	-0.0834949507068487	4.00469246134395	5.07824102598658	0.0159307396181989	0.229239875702179
B230208B08Rik	-0.0595672993803389	0.463230917480574	3.34298612337184	5.07668974089422	0.0159473855002397	0.229239875702179
Matn2	0.262519571679469	-0.101847722127319	4.21704117690193	5.07648607004757	0.0159495723810935	0.229239875702179
Gnl2	-0.064543264066922	0.0714581608702735	5.43632499186992	5.07631131177863	0.0159514490800018	0.229239875702179
Cacnb2	0.136406300910829	0.0603146233935327	5.45599317264375	5.07628882381974	0.0159516905918822	0.229239875702179
Hip1r	-0.0617929865870949	0.0992062321028453	6.61542406940136	5.07463005829323	0.0159695161358344	0.229239875702179
Erlec1	-0.0709638074262107	0.0964324356464976	5.43264049874599	5.07068793438527	0.0160119668933478	0.229239875702179
Ctsk	-1.10339432483352	-0.788421663799107	3.15795544536093	5.06998286787831	0.0160195724268984	0.229239875702179
Nudc	0.0564392142223345	-0.0985806818140006	6.70444429881597	5.0680857130933	0.0160400566447668	0.229239875702179
Snf8	-0.113575343856878	-0.115573901725685	5.7788602204502	5.06606356476425	0.0160619220604802	0.229239875702179
Dguok	0.222705894373849	0.0229771002961028	3.15131918100086	5.06553144662506	0.0160676812602042	0.229239875702179
Gadd45b	0.0718104415931304	-0.344246466062604	3.73093037650373	5.06503087952961	0.0160731010431962	0.229239875702179
Gm10167	0.431800342179979	0.179652974837928	1.85001740920549	5.06442329487202	0.0160796822270864	0.229239875702179
Nudt16	-0.288972151164309	0.0704354730338295	3.37697911739208	5.06328858414957	0.0160919809971506	0.229239875702179
Gpr161	0.506901225813364	-0.171085421439094	3.9596701114737	5.06307590282767	0.0160942873293155	0.229239875702179
Adap2	-0.0519830417085281	0.394912591012096	1.57652363995699	5.05901650482012	0.016138377239769	0.229466524006256
Rcan1	0.0646963802687695	-0.0587975223191689	5.9784307704268	5.05897396025917	0.0161388400246537	0.229466524006256
Plppr2	0.176024212257339	0.03936675798343	7.63232248851395	5.05269038757718	0.0162073504555493	0.23023633306713
Spred2	0.17217784586712	-0.133084667963781	6.87282153154532	5.0491834293673	0.0162457256739436	0.230377271866625
Stard7	-0.0834385004813325	0.0734446659161813	7.00008290766485	5.04718933520063	0.0162675906238995	0.230377271866625
Tmem196	-0.155483415615846	0.122257165946884	4.70462198220709	5.04702846515931	0.0162693559452044	0.230377271866625
Gm30684	-0.207203686179231	0.704995978313604	-0.234786462747638	5.0465343188728	0.0162747798148415	0.230377271866625
1700003F12Rik	0.987064177264735	0.087678874549924	-0.332740821843978	5.04175787659107	0.0163273094486903	0.230821819967711
Ndst1	0.139453079589518	0.0543163907976882	7.04583528634218	5.04009244401262	0.0163456689444046	0.230821819967711
Iyd	0.54933609186573	-0.982440391654192	-0.421211172209655	5.03885194174854	0.0163593587657178	0.230821819967711
Chrna5	0.538336320883835	0.176233327876106	2.16833604233273	5.03844942587326	0.0163638035124388	0.230821819967711
Srsf3	0.079256232966635	-0.142746181592275	6.9286303648541	5.03681929578765	0.0163818176167348	0.230872687326788
Ptpn14	0.303965405166416	-0.00124174130163979	3.15516978910721	5.03353944635606	0.0164181281711298	0.230982003247729
Slc66a2	0.033748475205243	-0.227214313529556	4.15050954349155	5.03351458429106	0.0164184037505718	0.230982003247729
Peg10	0.078016786191047	-0.140061729619916	4.5866963112281	5.03102776252527	0.016445994136724	0.231059460629088
Garin5a	-0.0714181991887401	0.388168694376497	1.96989835980535	5.03041964896928	0.0164527486631172	0.231059460629088
Hpse	-0.290124741087107	-0.679862404314698	0.894648175802391	5.02821950672679	0.0164772118019128	0.231200386964843
9330171B17Rik	-0.472481312070673	0.228288492452693	0.469977962635117	5.02472069421894	0.0165161968296269	0.23137915297968
Gm44509	-0.215991911095124	0.0178720025101432	5.02504396989824	5.02448459304311	0.0165188311912603	0.23137915297968
D130017N08Rik	-0.174729906077598	-0.0030717882987781	4.56224840093814	5.01712448982493	0.0166011848043164	0.232181356677214
Cyp26b1	0.326671889452614	-0.380280695363921	3.54701638855766	5.01677717734539	0.016605082048932	0.232181356677214
C1ra	0.164007524049155	-0.505005079843357	1.18057367566606	5.01526264182444	0.0166220885956438	0.232216519316998
Commd6	-0.105884362822718	-0.186640153231322	4.62219346552063	5.01147187284189	0.0166647384228966	0.232402652344976
Gad1	-0.0849255921848855	-0.142622538861734	8.4702376545726	5.01114693170452	0.0166683999011185	0.232402652344976
Slc7a5	0.114086558309896	0.196841709212872	6.33030725121815	5.00701676363489	0.0167150160410582	0.232402652344976
Plb1	-0.685417907775496	-0.364289553034043	1.12588915063843	5.00660892553972	0.0167196269471151	0.232402652344976
Gm48408	-0.48452751906336	0.230634243033168	0.897015386501561	5.00628571785075	0.0167232820347104	0.232402652344976
Spred1	0.0369109927888844	-0.198263588976735	7.82455755219629	5.00621712491171	0.0167240578503965	0.232402652344976
B930095G15Rik	-0.0863502375696027	0.0570994022952709	6.36022972939309	5.00507903477418	0.0167369358965366	0.232402652344976
Ssr3	-0.136487426727033	-0.0525139564623576	7.17485508341599	5.00297132616426	0.0167608143511073	0.232532717889302
Nudt18	-0.0358686612390363	0.159757007290528	5.60373692806608	5.00111621161758	0.0167818620254101	0.232623319286481
Dennd4a	-0.108371016550043	0.0668942818213464	6.40322159319124	4.99679689327823	0.0168309802424786	0.232688572624614
Gm26644	1.45111584352671	-1.15211327948548	-0.635069632520253	4.99481126632557	0.0168536131279287	0.232688572624614
Cd109	0.544369805254746	-0.53704514365362	0.792424019197629	4.99470332934713	0.0168548443873663	0.232688572624614
Ccer2	-0.658649368261422	-0.630509637894657	-0.108321976026687	4.99452695805354	0.0168568565032792	0.232688572624614
Acot5	-0.239159584190377	-0.564371219475693	1.7524734567632	4.99345927494375	0.016869042689273	0.232688572624614
Slx9	-0.0134363718337668	-0.147156109547464	5.17758087712964	4.99305171053841	0.0168736970413007	0.232688572624614
Pmpca	-0.0691123804831696	0.0473516375962102	6.3962878021682	4.98848957882835	0.0169258923392194	0.233207651628248
Med14	0.0750345726253225	-0.0830365798102422	6.48615717286093	4.98510140153054	0.0169647709049892	0.233434659753643
Cdh8	0.15838216745648	0.153501898071607	5.78146236981847	4.98451550016126	0.0169715039074509	0.233434659753643
Terb1	0.0577623926138454	0.721896076266468	0.14621265978346	4.97864247667385	0.0170391569226266	0.233872958335171
Ift81	-0.01010438263046	0.196761526401094	4.38140167102136	4.97746981420056	0.0170527005088133	0.233872958335171
Pik3r1	-0.120731214180247	0.0382408378940312	7.78793202463114	4.97633900826458	0.0170657718468025	0.233872958335171
Rbm15b	0.110993635233571	-0.0593023674000544	5.83461873127849	4.97600675516107	0.0170696145501351	0.233872958335171
Suds3	-0.0214667052751691	-0.1090962811653	6.6751048772597	4.97542496677001	0.0170763455599195	0.233872958335171
Gstp1	0.176054947180795	0.0281955302800296	6.67133762370292	4.96647100868819	0.0171803061325424	0.235095837291083
Tmem141	-0.229229587965322	-0.125327664522809	4.24312077059163	4.96075491294482	0.0172470357986331	0.235576987378504
Neurod6	0.257052937908763	-0.156720479180573	5.27512683099455	4.96016634594223	0.0172539228344446	0.235576987378504
Zfp879	-0.0645669820988672	0.401382716052652	1.25489677782226	4.95886561854557	0.0172691538068694	0.235576987378504
Umps	0.194310885162331	-0.0137579611230924	3.78498654243927	4.95842866963921	0.0172742736002086	0.235576987378504
Spmip6	0.0265211942936672	-0.562134125583226	0.22757670360345	5.71617932702784	0.0172947774736828	0.235656049522358
6430584L05Rik	0.0826483932563448	0.347230016235419	3.16473089707398	4.95416001372613	0.0173243776284855	0.235858816583561
Brd3	0.147262981823631	0.0376131386893172	5.61585602651295	4.95289900153597	0.0173392094087584	0.235860349376863
Prkar2a	0.0263272222392131	-0.111574643901074	5.82148710090097	4.94352160161946	0.0174499419435311	0.237087540599299
Rnf20	0.0775688235752182	-0.0854258661704654	5.71819131073564	4.94182096133365	0.0174701067392809	0.237087540599299
Zmym3	0.0908748555661514	0.131786001859069	6.39831479843788	4.94104846973437	0.017479274741064	0.237087540599299
Tmem74b	-0.432770227331899	0.0375001624918487	2.13559826675606	4.94026241284733	0.0174886091480512	0.237087540599299
Zfp1	-0.19212629691806	-0.0559101855124274	3.8378354349808	4.93633551143272	0.0175353228747576	0.237431647358806
Zfp275	-0.193829694097049	-0.0353243130407926	4.97093059777572	4.93563868558231	0.0175436264648543	0.237431647358806
Erdr1y	0.124545736521613	0.976044201009282	0.346772421161907	4.93382837286825	0.0175652188458888	0.237523263110989
mt-Rnr1	-0.176248402113976	-0.208719016726567	11.7371821520552	4.92976459174737	0.0176137954338467	0.237791902077029
Ldb2	0.279497033530269	-0.0543820227795467	5.803824467196	4.9293590846143	0.0176186507515725	0.237791902077029
Rps6ka4	-0.033137175401849	0.17562702429593	4.85292241091998	4.92844471214967	0.0176296043227353	0.237791902077029
Ptprt	-0.0169891374931427	0.112617151797202	7.75988924385619	4.92335014643091	0.0176907705687619	0.238168309092512
Mndal	0.737587821357624	-0.153015457538073	-0.256794987556651	4.92333317350946	0.0176909747368133	0.238168309092512
Mrm1	-0.22580324114408	0.0824353364722882	3.55706875199167	4.9224086014909	0.0177021003575376	0.238168309092512
Ccm2	0.141875690293637	-0.0678305137413716	5.52148120245707	4.9187178109359	0.0177465890595794	0.238436099196562
Kiz	-0.167891930866065	-0.328811528116787	3.45971175461032	4.91729161186821	0.0177638132307597	0.238436099196562
Slc39a8	-0.210288276969268	0.242488866289911	2.23944242385535	4.91705736818998	0.0177666439366385	0.238436099196562
Dnah9	0.557354195847395	0.0194393954463215	1.948339324744	4.91418955296851	0.0178013399965334	0.238529326705967
Bex1	0.229335343787665	-0.0175916934630959	5.27758741672405	4.91402260186039	0.0178033621280789	0.238529326705967
Gm30541	-0.239935365604687	0.305551251057467	0.821853718920083	4.91072182196157	0.0178433932825261	0.238763957690712
Eid2b	-0.128214946450917	0.0419700426439895	4.57828876345812	4.90971995927395	0.0178555631601916	0.238763957690712
Erc1	0.143590150719971	0.130162000779277	5.47832961631525	4.90812217200279	0.0178749907040241	0.238763957690712
Ttll7	-0.125251223469265	0.0294300262962514	8.35316200714082	4.90767137776614	0.0178804761126344	0.238763957690712
Zfand5	-0.159939229677613	0.00283995623277272	7.55102245177031	4.90126786215256	0.0179585956360236	0.239306243931991
Jdp2	0.0233115565094372	-0.127088725906208	5.41912226951633	4.90123804381103	0.0179589602776409	0.239306243931991
Arih1	0.0272475766208641	-0.0896079012411693	6.83685132428823	4.90067154667521	0.0179658893815642	0.239306243931991
Mir5125	0.154029190756505	0.707855249781372	1.81015048615921	4.89726894132603	0.0180075699953609	0.239662210635932
Rbm10	0.123171691132249	0.0185845452636731	5.56719163854584	4.89071932906478	0.0180880987924353	0.240115791571638
Mbip	-0.132924626789663	0.118643146569293	3.48226766050996	4.89041962044494	0.0180917931984191	0.240115791571638
Fam229b	-0.143205597360957	0.13078998262023	3.13501502090852	4.88856360669254	0.0181146900670602	0.240115791571638
Foxo3	-0.0905305394231826	0.109380582596977	7.03369772565859	4.88659219743145	0.0181390452980795	0.240115791571638
Dll1	0.340204336928092	0.273580398632966	1.95442192031364	4.88646355142534	0.0181406358661075	0.240115791571638
Eif2d	0.0327213280238103	0.179919166884436	4.55837212660045	4.88574056778072	0.0181495776159685	0.240115791571638
Ago3	0.18123980338055	-0.0377973990857789	5.44764844595543	4.88558257866258	0.0181515322437771	0.240115791571638
C230062I16Rik	-0.800096426609927	-0.126163317303045	-0.456453125293531	4.88356501328304	0.0181765136780078	0.240115791571638
Gm57504	-0.800096426609927	-0.126163317303045	-0.456453125293531	4.88356501328304	0.0181765136780078	0.240115791571638
Cops9	-0.101570455822525	-0.177335340725426	5.95726054759426	4.87979380480935	0.018223309737961	0.240378355665789
Sec61a2	0.105268997332696	0.121309453988232	5.24543708618989	4.87779923829599	0.018248113210623	0.240378355665789
Gm16418	0.665727658538204	0.637838745484704	0.0362315211571176	4.87736268196582	0.0182535469480288	0.240378355665789
Sec11c	-0.00678350097264245	-0.184347923265808	5.51658892528991	4.87701580224177	0.0182578657608742	0.240378355665789
Sntg1	-0.170182792985618	-0.0242021228239905	4.89496991111711	4.87592971968825	0.0182713952322099	0.240378355665789
Tdrd3	-0.119712417877393	0.0630441481126382	4.39623481967656	4.87159599144875	0.0183254905103911	0.240725694495847
6330415G19Rik	-0.704284165912068	-0.107629217136028	0.531069657770634	4.87140788952178	0.0183278424416459	0.240725694495847
Mtf2	0.0515537868126625	0.188721000651926	4.56806634600873	4.86680141327701	0.0183855428296774	0.24124458319957
Bst2	0.0249028539489081	-0.378308270369996	1.86616532845759	4.86585207785674	0.0183974588535868	0.24124458319957
Pcdh9	-0.0298707283312948	0.13338094115756	7.49683240614738	4.86396093429673	0.0184212216438039	0.241260745228548
Snn	-0.0848506092532983	0.0737892372000198	8.05869649104827	4.86182519328834	0.0184480983148403	0.241260745228548
Numb	-0.00240742152345409	-0.176769660699335	5.52921527757546	4.86148231827757	0.0184524171360924	0.241260745228548
St6galnac5	0.258825266005204	-0.0650841428390679	6.04098226600327	4.86096651527266	0.0184589162287943	0.241260745228548
H2az2	0.0504966793198867	-0.133935018843084	4.8749034771558	4.85892394256975	0.0184846771853713	0.241309072903703
Lck	0.496697572053403	0.706293872991109	0.561058474568125	4.85625916816919	0.0185183445903708	0.241309072903703
Gm47108	-0.728551025878129	-0.170878079864432	0.257311874834322	4.85604428224568	0.0185210624369641	0.241309072903703
Srpra	0.119671831923126	-0.0295857310672499	6.01886666352623	4.855902912208	0.018522850703417	0.241309072903703
Lman2l	0.204058981500903	0.0117570725840152	4.76219908256239	4.85470792762551	0.0185379742729186	0.241309910438056
Itih5	0.00967009938361724	0.190303865728898	5.16085869216875	4.85297769809447	0.0185598958133386	0.241399164377384
Gm42741	-0.435557721172351	0.245281749138121	3.88227735990801	4.84887386609961	0.0186120039092628	0.241880576352008
Gm26684	-0.319286788946685	0.13516090759506	1.72965120457124	4.84644840944888	0.018642876306727	0.242085453759314
Gm57852	0.0961928025992286	-0.0908365013896135	5.84384505495783	4.8384198942534	0.0187454680653617	0.243085502598697
H2-Eb1	-0.827516758223666	-0.614437573938402	0.139735896133439	4.83692213767701	0.0187646754047949	0.243085502598697
Gm19935	0.341691480882159	-0.203326711330101	1.23770949446357	4.83686568185555	0.0187653998199319	0.243085502598697
Szt2	0.15292902056085	0.204949594458356	4.93855033356872	4.83292465560701	0.0188160450607568	0.243381063071246
Kat7	0.0943713124163907	-0.0153507893866169	6.40327393216114	4.82962693313865	0.0188585384394675	0.243381063071246
Nav1	0.16517797277344	0.0272695158262089	6.87560973519554	4.82777868096336	0.0188824003840965	0.243381063071246
Scai	-0.12317395000654	0.0937211980919241	6.45984736387339	4.82555047009866	0.0189112117915349	0.243381063071246
Ppm1k	-0.164678661626334	-0.00341046931086483	6.33710617924483	4.82435339847708	0.0189267101576062	0.243381063071246
Nedd4l	0.153345588829323	-0.0227950267699872	7.04110252685339	4.82433842429641	0.0189269041149227	0.243381063071246
Rapgef3	0.226814244315557	0.154963617385228	4.20491356163317	4.82376187554188	0.0189343736823071	0.243381063071246
Mmd	0.013419656645703	-0.138015111138146	7.75500596235541	4.82357815016397	0.0189367546436524	0.243381063071246
2810013P06Rik	-0.156953878510511	0.0767704579876043	4.12450832711594	4.82353462377405	0.0189373187654029	0.243381063071246
Wdtc1	0.0831416881560774	-0.113848172181897	6.24347292728393	4.82331993868052	0.0189401014509388	0.243381063071246
Pola2	-0.0992944864496335	0.299391981352911	2.14023789559781	4.81629061835872	0.0190314613812257	0.244359084273045
Gm10649	0.648024772502692	0.0435446253798284	0.473207002570472	4.80959746761626	0.0191189010214882	0.245285244169998
Parvb	0.131610631659103	-0.0904661690671803	4.77385324231283	4.80538853213716	0.0191741121193223	0.245638443434795
Rerg	0.253244565714564	-0.383274936166903	2.65432448126904	4.80411285065762	0.0191908804653412	0.245638443434795
Ark2n	0.00325416948506952	-0.172206428636262	5.19208325201937	4.80350864886043	0.0191988280735526	0.245638443434795
Ngly1	-0.161508427273119	-0.145919896387565	4.57356964871367	4.80283078040296	0.0192077489780204	0.245638443434795
Ctr9	0.0680048174837946	-0.064771429135783	5.63084118812361	4.79943145954149	0.0192525533646084	0.245903821370311
Rhoq	-0.182240261592306	-0.15185551661621	4.90141553530656	4.79892850663227	0.0192591922004331	0.245903821370311
Cap1	0.0484783715332803	-0.0987465921157943	8.06015678770645	4.79523144525113	0.0193080694109155	0.246294434171811
Epha7	0.0629235249170452	-0.173481675262475	6.05795015411815	4.7928987661675	0.019338978644371	0.246294434171811
Cyb5d2	-0.310651848098071	-0.0186382180082302	3.84976678775036	4.79278372498173	0.0193405044030883	0.246294434171811
Zfp566	-0.314641546586759	0.164280810918456	1.1283076159302	4.79197256073397	0.0193512663893104	0.246294434171811
Gns	-0.0531932331635271	0.0811235235709125	6.56064415608396	4.78978508380432	0.0193803210914393	0.246365835502879
Rfxap	-0.118625751589572	-0.190502147183927	4.64517483700014	4.78851662050882	0.019397191078871	0.246365835502879
Col6a1	-0.0111313589936578	0.30009421706485	4.69609242202387	4.78712917190398	0.0194156619424067	0.246365835502879
Gm57286	-0.319157226592956	0.368619672303541	0.716189295831372	4.78330552931556	0.0194666652418657	0.246365835502879
Col1a1	-2.10795410107318	-2.40108605994289	6.21028784321455	4.78220680167426	0.0194813482296521	0.246365835502879
Atp2b3	0.136070711393275	0.0570944401185174	6.98099826194522	4.78158046356341	0.0194897238089717	0.246365835502879
Cyp4f15	-0.256150802682385	-0.0137513067713053	3.65911127837425	4.78147432377602	0.0194911435326267	0.246365835502879
Abl2	0.137651325632551	-0.000846429586359533	6.30331464315943	4.7812716083112	0.01949385536546	0.246365835502879
Thsd7a	0.174183946404093	-0.0208981952444622	5.60581415954362	4.77982978337141	0.0195131553564435	0.246365835502879
Zfhx4	0.233688346063211	-0.0925191380044529	3.13908240647195	4.77932794980899	0.0195198777143449	0.246365835502879
Trpv4	0.235146187278262	-0.93279464201545	0.46231559182626	4.77887113733035	0.0195259991942496	0.246365835502879
Gm14038	-2.78095676379668	-0.399216190046062	1.05718786247636	4.77436198671444	0.0195865366872744	0.246472418355535
Prkag2os2	0.774538325124765	0.692422674100069	0.58651006892428	4.77357844478417	0.0195970770659474	0.246472418355535
Nos1ap	0.134303221992482	0.00336541580615309	6.49184297555059	4.77215452055611	0.0196162479206454	0.246472418355535
Ptpn3	-0.0268963084899375	-0.135044624740304	6.21127701642253	4.77071505135589	0.0196356489499847	0.246472418355535
Zfp9	-0.0614956737417482	0.0782680739460411	4.79905694236038	4.77068129355538	0.0196361041866321	0.246472418355535
Slc9a4	1.05422464770166	0.00502385522351287	-0.0723964575811085	4.77065865897079	0.0196364094290017	0.246472418355535
Txndc15	-0.00959423741969764	-0.117524671159474	5.76280497801827	4.76943681631568	0.0196528945038755	0.246472418355535
Sdcbp	-0.0489551363109695	-0.138720320754849	7.37975822654412	4.76866792020559	0.0196632762064429	0.246472418355535
Layn	0.147026572669277	-0.397115446026732	2.10577197498156	4.76489238346077	0.019714341097879	0.246472418355535
Olig1	0.0445741828042337	-0.103849068814397	6.47938033320895	4.76395253818222	0.0197270752672141	0.246472418355535
Ksr2	-0.0134038286864581	0.142248515499995	6.42833146149239	4.76366565337529	0.0197309641272824	0.246472418355535
Desi1	-0.0309779560895772	-0.155324202753483	7.19138685160509	4.76364539977212	0.0197312387062505	0.246472418355535
Adora1	0.094588752081126	-0.00365054803377558	7.65020821801062	4.76341183630505	0.0197344054387263	0.246472418355535
Pcdhb9	0.258799414487466	0.124867537838432	3.69296888247469	4.76077007403302	0.0197702621381007	0.246727944315363
Sord	-0.237644342718102	-0.0483771857460887	4.18250641822942	4.75641004539661	0.0198295971233277	0.247118069875465
Tecpr2	-0.0651687543966704	0.110457735221694	6.65251153896592	4.75620690991235	0.0198323663167653	0.247118069875465
Usp31	0.0297665256727247	-0.107905056203918	7.10530186683671	4.75462921548268	0.0198538882692946	0.247194021466337
Sik3	0.106267839933267	-0.0387552733333077	6.89057205176477	4.75238295281365	0.0198845745886144	0.247249290192284
Las1l	0.116631703790038	-0.0499687023414351	5.27280662545547	4.75204563730411	0.0198891871603753	0.247249290192284
Pms2	-0.135469850356741	0.113794977704299	3.86848541013479	4.75090694732654	0.0199047666704792	0.247251148161053
Asph	-0.129433424009819	0.0142107837699899	7.00611953193731	4.74971093218383	0.0199211448994372	0.247262917016717
Pdcd11	0.176459867304214	-0.0138020152375718	4.38828242955392	4.74799778806236	0.019944630418227	0.247362815651446
Col1a2	-1.7752414416117	-1.855561197898	6.01383905649105	4.74609029949738	0.0199708159055707	0.247496020163082
Mrpl19	0.133287106469494	-0.012303595629255	4.83802206815642	4.74471744905128	0.0199896853345424	0.247538421793437
Gm38372	0.965157285483411	0.811809828304054	0.0077931995831749	4.74315350920315	0.0200112050357691	0.247613551732173
C030004G16Rik	-0.709349103358629	0.194028990981467	0.164145079657574	4.72968823841722	0.0201975397647381	0.249623213637758
Dele1	-0.0296122222494262	0.143790531407343	4.82559379608975	4.72916816954704	0.0202047745936203	0.249623213637758
Neurog2	-0.250636068845499	0.543770660862571	1.2083706713638	4.72129071049605	0.0203147081362692	0.250788045589813
Pip4p2	-0.033391517354542	-0.140532344711464	5.75113306233701	4.72006027557519	0.0203319385155775	0.250807531003552
Tonsl	0.0119669136831666	0.349648147072746	2.05704510745286	4.71536409186876	0.0203978487901335	0.251004174003895
Tusc1	-0.182590085781743	0.182188271049433	1.73462562617637	4.71502597643433	0.0204026032181523	0.251004174003895
Slc1a2	-0.0924376239985836	0.07780508057432	11.9061446818843	4.7148763624919	0.0204047074099712	0.251004174003895
C1qbp	-0.118590397980271	-0.124567765161372	5.47467929858264	4.71204718173414	0.0204445422022362	0.251004174003895
Ppp1r16b	0.0495287487138819	-0.110266332696196	7.54115717252948	4.71174434347723	0.0204488112026879	0.251004174003895
D130043K22Rik	0.119845650768376	0.200688079194226	5.61709224960154	4.71125318919789	0.0204557369019687	0.251004174003895
Rxra	0.128321723943016	0.00194930706122417	5.07429628105648	4.71041947030391	0.0204674989423014	0.251004174003895
Dhx29	0.0861416907079438	-0.112124801672756	4.56928411347741	4.71001600400267	0.020473193673433	0.251004174003895
Ptpn5	0.185642239972873	-0.0815249452072958	7.22801481466277	4.70590324642114	0.0205313423922288	0.251477230306434
Dnah17	0.666650574155156	0.723958148459827	-0.0349864112656956	4.70506853358415	0.0205431661552123	0.251477230306434
Speg	0.145500205965032	0.0511999809804745	7.03326676605773	4.70270004400893	0.0205767566033731	0.251645221144009
Smarca2	0.104513934916636	-0.0424707659429881	7.74555598842679	4.70128477693118	0.0205968569555547	0.251645221144009
Rfx1	0.305192320570405	0.141493194714286	3.82205294078125	4.69903430236505	0.0206288636699327	0.251645221144009
Tmem229b	-0.0139503090214982	0.148192794559855	5.65130441686675	4.69902202929159	0.0206290383694487	0.251645221144009
Klk8	0.599429899176225	-0.46834872914771	0.828408380530746	4.69834353065347	0.0206386988949633	0.251645221144009
Slc26a2	-0.0361585630309426	0.292252843229205	3.98407727706689	4.697472011265	0.0206511149403627	0.251645221144009
Cd200	-0.0351279832520802	0.0855070050973033	6.89213974755422	4.69615515314737	0.0206698910027332	0.251667658173304
Fnbp4	0.120060292003511	0.215077091899048	4.66656213682584	4.6951407348963	0.020684367562047	0.251667658173304
Xkr4	0.178957453716535	0.335181349659899	4.13227252012148	4.6930425978956	0.0207143449148175	0.251841170648738
Cdnf	-0.542061740067457	-0.357124319874063	0.953301905603495	4.6909315905083	0.0207445541991895	0.251909251293894
Tmem209	-0.0166996695031737	0.127011460081287	4.81678265784958	4.68859700729845	0.0207780191534382	0.251909251293894
Rasal1	0.098118295534497	0.208153121778166	6.39838069177937	4.68820889628331	0.0207835882409034	0.251909251293894
Lamtor3	-0.168218064346053	-0.181817301370464	4.82206715628199	4.68640971863168	0.0208094263949673	0.251909251293894
Lin52	-0.193329870865944	-0.101059835174086	4.74126555644114	4.68601097513097	0.0208151575495422	0.251909251293894
St3gal2	0.0672207288523021	-0.045573270243565	6.94859111435933	4.68474967385403	0.02083329766754	0.251909251293894
Gna13	-0.115152256385837	0.0110464416441114	5.91393836274197	4.68412084759004	0.0208423479577266	0.251909251293894
Bri3	-0.257446887399916	-0.0932162670357167	3.20625730176415	4.68388728049732	0.0208457106350289	0.251909251293894
Ucp3	-0.677447727351941	-0.322626787162504	0.909234659489735	4.68134405158322	0.0208823641286034	0.251969657369509
Galnt18	0.223871322195263	0.0822643321218275	5.20884000954883	4.68104278759824	0.0208867106772857	0.251969657369509
Sh2d5	0.0705346288791967	-0.144454477409034	6.11232701439654	4.68026874792641	0.0208978828409934	0.251969657369509
Tlr2	0.068114870539375	-0.852398660529061	-0.20496393002606	4.67615772807078	0.0209573294107731	0.252488974334624
Slc9a8	-0.0669376292626301	0.172787287886942	5.06571865978225	4.67511287205389	0.0209724678506855	0.252488974334624
Zfp652	0.0599757756305349	-0.0840785644320711	5.715343499513	4.66770064792089	0.0210802047522339	0.253431822367094
Pigc	-0.18254167661657	-0.0230191343336827	3.73084880490993	4.66610059309355	0.0211035410840603	0.253431822367094
Wdr48	-0.0391448500868882	0.097187781278486	5.66242467707945	4.66540329284735	0.0211137198580681	0.253431822367094
Igsf3	0.153424921137896	-0.0869446725515233	4.3083519895736	4.66442119005729	0.0211280651341004	0.253431822367094
Cracd	0.220885623894298	0.0436907006198294	5.82147223719997	4.6633568174551	0.0211436241588852	0.253431822367094
Ints2	-0.0495487700350691	0.161825693114885	4.01652506468805	4.66321637145115	0.0211456781393413	0.253431822367094
Usp12	0.0411074542802842	-0.09085090129779	5.91292184367702	4.65783689830084	0.021224516097389	0.254186581423439
Tspan13	0.0224551224214272	-0.12938073112118	7.41232744665048	4.65447590626764	0.0212739359682074	0.254370311990991
Rrp7a	0.0935623931163236	-0.0988524441007635	5.42819165146325	4.65378503396585	0.0212841101353612	0.254370311990991
Pip5k1b	0.0745472952750352	-0.183427488049936	4.51915300129458	4.65355624703965	0.0212874805529155	0.254370311990991
Gm21781	0.456609871061659	0.338146493838504	2.95156808751036	4.65150559067206	0.0213177163048633	0.254404031485446
Prune2	-0.348316003150295	-0.0161976506348784	6.58945202656699	4.6507684003387	0.0213285972483901	0.254404031485446
Gm17518	-0.377439921737908	0.493453911602439	0.225789748284921	4.64942622468088	0.0213484234144668	0.254404031485446
Bivm	-0.103321006143457	0.0804228741384358	4.48152371223563	4.64906192671617	0.0213538081844686	0.254404031485446
Csmd1	0.0972575852797419	0.177712494027648	6.02410705794021	4.6467398815956	0.0213881658455159	0.254624048669054
1700102P08Rik	0.186198976826074	-0.796032611830077	-0.429397185224192	4.64233028200615	0.0214535784111223	0.255136708211259
Phf21a	0.118103243821904	-0.0470176452955163	5.09847550156408	4.64100838511327	0.0214732302763739	0.255136708211259
Kcnq3	0.105015391080996	0.131423540899935	8.07360380914722	4.6396926749485	0.0214928097530437	0.255136708211259
Plpp6	0.0709672341737476	-0.108363384376573	5.6596497595674	4.63839787749331	0.0215120971186009	0.255136708211259
A830019L24Rik	-0.490845521502798	0.346074461782303	0.644841662607547	4.63827908342804	0.0215138676302292	0.255136708211259
E2f1	-0.0147149999360999	0.226816631007567	4.3422149724976	4.63741426707932	0.0215267617012995	0.255136708211259
Fitm2	-0.0448317734848717	-0.141861070662121	5.10143773693134	4.63297603933611	0.021593067287861	0.255733414797254
Edn3	-0.0325987491371582	0.287340226827286	2.68352572312285	4.63108080441452	0.0216214495897015	0.255857061970339
Ift25	-0.254077102613901	-0.162908807694758	2.71777388892469	4.63013728460005	0.0216355946127811	0.255857061970339
Tmem232	-0.0825604585048664	0.416990321433031	1.95897039824376	4.62908321994472	0.0216514088886532	0.255857061970339
Gm40841	-0.127146809015233	0.213067598673752	4.68914831204405	4.62316240136479	0.0217404754321707	0.256720249318426
Higd2a	-0.115733729806205	-0.110004644542081	6.16979200792175	4.62178248248355	0.0217612911050496	0.256759529513425
Mepce	-0.169775910204325	-0.112772279273485	4.95917444691318	4.62081828076423	0.0217758487648991	0.256759529513425
Armcx4	0.00767408366177633	0.111614349205282	6.47898189867994	4.61955683203682	0.0217949104168999	0.256795326853239
Robo1	0.19951744123831	0.0370209695140989	5.23662158156503	4.61801327185133	0.0218182599075151	0.256881555296122
Ptprd	-0.0375440444228307	0.134238761920199	8.22373275453642	4.61444482401618	0.0218723449330513	0.257329262266677
Twist1	-0.644273841734441	-1.1298495330631	-0.156374472450751	4.6124109021121	0.0219032376913139	0.257503654266775
Pitpnc1	0.0673169697887551	-0.11551655550032	6.5338839472512	4.60991208165071	0.021941257144685	0.257692054310506
Nkrf	-0.0147513227799514	-0.134829264554039	5.16564929252661	4.60923513733215	0.0219515692680165	0.257692054310506
Hnrnpr	0.0254713968304468	0.118822109237054	6.74365546007334	4.60457442179981	0.022022711829978	0.257692054310506
Stap1	-0.523908233483082	-0.356484999984412	0.628243731405776	4.60446187157482	0.0220244329511977	0.257692054310506
Ctla2a	-0.590119323816577	-0.0448493263062017	0.68254868881142	4.60289146654094	0.0220484630089025	0.257692054310506
Adam23	-0.0956106938371432	0.101810743366337	7.57004098248827	4.60243450199384	0.0220554607931469	0.257692054310506
Dsp	1.52161614623156	-0.767641316129529	1.10449716182246	4.60153030419344	0.0220693145122445	0.257692054310506
Rabgef1	-0.00259481271569549	-0.122444730032909	5.26144377999783	4.60111131514155	0.0220757373095748	0.257692054310506
Plch2	0.0475644885582593	-0.12241184202739	6.00099028619577	4.59930317486028	0.0221034782826877	0.257692054310506
E130114P18Rik	-0.328272501823924	-0.243075620939223	2.22446692622236	4.59920317529282	0.022105013617017	0.257692054310506
Wls	-0.175261449500413	0.013093402091089	5.76239735589757	4.59898880650965	0.0221083053024938	0.257692054310506
Eeig1	-0.00698664017175742	-0.133374648899133	6.43438838009083	4.59749622874105	0.0221312390941328	0.257692054310506
Ephb2	0.187033297315159	-0.0389600655600877	4.84130904517492	4.59686264302531	0.0221409821598223	0.257692054310506
Zfp131	-0.159014287931731	-0.01910989324521	5.09860948622776	4.59534856240305	0.0221642842154669	0.257692054310506
Tgfb1i1	0.116909681014547	-0.189276333691917	4.03139366815603	4.59489356006977	0.0221712920574312	0.257692054310506
Mkx	-0.211836380289242	0.117915247435851	4.19530871920964	4.59455103984096	0.0221765690772709	0.257692054310506
Snrnp25	-0.209472437286577	-0.0756785252490025	3.81885832760426	4.59233849637692	0.0222106896828856	0.257901515564174
Csmd3	0.231494308699685	0.0642072610873368	4.44773763708225	4.58906270490882	0.0222613127673209	0.258019172687629
1700027A07Rik	-0.510825515906527	0.353398759161215	-0.456099827549316	4.58882276360608	0.0222650257128508	0.258019172687629
Gm47163	-0.133558007557448	0.0725149737679293	5.08725325567043	4.58799859283084	0.0222777844223487	0.258019172687629
Aldh18a1	0.23150409387524	-0.0409681418948265	3.9459868611861	4.58751783366547	0.0222852305915926	0.258019172687629
Srgap1	0.346995966418357	-0.115072846222255	3.85474251936058	4.58550371452936	0.0223164556410913	0.258194140933463
Fgf12	-0.130659991204444	0.0164633820671494	7.80987571496012	4.58330190769927	0.0223506452801116	0.25840313129041
Rbm28	0.124579403852133	-0.0548794299007534	5.11486316190456	4.58047565236884	0.022394615485872	0.258484951579896
Slc24a3	0.0506963926802469	-0.0887598409246211	7.4110409423016	4.58026656512958	0.0223978721781893	0.258484951579896
Ube2l3	-0.115391386214984	-0.125671152298304	6.73863862587096	4.57943622330217	0.0224108105046873	0.258484951579896
Cacna1b	0.0405642207113617	0.173567290131551	7.21602871646665	4.5780691265324	0.022432130350791	0.258484951579896
Nrep	-0.256938251593413	0.155266229638667	7.51750277168252	4.57766878265008	0.0224383779111105	0.258484951579896
Plcl1	0.102389084141315	-0.171116621018337	5.09874514321245	4.57610706660221	0.022462767476341	0.258580018707534
Katnb1	0.0391346131408459	0.169002448407582	5.14381769951175	4.57259341396257	0.0225177469953882	0.259026832630367
Papola	0.058138375419758	-0.116739643390288	6.59902602548459	4.57046477630699	0.0225511263374287	0.259224711930385
Bod1l	0.157570477019011	0.11156015686999	6.12976168943826	4.56780478619774	0.0225929140804979	0.25927326107843
Ntsr1	-0.0535052638210839	0.269662328141742	3.01610204434427	4.56729686090593	0.0226009030952499	0.25927326107843
Vti1b	-0.0090961597033546	-0.130072497200906	6.97914034924231	4.56659221243905	0.0226119914394975	0.25927326107843
St8sia6	0.379513527405038	-0.356187517747343	0.885694596201258	4.56554189573989	0.0226285302816772	0.25927326107843
Dkk3	0.113606938781106	-0.0283411272740857	8.36260794587781	4.56228928773747	0.0226798316959874	0.25927326107843
Slc46a1	-0.0816141165025024	-0.213372972030579	3.75703238819653	4.5620292385376	0.0226839387921582	0.25927326107843
4632427E13Rik	-0.259478008164681	0.412071251722654	0.381279541113368	4.56189907871175	0.0226859947819292	0.25927326107843
Dchs2	0.578540606607299	-0.0601904300668742	-0.0790746095702622	4.56140168680449	0.0226938534087919	0.25927326107843
Sh2b1	0.0689008292864433	-0.0919901347465758	6.12950850295383	4.56095125710425	0.022700972621882	0.25927326107843
Camkv	0.177551439556939	0.0971582265375058	8.53312312427039	4.55907337258582	0.0227306796790682	0.259427643288739
Blnk	0.028538035263085	-0.326025637151665	3.21689852294009	4.55776129616634	0.0227514612512628	0.259480010740381
Isg20	-0.864868121604931	0.139974624170081	0.185777486303149	4.55393063999317	0.022812253023021	0.259897310044569
Smim12	-0.148468876058311	-0.0847163757501178	5.2669310592323	4.55226245644666	0.0228387823790102	0.259897310044569
Utp23	-0.129547922636783	-0.281909936334	3.12503859555384	4.54997274290281	0.0228752510673786	0.259897310044569
Dock3	0.00379043014784854	0.14502901697128	7.73651351922214	4.54967743659843	0.02287995910807	0.259897310044569
Snrpb2	-0.194497504451296	-0.00957189183968772	4.99780539866164	4.5492017944999	0.022887544457572	0.259897310044569
Rhot2	0.188144279102504	-0.0463481652093516	4.65401175467629	4.54817554548053	0.0229039200525601	0.259897310044569
Gspt2	0.202297430858008	0.0787851389729352	4.24010869118382	4.54768396723334	0.0229117685884765	0.259897310044569
Lrrtm1	0.221503747910126	0.0568259213187655	5.76297569919392	4.54730604561918	0.0229178044865811	0.259897310044569
Ociad2	0.0395861689880464	-0.147200881257603	6.43869096052614	4.54587537024769	0.0229406700126847	0.259972628205982
Prlr	0.0670675877115983	-1.72308767777476	1.286323399201	4.54239194626517	0.0229964478295417	0.260150348469338
Cox7a2l	-0.132892729025162	-0.0533041936402481	6.51142965000657	4.5420929825886	0.0230012418604472	0.260150348469338
Proser2	-0.38779065984854	0.0431252028132542	2.15316690978954	4.54094914642157	0.0230195939522773	0.260150348469338
Col3a1	-1.86840198357713	-1.80466808185308	4.44982910735245	4.54084331897204	0.023021292694054	0.260150348469338
Rab18	-0.0645238607934175	0.0465745147303674	7.43755359372821	4.53889803344127	0.0230525428874967	0.260319906433578
Uso1	0.0232510048495464	-0.0927586741510236	6.20847062622461	4.53625685189635	0.0230950467704755	0.260589170045694
Ripor1	0.153009136783336	0.0142899409072617	6.47833047811893	4.53379113971504	0.0231348043713965	0.260589170045694
Rpusd1	-0.0029780807287483	-0.152033360708999	5.76170825481183	4.53350214925753	0.0231394690143039	0.260589170045694
Akr1b1	-0.125512777542919	0.0459950119703208	5.0462349932831	4.53267221725094	0.0231528708143191	0.260589170045694
Cbfa2t3	0.186420656968572	-0.27965113200226	4.98311742618614	4.53237331541917	0.0231576995846897	0.260589170045694
Ormdl1	0.0504881858143717	-0.297326729159422	2.40431972204134	4.53061777353511	0.0231860827104785	0.260725466212426
Lrrtm4	-0.114093594641536	0.0856883373301121	4.63606802637091	4.52825298393275	0.0232243762546514	0.260972934855915
Eny2	-0.105391344489394	0.0694395111807013	5.37351278896731	4.52724738373257	0.0232406811467946	0.260973142744385
C030029H02Rik	0.181334794354532	-0.590573716597257	0.638468569023552	4.52569536086638	0.0232658704055208	0.261073044382399
Ttf2	0.494980792961772	0.117619985602935	1.04863109734361	4.52225583853077	0.0233218003556028	0.261201910900055
Boc	-0.077217373020378	0.155640620394473	4.63367338927607	4.52212853231788	0.0233238733024585	0.261201910900055
Npm3	0.0241102475079649	-0.453070840368763	1.62406787469604	4.52042510535244	0.0233516298988674	0.261201910900055
Id1	-0.195871513728329	0.129801046555137	2.25714540187729	4.51938299200196	0.0233686285205643	0.261201910900055
Akap1	-0.136112922420468	0.0707741823789236	5.58439441219187	4.51872618842639	0.0233793490562709	0.261201910900055
Septin9	0.134027289517437	-0.0706789045375329	6.15245656372853	4.51728267246108	0.0234029294761435	0.261201910900055
Prox1os	0.247688617024244	-0.663659491000801	-0.0659034093635585	4.51688124871308	0.0234094915258757	0.261201910900055
Tmem200a	0.1283546322582	-0.23095478670561	3.46111741878549	4.51663622160647	0.0234134979599277	0.261201910900055
Cntn1	-0.0256695447601277	0.0761772718102125	8.82661563901036	4.51599045171052	0.0234240605319134	0.261201910900055
Lin28b	0.467193144097096	-0.116409940678225	1.0701910475714	4.51155991708659	0.0234966697581287	0.261785209362046
Derl2	-0.0261470096534374	-0.162448558842882	4.57802294716564	4.50968433438266	0.0235274817545905	0.261785209362046
Mamstr	-0.0922696070112621	0.443641526784827	0.888940347563903	4.5090612823975	0.0235377270202536	0.261785209362046
Serpinb6a	-0.108840086124694	-0.196319205833123	4.48321404884885	4.50865220159156	0.0235444564711021	0.261785209362046
Etv3	0.0930577352486512	-0.112051356991236	4.76407564537459	4.50759075447753	0.0235619272943259	0.261785209362046
Grin2b	0.189563439972186	0.0779164566544192	9.16451677487582	4.50633924787302	0.0235825446381042	0.261785209362046
Mfrp	0.662274085340742	-2.29415986629386	0.743999769378234	4.50584277290327	0.0235907290513477	0.261785209362046
Cadps2	-0.176912458826514	-0.011239569376908	7.03946261655515	4.50353444688009	0.0236288228070576	0.261855735181917
Asb13	-0.16456162096749	0.00225520915383813	6.10661169717739	4.5034772592551	0.0236297674159418	0.261855735181917
Glb1	-0.212235395482167	-0.0118153296239937	4.49805379107736	4.50049058948928	0.0236791579257868	0.26222171845391
Rasgef1c	-0.22490965740391	0.0329435014547611	5.31336180072526	4.49748786621477	0.0237289279536843	0.262591396084142
Tnfaip8l3	0.196378286920644	-0.234551377652789	3.18764670860584	4.49448101770144	0.0237788812266799	0.262962589907742
Arrdc1	-0.175151459343692	0.217627811856143	2.37937672965955	4.49348596383284	0.0237954375849913	0.262964201284069
2310002F09Rik	0.524154975379931	-0.746084188179689	-0.190167168449191	4.49209275619001	0.0238186399114439	0.263027437842898
Map1b	0.131753183413793	0.0303123251426864	9.66557127590565	4.49117192120213	0.0238339890007419	0.263027437842898
Fam107a	-0.208380509644631	-0.149109851177169	8.97194153022343	4.48796836384993	0.0238874725122131	0.263216609854186
Anln	0.150006267163196	-0.218335138803348	4.29914225027836	4.48777923688485	0.0238906341020335	0.263216609854186
Map3k9	0.119149719801558	0.327308603193076	5.16017602880374	4.48622302005893	0.0239166664162286	0.263216609854186
Slc4a5	0.365918974012068	-2.57089894658187	0.324802376083487	4.48587580564159	0.0239224788404586	0.263216609854186
Gm42851	0.828268819709484	1.04631775104444	-0.360364150978825	4.48523186289741	0.0239332626408855	0.263216609854186
Raf1	-0.11087310912687	0.0701037251518697	4.88255610036684	4.4828571418176	0.0239730770160118	0.263230422330979
Kcnab3	-0.319861543948032	-0.214423875759507	5.73874753487399	4.48259105057755	0.0239775427986627	0.263230422330979
Gas1	-0.304226465831284	-0.232704165616313	2.86602741988645	4.4822182898646	0.023983800337196	0.263230422330979
Klf3	0.087756539065525	-0.162839523682799	4.75298242222722	4.4770337994654	0.0240710181868091	0.263725260547823
Atg10	-0.201590958583789	0.0199138578010688	3.45565869066918	4.47648668565184	0.0240802424457121	0.263725260547823
Palld	-0.357815706293018	-0.268839601794043	2.28586499606493	4.47491853217493	0.0241067027489542	0.263725260547823
Mthfs	0.397209528416507	-0.214018538268205	0.189555119349564	4.4748100206414	0.0241085349009069	0.263725260547823
Gm56861	-0.261771151965218	0.00349273071882398	2.91568510306301	4.47238197414263	0.0241495709297484	0.263725260547823
Palm	-0.0846346824021681	0.0357938876052841	7.95934410447741	4.47193291645342	0.0241571687647385	0.263725260547823
Gm6166	-2.2353355020356	-0.607839180318212	2.86363619300796	4.47123123905159	0.0241690460446667	0.263725260547823
Eef1akmt1	0.0272640160784189	-0.129138224439324	4.55778491276812	4.4704643014798	0.0241820353009065	0.263725260547823
Calb1	-0.123390522260292	0.0237733278409869	7.52603970590593	4.46939788308818	0.0242001094340022	0.263725260547823
Mtfr1l	-0.132350100413348	-0.0707506438843076	5.5318285826325	4.46897664351178	0.0242072528669722	0.263725260547823
Coch	-0.109797634564656	-0.20485778603975	5.48912179182491	4.46729114008408	0.024235858967327	0.263725260547823
Gm45169	-0.442796156618009	-0.491272814796441	0.47389451028777	4.84129033871651	0.024256058738068	0.263725260547823
Rexo4	0.0448368699785505	-0.143193467624498	5.17729812541483	4.46598603704415	0.0242580344133214	0.263725260547823
Rnf7	-0.104696596652238	-0.165818209819919	5.42779063025235	4.46591155242755	0.0242593006769528	0.263725260547823
Sema5b	0.339580850891337	-0.0103827880611451	4.01238480718528	4.46235991859746	0.0243197637858938	0.263731220366938
A230051N06Rik	-0.270662280464555	0.165227928818855	1.36658592164728	4.46187976488433	0.0243279505968157	0.263731220366938
Fbxl4	-0.0868210325769534	0.176106760632015	4.28590364842323	4.46170759733267	0.0243308868571369	0.263731220366938
Bbc3	-0.145729289764577	0.220373802392026	2.60523971457332	4.46155723965303	0.0243334514749569	0.263731220366938
Brap	0.0136609157630594	-0.0882220485499981	6.1600049296653	4.46091780097741	0.0243443615481272	0.263731220366938
Ndst3	0.145587062859027	-0.0799733004406403	4.44359396005335	4.46008375927026	0.0243585999839658	0.263731220366938
Olfml2b	0.0892657860467997	-0.289757887651488	3.25376901441688	4.45771065676404	0.0243991626041154	0.263818192172455
Zfp236	0.292025420820824	0.20860108919887	5.38282003480133	4.45768738720069	0.0243995607089103	0.263818192172455
2700049A03Rik	-0.114648174069815	0.178253152578899	2.70352998753905	4.45496950344849	0.0244461083231816	0.263960080231373
Nrcam	-0.00322938793851686	0.116909496086974	8.52453506432072	4.45458198891765	0.0244527529801013	0.263960080231373
Cacnb1	0.117913081637409	-0.0635065215631915	7.30468158889818	4.45403696402578	0.0244621017937836	0.263960080231373
Dusp4	0.277593481311822	-0.495617934749803	3.44412741906	4.45246706324662	0.0244890521986283	0.264073063546985
Psg16	-0.314469150584008	0.23226952839519	1.62222069166835	4.44794927363939	0.0245667905327473	0.264581514956855
5930438M14Rik	-0.663997065751759	0.670921022818419	0.107264983653241	4.44780792784076	0.0245692270504119	0.264581514956855
9330159F19Rik	-0.055331389064657	-0.173540417668268	5.96982886841718	4.44498978323263	0.024617861506911	0.264927208050196
Gid4	-0.15986959211121	-0.0713992525000908	6.71368576284196	4.44320115334048	0.0246487837042627	0.265081953071883
Spns2	0.152062010421306	-0.0428405416101586	5.54440643036584	4.44091627747473	0.0246883470206984	0.265329357920638
Gmeb1	0.121301143728887	-0.0748443511757085	4.38254361832217	4.43780003864949	0.0247424178319258	0.265459162722396
Grm1	0.213434529869814	0.00852569127657671	5.33609352133856	4.437367777398	0.0247499283700924	0.265459162722396
Gm38300	-0.434281352602178	-0.27340073731195	1.40412660051471	4.43735651238805	0.0247501241330043	0.265459162722396
Ube2g2	0.0956954887217722	-0.108155788533734	4.99288953765325	4.43484577927595	0.0247937979109716	0.265667513840646
Lrrn1	0.118398694363856	-0.0559898049215732	5.99588710904597	4.43433412050315	0.0248027084813784	0.265667513840646
Slc17a5	-0.10400291848588	0.131635868247901	4.58557826625409	4.43315355323269	0.0248232815260785	0.265710262641203
Dnmt3a	0.0277612277107881	0.155404804526417	6.76226043242205	4.43219181100821	0.0248400550560237	0.265712311226785
Shank3	0.132630270360194	-0.014912325970239	7.89925692147869	4.42710253563098	0.0249290229339949	0.266154526044005
Tmem109	0.0241555571300183	-0.131579583201891	4.68161735794725	4.42540070547008	0.0249588512240846	0.266154526044005
Snx5	-0.117299045254979	-0.0849116954691498	6.49094906420503	4.42514868082629	0.0249632718295056	0.266154526044005
Clic1	-0.152847750738167	-0.268838457223398	3.13220443977442	4.42477617514464	0.0249698072878983	0.266154526044005
Pim1	0.351965202274419	-0.0754367416841192	1.88738330660938	4.42374717425346	0.0249878704270647	0.266154526044005
Tbc1d16	0.247923748492106	0.0227716987300848	5.97185031789394	4.42249472149201	0.0250098753722061	0.266154526044005
Gm30866	0.0598592537007925	0.578539368144055	0.624836834914699	4.42231276903934	0.0250130739482131	0.266154526044005
Gjd2	-0.294859858989683	-0.154406049651169	3.22486945812715	4.42224454687448	0.0250142733538612	0.266154526044005
Fam135a	-0.140387701432246	0.1150685040784	4.85047893597903	4.42127642011798	0.025031300666925	0.266158966082818
Raver2	-0.0236445500787876	-0.211195686252861	4.31606855586688	4.41716759391651	0.0251037077229883	0.266586685473736
mt-Nd6	-0.235431452645237	-0.110811203228557	9.53531199896882	4.41710573489795	0.0251047995743802	0.266586685473736
Dip2c	0.117226649473678	0.04673649720618	6.55144467398804	4.41528545549602	0.0251369519773968	0.266751336745567
Lrsam1	-0.155535996118258	-0.00172211456078472	4.80402317205593	4.41302855940955	0.0251768791951988	0.266946693339354
Ubr3	-0.0682590913491302	0.0987635481993651	7.84864020500577	4.4123515716884	0.0251888694689513	0.266946693339354
Bpnt1	0.0521007791047403	-0.0654509320205334	6.16372209879433	4.40856170785602	0.0252561082031652	0.266946693339354
Nfil3	-0.0654273620106218	-0.53350406174514	2.28128260542764	4.4064334039981	0.0252939541975193	0.266946693339354
Fndc3a	0.0600499146494059	-0.093746553864123	5.61535829957004	4.40632339110796	0.025295912160477	0.266946693339354
Dpysl4	0.00968640275642185	0.159460824291352	5.80047427436086	4.40609847221565	0.0252999156887395	0.266946693339354
Nfatc2	0.381183579152878	-0.0897931621091926	2.90166552263051	4.40572713722819	0.0253065269244997	0.266946693339354
Pcdha5	-0.139781196944424	0.227610397330482	2.77211078171212	4.40526525709582	0.0253147528644753	0.266946693339354
Opcml	-0.0965062463488096	0.0580282956410017	8.24967380689182	4.40381169072496	0.0253406595469992	0.266946693339354
Cbs	-0.240204278553074	-0.0793471409338794	4.81882294095809	4.40299449451136	0.0253552370598802	0.266946693339354
Aktip	-0.0474107746514741	-0.133796752245678	6.53516169065843	4.39968685499406	0.0254143341409043	0.266946693339354
Mypn	-0.328075701744963	0.227548770125803	1.85568475234201	4.39965608255195	0.0254148846553731	0.266946693339354
Uvssa	-0.00875813621253493	0.258968920213405	2.87348843452825	4.39936213484894	0.0254201439951182	0.266946693339354
Prkaa2	-0.112485801960394	0.0566294969305657	6.03023134890025	4.39902652280739	0.0254261502550561	0.266946693339354
Clic4	-0.000147154600310212	-0.198240277494738	6.71119667871221	4.39858978964233	0.0254339685511035	0.266946693339354
E130307A14Rik	0.0337341711349477	0.209128486143503	3.9942295033125	4.39796059759737	0.025445236832534	0.266946693339354
Tub	0.128905149841154	0.0554429746291825	7.50765340531235	4.39761773718066	0.0254513794661558	0.266946693339354
Ccbe1	0.296574223632763	-0.0117673960795122	3.16428415301463	4.39740306232629	0.0254552263743468	0.266946693339354
Zfp318	-0.0507745945637594	0.0982658595743891	5.59264061846505	4.38980881434035	0.0255917237170097	0.268045780906885
Mal2	-0.138153336639472	-0.0701070410105978	7.78965176016514	4.38971097032958	0.0255934875678691	0.268045780906885
Sec16a	0.115587600663393	-0.00159860062865879	5.69461213470401	4.38872504870914	0.0256112683817441	0.268056802448771
Gm45641	-0.377960282916899	0.444649258501172	-0.417540603135263	4.38701742804194	0.0256420968601044	0.26813745664702
Myo7a	0.025845908353343	0.5842913505736	4.00544265687105	4.38576162243365	0.0256647944521485	0.26813745664702
Hexd	0.150956120437534	0.227793725126309	3.75718495149326	4.38529889421531	0.0256731634103858	0.26813745664702
Spart	0.0760307629666671	-0.102396661232788	4.97769147181159	4.38344233278242	0.0257067714800626	0.26813745664702
Zfp444	-0.0261596324561821	-0.133520242403629	4.81839817283651	4.3808022444259	0.0257546462415378	0.26813745664702
Rnf115	-0.136103658165093	-0.00918027602330579	6.2895718940016	4.38006928420541	0.0257679548934687	0.26813745664702
Ptprn2	0.119021500135592	0.0753055470545478	8.43963515962286	4.37952565769966	0.0257778306039811	0.26813745664702
Tro	0.151874081666019	0.0344095239076408	7.20828009619691	4.37867339007588	0.0257933215452852	0.26813745664702
Kcna3	0.35797738620883	0.36798146892593	1.87211245698	4.3779006608855	0.0258073756004315	0.26813745664702
Tbcd	-0.0945929612985974	0.0723803569599847	5.18174606016168	4.3777575096772	0.0258099800919644	0.26813745664702
Slx1b	-0.211555593564108	0.167754282416085	3.04666542238151	4.37731306683518	0.0258180681153554	0.26813745664702
Ppm1l	-0.112903821572535	0.0981326626605657	7.97568147678374	4.3772192197408	0.0258197763109306	0.26813745664702
Phlda3	-0.0484203552583047	-0.20323661229435	4.65807704153243	4.37578645161376	0.0258458707970304	0.268234607287315
Nmt2	0.020535516321512	-0.117817607989242	6.57849968895625	4.37453431463528	0.0258686991736577	0.268297757643166
Tubgcp2	-0.0558286012849319	0.119660587409368	5.25281413426695	4.36975975034171	0.0259559497348737	0.269028550162753
Tspan18	0.673561526566569	-0.290240290926697	1.59085612688162	4.3674768223183	0.0259977819372752	0.269287949426566
Astn1	0.0334728298356469	0.104324470144376	8.19199497010853	4.36337602664794	0.0260731102426658	0.269893745819429
Npy2r	0.628631957204192	-0.232664787682375	2.24666638139592	4.36077236603122	0.0261210614804112	0.270215551428088
Insc	0.180900648315416	-0.167891306091895	2.32211336982133	4.35980327121824	0.0261389338247117	0.270225984262697
Dennd11	0.105404681183882	-0.0506327098879998	6.93562602499816	4.35578227519794	0.026213233522049	0.270688318911587
Norad	-0.0583041543997464	-0.148832239325843	10.4202866692622	4.35505267635859	0.0262267397860397	0.270688318911587
Lrrc45	0.145533018766008	0.283786874344665	4.43276362136329	4.3546426525319	0.0262343334541747	0.270688318911587
Schip1	0.309837475640766	-0.085523411667772	2.83912329909697	4.35340962578337	0.0262571837080878	0.270749750153409
Atcay	0.0258649937493323	-0.0655044888884086	7.91892668645274	4.35086774334654	0.0263043583066797	0.270961081051378
Gm3693	-0.0857220419107281	0.220246029945859	2.47905554558606	4.35048348060401	0.0263114978854184	0.270961081051378
Atoh8	-0.265705601472991	-0.795577668388254	0.261738299207654	4.34759220293763	0.0263652857867072	0.271022857996606
Ggt7	-0.00933463706992398	-0.143545952294316	6.50317836276299	4.34687623731241	0.0263786238592425	0.271022857996606
Fhl2	-0.0415190434118889	0.131493366421969	5.76394082973642	4.34592701550194	0.0263963187740674	0.271022857996606
Shq1	0.223135605628056	-0.129345855754543	2.5554189408218	4.34585548841841	0.0263976526727231	0.271022857996606
Clec11a	-0.373975611713883	-0.383037669485202	2.91067253114634	4.34561894379503	0.026402064486564	0.271022857996606
Klhdc8a	0.0941685061844469	0.213418078174391	4.30662807528147	4.34448939949904	0.0264231428550776	0.271065583296904
R74862	-0.141652342318633	0.224703432232892	2.51699212024831	4.34169292269632	0.0264754071353823	0.271267797940297
Znrf1	0.0460487139028606	-0.0703535663486246	7.28114814321555	4.3412010340452	0.0264846119129047	0.271267797940297
Tbc1d30	-0.17893037135911	0.0271119923432557	7.06830479723871	4.33790254832577	0.0265464275755627	0.271267797940297
Ier3	-0.0400191618814157	-0.369060847052433	2.30456565348923	4.33617068220592	0.0265789470904544	0.271267797940297
Qsox1	-0.13400830928567	0.0525574656562435	4.41588565011027	4.33515740277587	0.0265979938296483	0.271267797940297
2810454H06Rik	-0.454898440138445	0.220367485377037	-0.0881026006262716	4.33475048074547	0.0266056470016395	0.271267797940297
Cobl	0.104776876334915	-0.0774849400378321	6.91741063493973	4.33378002488283	0.0266239085563223	0.271267797940297
Ppm1e	0.0908936541745211	-0.024656877028526	8.03180222218291	4.33293179699981	0.0266398813333137	0.271267797940297
Siah2	-0.190979314082933	-0.20166677472217	4.09041414324559	4.33284222556911	0.0266415686443368	0.271267797940297
D430019H16Rik	0.124644475936591	0.139437021008545	7.50434968613248	4.33280080643942	0.0266423489210347	0.271267797940297
Tcp11l2	-0.17576951715023	-0.0764274138353673	4.6257528005673	4.33246711640332	0.0266486360737764	0.271267797940297
Nr1d1	-0.185759993496967	0.14710251696806	6.81035075690712	4.33070299197662	0.0266819014884401	0.271267797940297
Gm47260	0.481544396065316	0.249520490667701	1.37186095173622	4.33016810385689	0.02669199665395	0.271267797940297
Shtn1	0.00924967730076916	0.145927611768807	4.77315091034366	4.32990614630437	0.0266969422140663	0.271267797940297
D330050I16Rik	0.544418030747655	1.03492303452613	-0.308676757784375	4.32984644799105	0.0266980694134489	0.271267797940297
Itpr3	0.281527733259105	0.45352078635135	2.21461737121501	4.32901806451101	0.026713715997865	0.271267797940297
Pclaf	0.41218845109026	-0.33160767502573	0.274252921908149	4.32662257423609	0.0267590188012439	0.271555742413637
Palmd	0.201087554542045	-0.080666396531721	3.90206785438546	4.32468559048665	0.026795712014584	0.271721622346662
Far2	0.00862108232159222	0.135855187730812	4.92469964045195	4.32326535359468	0.0268226512713448	0.271721622346662
Mdp1	-0.132539559967739	-0.0686555423586757	5.06459711578414	4.32296214913512	0.0268284063397273	0.271721622346662
Qtrt2	0.169059775857125	-0.0474379928627247	3.3057272178763	4.32134911609607	0.026859045776384	0.271721622346662
Zfp938	-0.152990123527228	0.0496913470366454	4.60623171030798	4.32129100082209	0.0268601503867394	0.271721622346662
Slitrk4	-0.1703422914434	0.0547316798978451	5.94894042959061	4.31780740551267	0.0269264548802904	0.272220512934872
Spring1	-0.0904419776208105	-0.179311928915789	5.23114132144128	4.31462146022299	0.0269872511128732	0.272512123817379
Pfdn6	-0.035338626323069	-0.150735247515239	4.77395819594024	4.31451358365978	0.0269893123126673	0.272512123817379
St8sia2	0.280950571656152	-0.274656880220937	1.79648421674644	4.3115280706869	0.0270464250676086	0.272916823226297
Barx2	-0.326282936648455	0.0725199561537884	3.0948352594256	4.3078764630893	0.0271164602796613	0.273451327577906
Drap1	-0.0189072356628609	-0.113903156365999	6.59862064827354	4.30689157937498	0.0271353836464792	0.273465808673032
Ell2	-0.139696967842119	-0.0968885010332253	5.49238931413003	4.30572004637675	0.027157912100085	0.273465808673032
Txlna	0.0848075767494938	-0.0622239961999861	5.42278907798003	4.30513893969636	0.0271690943214844	0.273465808673032
Gm49759	0.364800243375983	0.256965779691139	2.57591785738636	4.30244082253431	0.0272210802498729	0.273709334601553
Nebl	0.0385775757008124	-0.135500300984759	6.18439855908209	4.30211054848198	0.0272274512827555	0.273709334601553
S100b	-0.106492966126981	-0.149341484092133	7.03929800943875	4.29991661627959	0.0272698140361377	0.27381963692176
Mlip	-0.255147835306231	-0.0591768755889509	5.73204832609522	4.29977247042607	0.0272725998831209	0.27381963692176
Ogt	-0.0415674989164971	0.102060082377197	7.79089008487174	4.29729038833253	0.0273206189946858	0.274129992968594
Btbd9	0.159233401104829	-0.0460043220357883	6.11512139841734	4.29636379287391	0.0273385689293103	0.27413844087814
Catsper2	0.273596566787354	0.617845796085696	1.39558735188026	4.29249791524173	0.027413597939345	0.274694445009198
Pole	-0.150768348061462	0.385305757386233	0.766640778709252	4.2917416430799	0.0274283020478481	0.274694445009198
Mrtfb	0.12480724738127	0.0238925210301405	7.87042542823895	4.29031550963862	0.0274560537052502	0.274713296512416
Sh3bp5	0.131668980581423	-0.0280948567830418	6.02237043449413	4.28955097885819	0.0274709436573321	0.274713296512416
Gucy1a1	-0.102867744827361	0.0816453149877624	6.76590827128551	4.28860221667291	0.0274894339914714	0.274713296512416
Tmem178b	0.0980355691568711	0.249221349447564	6.1838956538788	4.28659283721189	0.0275286396290318	0.274713296512416
Trpm4	-0.00435555421696906	0.21645701121334	3.55303374171951	4.28637747357579	0.0275328452904567	0.274713296512416
Eif3j1	-0.0210577767439895	-0.353297975488316	5.11741442779779	4.28636711634782	0.0275330475660847	0.274713296512416
Dsel	0.180456271522554	0.0216692611346374	4.16872262847453	4.28430691050159	0.0275733155713362	0.274943875989478
Swap70	-0.234254508134018	-0.0070174625184007	3.46046863330348	4.28265482260366	0.0276056532753343	0.275095141843257
Dync2i2	0.108138291280097	0.170313080247308	4.69664853911247	4.27870396186307	0.0276831554167781	0.275696011434712
Lypd1	0.347724912821184	0.331051162850288	4.6679215459328	4.27685989082858	0.0277194112486283	0.275734672627411
Arnt2	-0.0470382793446397	0.0773181478767049	8.53335529409484	4.27675613707635	0.0277214526711657	0.275734672627411
Adcy8	-0.175838651482889	0.195029395724065	5.20639890036319	4.27302947103846	0.027794886571302	0.276293587108278
Sin3b	0.164937453150902	0.019515786493075	5.80826271879586	4.27085180509119	0.027837896084453	0.276401879808048
Ddx39b	0.124897428616475	0.0231131699338139	6.51744377787885	4.27051324607984	0.0278445892666415	0.276401879808048
Nomo1	0.0782459668051492	-0.0369085964149711	7.07504616162105	4.2694878493517	0.027864871726773	0.276401879808048
Hook1	-0.0799084078954599	0.094309029940331	5.4931127923968	4.26898734206977	0.0278747776940717	0.276401879808048
Setd2	-0.0787504312700633	0.115836524642428	6.27005296193048	4.26696988181872	0.0279147461114252	0.276480621581624
Slc10a4	1.36581928439156	-0.386861010777781	-0.281809279468175	4.26541284605649	0.0279456358714025	0.276480621581624
Adra2a	0.040009644162199	0.213175794629213	4.02276563073991	4.26398489613277	0.0279739976435415	0.276480621581624
Sptb	0.137724838178803	0.0312341293356935	7.46527236581925	4.26394376228899	0.0279748151062333	0.276480621581624
Adk	-0.126027211052301	-0.0980937597227286	5.91305558406417	4.26309508660578	0.027991686882346	0.276480621581624
Slc38a10	0.1367828240117	-0.0015338099588178	5.98966901557366	4.26244594649937	0.0280045993915817	0.276480621581624
Dnase1	0.438402597716787	0.115853315270621	1.77416039766606	4.26085096886183	0.0280363539554338	0.276480621581624
Cbln4	0.063541059828456	-0.361793651406945	3.79561092627593	4.26028718783455	0.0280475877611416	0.276480621581624
Mrpl24	-0.0863063353696245	-0.187936159943378	4.19097157093948	4.2599242058558	0.0280548230884945	0.276480621581624
Ltbp4	0.0699068308623025	0.17383221317203	4.78716517942209	4.25990227622329	0.0280552602778158	0.276480621581624
Gm7160	-0.572870446430046	-0.0628627189583294	1.26217042546594	4.25756472001792	0.0281019046469032	0.276611063470956
Ranbp17	0.145599896008804	0.295402231808669	2.24434496960013	4.25741312451791	0.0281049325660007	0.276611063470956
Slc8a2	0.107375498593055	0.168614182927021	9.13752607746138	4.25662299247298	0.0281207201936456	0.276611063470956
Pygo2	0.123245186496231	-0.0187458385490032	5.01268194882366	4.25524004081253	0.0281483763407499	0.276611063470956
Ttc19	0.0849865494935469	-0.0138724308456167	6.53619898125705	4.25436106975133	0.028165969415693	0.276611063470956
Gm48623	0.298641102273731	0.288002606227332	3.16600402574971	4.25369640132934	0.0281792811082699	0.276611063470956
Oxsr1	0.0945000661618524	-0.0737678367044645	5.54997313846732	4.25185485396871	0.0282161988428185	0.276611063470956
Atf4	0.116702184298439	-0.0963022525197581	7.09081272957755	4.25162256546835	0.0282208593223023	0.276611063470956
Stat3	0.0161104351368006	-0.113290082590634	5.45436517585193	4.25063575700995	0.0282406673840344	0.276611063470956
Slc2a3	0.102814912339919	0.0120825144416557	7.61427602376967	4.2502542020366	0.0282483303642057	0.276611063470956
Marchf3	0.0576205309852442	-0.396521303357514	1.03150868157059	4.24975389009898	0.0282583818585844	0.276611063470956
Inafm2	-0.0131901856470993	-0.140085182497761	5.20964800702817	4.24628790489841	0.0283281227737588	0.277124444033401
Rpe	-0.0964409079238416	-0.194350976348467	4.51900393395894	4.24446828428067	0.0283648117891635	0.277267673988126
Chrm3	-0.0930901747311151	0.078280225454684	6.53949723893416	4.24384601607558	0.0283773705279909	0.277267673988126
Chd5	0.134918368891049	0.0432058352178555	8.19735799156283	4.24260472035815	0.0284024408022762	0.277281555566887
Hnrnph1	0.0947475451036776	-0.145715004558501	7.29793964398398	4.24204554306694	0.0284137423540206	0.277281555566887
Tomm5	0.00272689393020032	-0.152274854245026	4.93433354410493	4.2412067889397	0.028430703681752	0.277281555566887
Mrpl46	0.0352238304021482	-0.14913622341611	4.31879974007769	4.23788413388266	0.0284980036715548	0.277601195265118
Mynn	-0.125368514536715	0.08438784743494	3.83023274126988	4.23787811706766	0.0284981256996454	0.277601195265118
Bahd1	0.0205066969209915	-0.151506279155701	5.5588347690411	4.23616168839256	0.0285329602806758	0.277729895758011
Nrxn1	-0.0628279301669339	0.0903842201979404	9.07925047421182	4.23529018375367	0.0285506651496562	0.277729895758011
Lpar1	0.0865048565391512	-0.128392856356918	5.5813671892153	4.23457495375683	0.0285652042465118	0.277729895758011
Zfp407	0.21167505684444	-0.0132606559903851	3.81590685992877	4.2338147536935	0.0285806663819871	0.277729895758011
Gcnt2	0.18450962316744	-0.140340002117989	4.43719675835752	4.23231008463298	0.0286112977336832	0.277859051445176
Rnf128	-0.00741397247504061	-0.211903476066902	3.97123831269607	4.22979684843334	0.0286625412673536	0.27818810494735
Zmat4	-0.256341082931584	0.00718639212354313	6.296031708947	4.22656526466137	0.0287285793475612	0.278529502337218
Baalc	-0.105075690921843	-0.11666366523459	8.16334818873871	4.2263746163267	0.0287324804894796	0.278529502337218
Anxa2	0.0594933390684296	-0.278951154624035	3.4984682273133	4.22371939929178	0.0287868732470521	0.278749242806322
Cep104	0.0835066417549746	-0.0675600498788714	5.3952109815315	4.22356986274412	0.0287899398929395	0.278749242806322
Cdhr1	0.227187760364487	-0.522845395209625	1.26334943372557	4.2225812854985	0.028810222313655	0.278777175334546
Col26a1	-0.168648283739676	0.224608684326875	2.70077766835942	4.22147044030658	0.0288330319596899	0.278829513652426
Vwf	-0.157402430423272	0.139127095438824	4.237830022368	4.21932174569895	0.0288772085551083	0.2788763016699
Pkp4	0.0908825407433476	-0.0335359282033415	7.63650494923929	4.21819938043381	0.0289003135694702	0.2788763016699
Kmt2e	-0.0479825829844378	0.121136848469281	6.68804559597126	4.21790649001838	0.0289063463441787	0.2788763016699
AW554918	-0.266405807192455	-0.0076690377223082	3.58371161513065	4.21755390616587	0.0289136104774093	0.2788763016699
Tgds	0.212268394185075	-0.141246791529025	2.1177058059888	4.21643887168169	0.0289365962192897	0.2788763016699
Rbbp5	0.0220191705313783	-0.0972162174774161	5.52086091146113	4.21604132190675	0.0289447963012553	0.2788763016699
Tenm3	0.17286115455525	0.249870941807002	6.54779125546663	4.21531929064115	0.0289596958299247	0.2788763016699
2900026A02Rik	0.127836242173031	0.148744617668721	6.53890836306302	4.21313897704555	0.0290047388712019	0.279051649467582
Abhd6	0.092850363059241	-0.0215280522715277	5.75469485253511	4.21275236443624	0.029012733899962	0.279051649467582
Rhou	-0.12303707010486	0.038570875059879	5.61964654376903	4.20914390065937	0.0290874723566994	0.2794961818733
Susd5	-0.223984520500217	0.0154720586953921	3.61551018467291	4.20878437049069	0.0290949304886533	0.2794961818733
Cyld	0.137223009300046	-0.031089305524549	7.23232911287184	4.20799664119	0.0291112785538279	0.2794961818733
Dpp3	-0.023495737037962	0.133536342131187	5.35354771052071	4.20656291153049	0.0291410591600983	0.279614570048751
A430046D13Rik	-0.168654766585138	0.07517914288429	4.130792798196	4.20469502276274	0.0291799079495632	0.279819775573789
Gm5602	-0.0705184581561023	0.49213392725804	0.589622385235033	4.2014775289344	0.0292469592590506	0.279947393443386
Gm28370	-0.326035645940661	-0.100859481346516	3.2334793179865	4.20129391790485	0.0292507907290294	0.279947393443386
Serpina3n	0.20670705023909	-0.471305969640421	3.50998250874217	4.20033519779337	0.0292708055819928	0.279947393443386
Atg13	-0.0621579787023599	0.0522453703257681	6.57596200453146	4.19987793071093	0.0292803570659421	0.279947393443386
Mthfd1l	-0.219634928711077	0.178196202907879	4.03984005613547	4.19959736324633	0.029286219304186	0.279947393443386
Slc35g2	-0.155495328326043	-0.216720004947599	3.94508706334	4.19902692339824	0.0292981421650824	0.279947393443386
Glul	-0.10476509216318	-0.0863570305537895	10.8039394690862	4.19589785731279	0.0293636379762031	0.279947393443386
Dda1	0.0534867954109023	-0.100718166769884	5.84341467238828	4.19556869064592	0.0293705372231236	0.279947393443386
Bud13	0.163346161756405	0.264633478686076	2.94655844729972	4.1948085768367	0.029386475795819	0.279947393443386
Gm57234	0.208908703662957	0.190513578399372	5.27653099488224	4.19454821820308	0.0293919373477307	0.279947393443386
Espn	0.00338759756618018	-0.338614022933302	1.89908702892781	4.19411933320385	0.0294009365079095	0.279947393443386
Esrra	0.0136867016606087	-0.0957878292863497	5.76565348740626	4.1940275787678	0.0294028621545943	0.279947393443386
Ptch2	0.793565926520916	0.391749692882666	0.211221074274755	4.19314421050658	0.0294214084397014	0.279957629951173
Dact2	-0.220873441256853	0.130504516235791	6.38519496953562	4.18918193754532	0.0295047540399154	0.280052514726563
Poc1a	-0.0285440718906694	0.196575930353766	4.04462172350786	4.18915784595998	0.0295052615919945	0.280052514726563
Atg3	0.0452048420159702	-0.118004114567353	5.47904360886466	4.18906143777069	0.0295072927776824	0.280052514726563
Fjx1	-0.165849071276757	-0.0932885360573493	6.08396104618761	4.18894087546903	0.0295098330723121	0.280052514726563
Proz	0.0210269865046284	-0.178302152962622	3.94677915796604	4.18816089031465	0.0295262734536562	0.280052514726563
Yap1	-0.145507389214807	-0.0645205333799032	4.60119763310448	4.18722339035771	0.0295460471830577	0.280052514726563
Tgfb2	0.0921741193304437	-0.261779077871526	3.51255649681832	4.186859816895	0.0295537195708074	0.280052514726563
Gm56537	-0.793359294955807	-0.59178700198347	-0.25662079745645	4.17849267059293	0.0297308936274812	0.281290360389104
Supt20	0.184009415867984	0.0898083528707942	4.57815474027827	4.17781055032518	0.0297453887214478	0.281290360389104
Tlk1	-0.10756486184506	0.0140653910985637	6.95018234087931	4.17727613465413	0.0297567504937457	0.281290360389104
Rhbdl2	-0.764720643420298	-0.200949176443607	-0.215420484678708	4.17667121102546	0.0297696170151722	0.281290360389104
Slc35f4	-0.239678534071607	-0.0510066283468	3.53754677362572	4.17655356467657	0.0297721200212132	0.281290360389104
Samd3	-0.60012988137588	0.098534774839363	1.18070281787648	4.17524089020433	0.0298000637072336	0.281388462489517
Aqp9	-0.610068891329966	-0.255592318679956	0.492889357455033	4.17327834354036	0.029841895221017	0.281617508257701
Vps13d	0.102431248916659	0.164194217370628	6.81474905600999	4.17153863855324	0.0298790306789595	0.281641668777679
Ankrd26	0.102933706636748	0.181431779298651	4.23283215505981	4.17041523742572	0.0299030375167108	0.281641668777679
mt-Rnr2	-0.17606506971735	-0.224284655934455	12.2301993713277	4.17010716788263	0.0299096245874897	0.281641668777679
Fbxo10	0.0711969156051364	0.166500840921971	5.32755807007229	4.16941309133993	0.0299244709957363	0.281641668777679
Ccne1	-0.174205085641496	0.0327214535675824	4.09853660725694	4.16882976844688	0.0299369546099864	0.281641668777679
Magt1	0.13326589588711	-0.0728249146621675	4.02675591305197	4.16822454923897	0.0299499128555396	0.281641668777679
Rab28	0.000488539480333803	-0.137114384949611	5.69748745130603	4.16605212476324	0.029996476909038	0.28191410322019
Myh4	-1.89672807690554	-1.88158268001998	0.669267576297715	4.16135783902274	0.0300973659959793	0.282628604767139
Slc25a16	-0.1296631366478	0.000288845492211917	5.70884014479329	4.16047702608017	0.0301163377246009	0.282628604767139
Pex5l	0.0387721232512996	-0.086969498798437	7.11778331931116	4.15975114487617	0.0301319822442958	0.282628604767139
Taf12	0.0255621299464909	-0.13779605460825	3.98414147448247	4.15923771622084	0.0301430532667899	0.282628604767139
Pten	-0.0948907786069549	0.0649049024608003	7.57390165629845	4.1532970302404	0.0302714764355408	0.283666747604155
Vegfc	-0.342562207113259	-0.487116354587803	1.32758605073614	4.15058469858318	0.0303303096650288	0.283827496010294
Eva1a	-0.201569140684208	-0.00819641486875347	3.07826167517075	4.15045323157597	0.030333164499451	0.283827496010294
Tnr	0.129619944886856	0.00721062991300828	7.76904363849409	4.14860338752345	0.0303733654925405	0.283827496010294
Gm13293	0.363157243148361	-0.231511191429709	0.945884891086301	4.14823773326153	0.0303813188344824	0.283827496010294
Rab26	-0.127211481067963	0.181684172078911	4.60933383867323	4.14767216430748	0.0303936250130624	0.283827496010294
Nvl	0.154782329608865	0.167799777404363	5.26577428991535	4.14761327998042	0.0303949065872232	0.283827496010294
Zfp865	0.168871463044426	0.145046817661069	4.48484953544948	4.14601127622212	0.0304297957493206	0.283836800430464
Lamb3	-0.133626490282297	0.324589377502057	1.19264062503283	4.14340635297279	0.0304866206601272	0.283836800430464
Mars1	0.112107075371428	0.143831408023322	5.52383323138862	4.14310322973274	0.0304932406681188	0.283836800430464
Fahd1	-0.15425097073278	0.0126893553642603	4.0853706220006	4.14288149003305	0.0304980843116693	0.283836800430464
Tpm1	0.00191007214706824	-0.121855432141828	7.5645580889408	4.14242614560793	0.03050803341932	0.283836800430464
4933427D14Rik	0.315634697066918	0.114755058005751	3.0504852042002	4.14230877894869	0.0305105984138674	0.283836800430464
Gm49445	-0.13250841674272	0.338151612594003	1.96078687914246	4.14171926585228	0.0305234855267241	0.283836800430464
Gpatch4	0.188524312014468	-0.0735752021491995	3.86943308232692	4.14107351693663	0.0305376088331328	0.283836800430464
Sec22c	0.101484408266601	0.127681260892041	5.30075379616564	4.13992526014111	0.0305627402799783	0.283905710287752
Pfkm	-0.0786567343332851	0.0151466622782371	8.81623627710572	4.13897996702468	0.0305834465463083	0.283933457391682
Cfap46	-0.202486591709461	0.464778204082661	1.20853513715482	4.13282314736662	0.0307186858421462	0.284875975363698
Ppp2r2d	-0.120695739277382	-0.0481613502018248	5.70220719364572	4.13228696438762	0.0307304944929836	0.284875975363698
Klf12	0.209496170269991	0.177917045630563	4.84985925245776	4.13193255231907	0.0307383026337889	0.284875975363698
Gm15853	-0.55512968894634	-0.0962126268777163	0.81551589724594	4.12768791194282	0.0308319864617221	0.285575946318369
Foxl2	0.0685482600537092	-0.86975105211799	-0.451924363316492	4.12689717256487	0.0308494734820954	0.285575946318369
Erfe	0.723293358158248	0.710561031500142	0.0306746039349512	4.12178120394483	0.0309628748739616	0.286460223429769
Faxc	0.0846268326073764	0.20383566329108	4.98881451171019	4.12075761832399	0.0309856186243437	0.286505223794855
Tox4	0.0501925902356153	-0.0785364303809416	6.17761554108399	4.1179223348601	0.0310487133550148	0.286833716120408
Relb	0.232131984266695	-0.248544388550661	2.01483301419	4.11755286535236	0.0310569456732968	0.286833716120408
Kcnk9	0.0605490883216825	0.207030190249558	6.83176349749313	4.11609654683101	0.0310894178671662	0.286836529775539
Gm56999	-0.182854322010118	-0.00440838396281041	7.45139033824665	4.11593370275368	0.0310930511869764	0.286836529775539
Siah3	0.0174463105170309	-0.222526396932757	3.70473167595574	4.11476216449032	0.0311192038532794	0.286912613662226
Cramp1	-0.0763962135697625	0.110322068389539	5.1777858761393	4.11185366690217	0.0311842355281943	0.287346860324201
Synpo2	0.310626993641712	-0.291086186896984	2.2740407491364	4.10813147446319	0.0312676780638214	0.287911766368303
Smap2	0.0577012796659007	-0.0625450862535681	7.42251126851521	4.10726113669637	0.0312872241942439	0.287911766368303
Maf1	-0.0858719105792394	0.0272920576585187	6.02471497575484	4.10671730581408	0.0312994443967539	0.287911766368303
Rmdn2	-0.219175661056632	-0.177350228235088	2.70813933765508	4.10440197265662	0.0313515298623971	0.288108214818264
Cul9	0.0335376383667918	0.185862599769748	5.91989629126186	4.10352516228765	0.0313712792705466	0.288108214818264
Msl1	-0.0285998154189759	-0.106047567911619	7.16879919665081	4.1033582680998	0.0313750399641395	0.288108214818264
Tulp3	0.133057324761431	-0.0769777331484105	3.80890765999743	4.10257395318534	0.0313927198622496	0.288108214818264
Sema4a	0.247658288128704	0.0055975688118999	5.24515895653258	4.10134334793684	0.0314204819663531	0.288197941058296
Gm45470	-0.620498423505296	-0.347037383865361	0.212231539510491	4.09974739345724	0.0314565263153211	0.288345306997014
Zmym6	-0.0210959307404679	0.171118693619571	4.00739329978031	4.099039097549	0.031472537564764	0.288345306997014
Sphk2	0.0302608775010575	-0.222716127546157	4.59992290741191	4.09817016934675	0.0314921921541551	0.288360506901818
Mboat7	0.0533177738311523	-0.0854465363375741	6.76217145532639	4.09709591856961	0.0315165095980983	0.288418360822346
Sstr3	0.0254332965668769	0.17171863639378	5.3482226545606	4.09588938104867	0.0315438461025731	0.288503761385634
Bud23	0.0802051683997293	-0.106047729458455	4.42616367828562	4.09314319637908	0.0316061632759201	0.28870071037102
Ndrg1	0.126958495129956	-0.117887712790159	5.63465219518495	4.0927233954434	0.0316157013933513	0.28870071037102
Ldah	0.0198535115241978	-0.112996042115688	5.16610885033795	4.09187157226395	0.0316350649964485	0.28870071037102
Hivep2	0.148128822050202	-0.00422853263528834	8.51845658166463	4.09176683423933	0.0316374467930299	0.28870071037102
Gm56768	-0.327275897588061	-0.590464402791473	2.09632739144704	4.08813379626319	0.0317201856708872	0.289290981895445
Grpel1	0.0391350276529985	-0.0953849261655613	5.37197987360812	4.08616938001159	0.0317650220497822	0.289393424949892
Arl1	-0.125995053261863	-0.091723784279224	7.3395023234744	4.08579774373385	0.0317735121868468	0.289393424949892
Trmt1	0.0850655707374402	0.12766065397134	5.25359913140739	4.08506338436612	0.0317902961477883	0.289393424949892
Timmdc1	-0.0337621061244208	-0.167834304388314	4.1821735596377	4.08447904320851	0.0318036583460285	0.289393424949892
Npc1l1	0.0810032440270102	0.32494397178494	1.84554382297537	4.08346807535302	0.0318267908019522	0.28943955494352
Tvp23a	0.156263815214249	0.14560068511562	4.57007526077605	4.08257948856894	0.0318471382183304	0.289460319234558
Pkia	-0.120511702639487	0.0494532093400666	7.67246806065932	4.0815240456271	0.0318713249311346	0.289461472002593
Mlxipl	0.241331555953627	0.558383666244915	0.901758396056013	4.08099773220175	0.031883393539976	0.289461472002593
Ublcp1	-0.133192740793634	-0.143143198673871	5.67000888002643	4.07865143308412	0.0319372562042519	0.289652476782714
Agrn	0.135097012346386	0.160927659761608	7.32367150270989	4.07850659099413	0.0319405845278991	0.289652476782714
Col23a1	0.154504355430042	0.293887148337035	3.2455783515603	4.07658765880257	0.0319847155210956	0.289832944649122
Slc25a27	-0.0183755627404939	0.110317123098417	5.26006775872503	4.07479785867511	0.0320259369931165	0.289832944649122
Arpc2	0.0334456236779684	-0.0966919157208471	7.51340729828896	4.07407703347011	0.0320425549921996	0.289832944649122
Prkcg	0.196603391016808	-0.0451111708675245	8.22308753221773	4.07370691899396	0.0320510913305797	0.289832944649122
Ric3	-0.116514576900864	-0.0189251566308265	6.4291783687648	4.0733918481123	0.032058360104107	0.289832944649122
Kif3c	0.0935410329284147	0.109928642561454	7.60575382393198	4.07255393273982	0.032077699836451	0.289832944649122
Uqcc3	-0.175210417189906	0.0760011575320446	4.46495588215587	4.07214698598165	0.0320870970923329	0.289832944649122
Agpat4	0.120593518051551	-0.0152211909816971	5.87460852352733	4.07103103028385	0.0321128823344876	0.289874499625003
Aqp11	-0.15705009822721	-0.238908605864614	4.4318518815913	4.0689547863978	0.0321609164008126	0.289874499625003
Arhgef18	0.111814635639308	0.00489058083017106	5.63502519515087	4.06873565604272	0.0321659905895247	0.289874499625003
C030013G03Rik	-0.418357010092243	-0.191564965944589	1.37094348329847	4.06814723997011	0.032179620309148	0.289874499625003
Hcfc1r1	0.0661780200317229	-0.0771661018197831	6.09464376309913	4.06803815837247	0.0321821477054968	0.289874499625003
L3mbtl1	0.215306987727994	0.432308139403648	2.93971207474032	4.06643488763829	0.0322193202317429	0.290046285052499
Hnrnpul2	0.0734080120672338	-0.0402832522016861	7.94447697690655	4.06399183310653	0.0322760539956021	0.290393012320511
Prkce	0.103140565189472	0.0157076929564911	8.76159546106304	4.06291402135024	0.0323011182353991	0.290393012320511
Trnt1	-0.152474652280162	-0.0522520892321677	5.07636316612693	4.06243764653758	0.032312203005958	0.290393012320511
Lrrc57	-0.00925923782515087	-0.160748623562806	5.09051701096702	4.05799567015607	0.0324157642476731	0.290980027355651
Nf1	0.113402600285214	-0.0174404166142788	6.76482944717129	4.05723617957144	0.0324335075594442	0.290980027355651
Gmppb	0.225696705946827	0.0246418409228229	3.56012794595617	4.05681843537117	0.0324432714861614	0.290980027355651
Dlg2	-0.0498027853209974	0.0649498529636235	9.06863159124355	4.05561112132759	0.0324715081202336	0.290980027355651
Skap2	0.183263996140732	-0.124833227995908	3.0260638819696	4.05497747701555	0.0324863385523755	0.290980027355651
Skap1	-0.12327007812299	0.435648188646474	1.08709497254399	4.05497166585486	0.0324864745968085	0.290980027355651
Plxnb2	0.157695621360463	0.159000607230665	5.30032534881458	4.05293352426482	0.0325342278242341	0.291210378886829
Rnf216	0.0836688585115499	-0.0685467977254849	5.6009457216005	4.05204976504713	0.032554958014912	0.291210378886829
Pir	-0.271956133179473	-0.0937565305205866	2.41412068827949	4.05142233038277	0.0325696844280818	0.291210378886829
Dnajc27	-0.0185235919351783	0.100586728182527	7.34832503297489	4.05077498742161	0.0325848857553722	0.291210378886829
Prrc2b	0.127426223457782	0.0772799275867909	8.64110820004595	4.04963789899897	0.0326116064257604	0.291225022650819
Commd8	-0.149499236528962	-0.0126254273952134	5.61455471727713	4.04915876335507	0.0326228729192599	0.291225022650819
Tmx2	-0.0899224319174017	-0.103884513164917	7.16314675619419	4.04655898008726	0.0326840791463043	0.291608955590412
Cplane2	0.472271556340192	0.503547649725989	0.43295012637192	4.04421856530017	0.0327392867299337	0.29175907482392
Pkdcc	-0.302046558918767	-0.0530162849878973	2.5573123999756	4.04372498623893	0.0327509427097327	0.29175907482392
Hmcn1	-0.17938693624254	0.242852369873761	2.33661197654896	4.04353088564874	0.0327555276839885	0.29175907482392
Tfpi	0.087676886724624	0.356963712527782	2.33129033485853	4.03776819416834	0.0328919727967939	0.292725455327378
Cstf2	0.123342683467559	-0.0233024378750486	6.16535204644315	4.0374064689763	0.0329005582279461	0.292725455327378
Rpia	-0.15574795648895	-0.202095847164753	3.20619538280822	4.03646739960002	0.0329228582004597	0.292761309547262
Yipf6	-0.0640137750456821	-0.129959934408929	5.58026228299093	4.0347773647897	0.032963032993699	0.292774018992131
Tnfrsf25	0.322659794756838	-0.48987392854428	1.34966806895505	4.03469645839943	0.0329649576129381	0.292774018992131
Tbc1d10a	0.0665756892460019	-0.145969181511712	4.44284058937805	4.03410208953381	0.0329791003669993	0.292774018992131
Pla2g12a	-0.00580501931982344	-0.291584904946604	2.75668212488557	4.0315093324364	0.0330408717134341	0.293015145470201
Rab33a	-0.0693022482972507	0.131078978123701	4.78144341865916	4.02887384664621	0.0331037909902978	0.293015145470201
1500026H17Rik	-0.244797058696337	0.192011509899259	1.97657534635128	4.02878227525452	0.0331059795133883	0.293015145470201
Nolc1	0.0649579333534213	-0.0543728278778734	5.83682743568557	4.02855174829941	0.0331114897259814	0.293015145470201
Dennd3	0.131607496022584	0.34326469784268	2.40062073566824	4.02836486864306	0.0331159573885039	0.293015145470201
Clvs2	0.116425298687774	-0.0106918738278662	4.96668670785585	4.02786247399117	0.0331279712254509	0.293015145470201
Ippk	0.0933562395618246	-0.130520793975256	4.16029697312973	4.0275994095475	0.0331342638287571	0.293015145470201
Furin	0.150455167430383	-0.017674887547891	4.93990528907849	4.02588809770288	0.0331752310528457	0.293175919588341
Pknox1	0.135127066342303	-0.133536616532944	3.87114007485919	4.02531193546644	0.0331890363288349	0.293175919588341
Insig1	-0.237679575640591	0.118321578084556	6.30304183517527	4.02428856126074	0.0332135726571273	0.293231012814219
Itpkb	0.129616326924048	-0.135216512703605	4.6115847768555	4.02288669924156	0.0332472158391276	0.293349459760511
Gm55882	-0.087923015189906	0.553764720347338	-0.246206967289775	4.02220444887765	0.0332636026201228	0.293349459760511
Agmat	-0.652373857995094	-0.565069931087793	0.374511745311374	4.02038318576667	0.0333073903865512	0.293574050359789
Bcl9	0.150427956234608	0.0429954163409574	5.63319511023168	4.01942494021584	0.0333304543821165	0.293615833435423
Habp4	-0.0927959853305051	-0.0824249416750008	7.69700050325261	4.01805997700755	0.0333633378773566	0.293675791266143
Zdhhc5	0.0684586844727513	-0.0883837557678897	5.88968035174902	4.01750720330852	0.0333766649264815	0.293675791266143
Purg	-0.141030947653805	-0.116495695192767	4.37512490029179	4.01576538492833	0.0334186973035228	0.293675791266143
Cul7	-0.00412356950886895	0.185174832988402	4.86610908854341	4.01551680492906	0.0334247005943895	0.293675791266143
Iffo1	0.00797538953329542	0.135855988841015	5.44474879220758	4.01534307802944	0.0334288968590517	0.293675791266143
Hrob	-0.722070377282526	-0.374806841056684	-0.0709227451950711	4.01018849308698	0.0335536656364848	0.294610377073443
Mxi1	-0.151131001006999	-0.022667615377623	6.52338617146337	4.00751927177599	0.0336184756338573	0.295017773032272
Pnma1	-0.324611680887639	0.0587308027576437	2.28638092401176	4.00565556894179	0.0336638085569405	0.295188284058376
Polr3k	-0.149383753156241	0.00630577519427646	5.63732010828493	4.00492718348051	0.0336815440879243	0.295188284058376
Chd3	0.0686724714196673	0.127707344673018	9.38640614943063	4.00444990402747	0.0336931709649757	0.295188284058376
Gm45640	0.914971144792584	0.184475533793684	-0.632960575329292	4.00089468145188	0.0337799172912969	0.295436334499128
Tmed4	0.0162714562165901	-0.0996630707651611	5.98490338677178	4.00050345890931	0.0337894779343147	0.295436334499128
Kcnj6	0.238598529308692	0.148518524214746	4.63735311657165	4.00033674995241	0.0337935528457859	0.295436334499128
Sh3rf1	0.166558558984842	0.0874573423173642	5.32759270916069	4.00026805126659	0.0337952322227223	0.295436334499128
Ppil6	0.171550496620726	0.390712112099815	1.53710453473212	3.99754838089492	0.0338617895689469	0.295856769930646
Pafah1b2	-0.0865161774685127	-0.0853231886046463	7.83132548055058	3.99410887700572	0.0339461688363256	0.296413597465769
Chchd1	-0.104447272532594	-0.483634419164381	1.34831541115702	3.99344358833126	0.0339625165343954	0.296413597465769
Crppa	-0.121089250861666	0.148661920491662	2.86874532828708	3.99238808929509	0.0339884703135232	0.296446710685288
Brinp1	-0.0994276502953875	0.0825287804576818	8.27400339715629	3.99178494197103	0.0340033109235871	0.296446710685288
Il12rb2	-0.61727165103867	-0.128498517666675	-0.0285277249579166	4.51675750350529	0.0341403772498203	0.297369236294552
4932441J04Rik	-0.105882622333998	0.204524053285052	2.03649825670851	3.98493054566795	0.0341724649810242	0.297369236294552
Fau	0.0276846702593664	-0.0801652877450424	7.11264236695522	3.98354331859346	0.0342068112767297	0.297369236294552
Efnb2	-0.0749388081865011	0.0712242495793843	5.7088802270063	3.98307218493488	0.0342184846570572	0.297369236294552
AU041133	-0.178951445917291	0.155818822189902	2.1473443273229	3.98303691365734	0.0342193587567001	0.297369236294552
Adgrb3	-0.0193064022177903	0.0910532076453414	6.74487632506537	3.98223206919139	0.0342393112179065	0.297369236294552
Prox1	0.358463761767922	-0.0262441190438489	4.05913574962667	3.98157101492813	0.034255708588265	0.297369236294552
Actn1	0.189000263896605	-0.0718069364633218	6.01013530360436	3.98149521872334	0.0342575892536036	0.297369236294552
Csrnp3	-0.090534792734015	0.0307815401887539	6.73538136130017	3.9782722439878	0.0343376628904169	0.297728503831466
Mcf2	-0.280645839355191	0.0330779974828233	2.81255121874099	3.97745485818348	0.0343580031256504	0.297728503831466
2010204K13Rik	0.00452405306617178	-0.279198035905089	3.27568405715419	3.97611473888913	0.0343913798902485	0.297728503831466
Kdm2b	0.190426055182355	-0.00823456251782112	3.91727238694188	3.97498312433584	0.0344195913378608	0.297728503831466
Kcnip4	-0.120725387635625	0.017002542712164	6.07819778162303	3.97449252330417	0.0344318300282868	0.297728503831466
Aqp1	0.0506901677112898	-1.59119272717534	1.32320281889223	3.97394626507535	0.0344454627710598	0.297728503831466
Oxtr	-0.167934216961249	0.138449806064698	2.92785527745093	3.97334248568235	0.0344605379268847	0.297728503831466
Gm10605	-0.0309627750024714	-0.553049085211817	0.672218829229748	3.97264235300548	0.0344780278816321	0.297728503831466
Gm15631	-0.201403604283547	-0.248927902486629	4.17104442599043	3.9722401641602	0.0344880793247486	0.297728503831466
Cryab	0.0332448517705367	-0.141929820922705	5.97758793034234	3.97188370297192	0.0344969906328606	0.297728503831466
Nwd2os	-0.139419314911824	0.114336582426689	3.94173766542466	3.97162900628995	0.0345033594367843	0.297728503831466
Ak1	-0.0327331240402372	0.106769336421168	7.34645958731489	3.97061721801834	0.0345286723792785	0.297739320960292
Dis3	0.0371630769843328	0.186158701986201	3.69611581632369	3.97009382220465	0.0345417746920358	0.297739320960292
Ror1	0.648519121849811	-0.259424016615342	0.355543669567203	3.96897305106898	0.0345698495916014	0.297776722162647
Tra2a	0.101997041856345	-0.140149530985	5.89287717638643	3.96808496330112	0.0345921136132248	0.297776722162647
Itga10	-0.313292663995116	-0.848602320222493	0.345824796443865	3.96688574965314	0.0346222023746254	0.297776722162647
Rnf145	-0.0575500286985686	0.0871357512563581	6.9240040347015	3.9655719410991	0.0346551992876278	0.297776722162647
Arpp19	-0.149584762445317	-0.0178245392080235	8.85340917434365	3.96550925452779	0.034656774550987	0.297776722162647
Zbtb7a	0.0311088843439022	-0.081359106566671	7.00643712531535	3.96547589990452	0.0346576127579467	0.297776722162647
Mapk9	-0.129999281299188	-0.0273230375457704	7.94147988948652	3.96352764251065	0.0347066113338988	0.297810659564226
Fkrp	-0.0608123169830742	0.103000917809416	5.81971915910074	3.96329028633759	0.0347125860143915	0.297810659564226
Kmt2a	0.288924376748774	0.0478466485561319	6.435118972292	3.96250214184111	0.0347324331091992	0.297810659564226
Mbtps1	0.104942239998951	0.0945540326166744	6.44225546356195	3.96171077806374	0.0347523737816068	0.297810659564226
Fam131b	-0.0393149855552043	0.0880210580942408	7.87324552258245	3.96162685879522	0.0347544891029145	0.297810659564226
Tsen54	0.310642322892789	0.141794621206395	2.2826317472233	3.95920320330666	0.0348156421813158	0.298175227318762
Kcnh7	-0.0890091496340795	0.155664310076768	7.52165997602988	3.95787607684064	0.0348491778526949	0.298177508595357
Castor2	0.0565468224070041	-0.0827288764155165	7.44450442624545	3.95771996960183	0.0348531249125751	0.298177508595357
Rab8b	0.0748962187193746	-0.10536583643753	5.67072258434004	3.95358678583374	0.0349578078707223	0.298913507641651
Arfgap3	-0.122968628074973	0.0811390495806648	4.32252643370554	3.95198699756143	0.0349984188400421	0.298917697636978
Ssbp2	0.0170997349932187	0.115654273510609	6.14850750217419	3.95093461223215	0.0350251620515463	0.298917697636978
H2bc4	0.117084124305041	-0.126739564893821	4.69782512923502	3.95073402039835	0.03503026203037	0.298917697636978
Alg5	-0.152708407099333	0.0290202886331258	3.87967958405255	3.95062967150352	0.0350329153870597	0.298917697636978
4930512B01Rik	-0.0429865440148356	0.442061476336428	1.25477905732734	3.94923736893489	0.0350683395736451	0.299060709594513
Atic	-0.138011848655743	0.00914335576394998	4.68819029997798	3.94666820028232	0.0351338096887533	0.2994187841078
Epdr1	-0.0185214876029365	-0.118494165947382	6.99580001577789	3.94563891441415	0.0351600765383485	0.2994187841078
Gpd1	0.0640675957355665	-0.0751556953147084	5.65701076137731	3.94539076103878	0.0351664125040941	0.2994187841078
Shisa7	0.179317867076652	0.0238675007854167	7.14885883241356	3.94466028759253	0.0351850705488634	0.2994187841078
Ephb1	0.0936759526647749	-0.0710238249919115	5.75456261683593	3.94163545710369	0.0352624475027429	0.29991797175369
Gtf2h1	-0.0711798749728782	0.0862729897132018	4.94240595917138	3.94074133671481	0.0352853553155611	0.299953598714351
Prickle2	0.119950679618003	0.0555015248837742	8.06150356693946	3.93982265849449	0.0353089092958898	0.299994677920116
Bcl7a	-0.0658660120880795	0.0694966190379734	6.90309972305896	3.93844226220437	0.0353443336550822	0.300136514302617
Mecom	-0.374780121161559	-0.0781514115546748	1.36980501247876	3.93647217588266	0.0353949583683031	0.300407210219115
Dusp22	-0.0462342256384138	0.0858407821401429	5.15473769773136	3.93436116631388	0.0354492925300528	0.300632685225965
Gm17586	-0.244007438541384	0.149626574999967	2.48067840202211	3.93298084309575	0.0354848693485394	0.300632685225965
Gm46633	-0.18069489407631	0.253723640171592	1.89859280757542	3.93268624720648	0.0354924674057352	0.300632685225965
Ubxn10	0.646708924526063	-0.00504348004783464	0.267760144673583	3.93193483654925	0.0355118554538735	0.300632685225965
Bhlhe41	-0.125282720813592	0.198185125769455	4.29614552003921	3.93180016223826	0.0355153315734368	0.300632685225965
Nppc	-0.264760393129266	0.147685921512989	2.76654798700014	3.93097225939959	0.0355367090168939	0.300654817997206
Ptpn11	0.0639035475885091	-0.0461165100014234	7.74095632969858	3.92827324055691	0.035606498871649	0.301086299693564
Rpap1	0.0791002231879196	0.214350266185344	4.33606824930073	3.92613833320401	0.0356618085860565	0.301173197949586
Nwd2	-0.0653698173001095	0.137623965253836	5.94751551222687	3.92605361779118	0.0356640052756561	0.301173197949586
Acan	-0.173193253075167	-0.363641103929591	2.02157322184523	3.92570059370073	0.0356731608654715	0.301173197949586
Rai1	0.17512135994038	0.0443447875124229	5.86746560613773	3.92377929983868	0.0357230342978412	0.301403988551478
Kcnq1ot1	0.320641369754424	0.388556135383174	2.85277752543611	3.92174547158528	0.0357759121752965	0.301403988551478
Lrfn4	0.131756675891983	0.161478885209069	5.20758904440062	3.92025459346362	0.0358147282610693	0.301403988551478
Ptges3	0.0261903914947835	-0.112300549277632	6.26223521760544	3.91968410559715	0.0358295935275952	0.301403988551478
Srrm4	-0.0240342215665715	0.129500347842534	5.3022465435723	3.91964297362456	0.0358306655692643	0.301403988551478
Zbtb49	0.213383750468212	-0.0629926466311878	2.4207914549679	3.919347322492	0.0358383722959967	0.301403988551478
Mrps34	-0.149273103455127	-0.0370779020314937	4.8879722502728	3.91934204324496	0.0358385099264296	0.301403988551478
Kcnip2	0.0458177495814344	-0.16825347235136	7.00821692193277	3.91886404910466	0.0358509736756813	0.301403988551478
Zfp850	-0.227417278903731	-0.00675603920830997	2.85131506534629	3.9173800748397	0.0358896987342359	0.301485559794989
Pcdhb22	-0.054091453400098	0.146285648715162	3.92994121216734	3.91616488064346	0.0359214439713233	0.301485559794989
Brf2	0.0313125897458103	0.180788480279961	4.04292180827258	3.91605414662607	0.0359243382706238	0.301485559794989
Hlf	-0.164990309610424	0.0217922451426833	8.10382670595091	3.91561056900062	0.0359359347983293	0.301485559794989
Fam3a	-0.0919382042899998	0.0966147895854044	4.18101768560634	3.91462994007324	0.0359615861107146	0.301542886362161
Pgbd1	-0.47613028264505	-0.293447371834964	0.966349021369145	3.91272287507565	0.0360115286176344	0.301803132412898
Ly6d	0.571261872556113	-0.143938664028167	-0.0925965834530649	3.91137672187398	0.0360468276312324	0.301803132412898
Zfp821	-0.108228770620172	0.0779593395303985	4.82066608252466	3.91019820222733	0.0360777620576097	0.301803132412898
Lurap1	-0.147229562862696	-0.0909638216037358	4.67081684153937	3.9094864967684	0.0360964573756198	0.301803132412898
Arhgef28	0.22888735701763	-0.0419941007393652	4.39149942962539	3.90920543394422	0.0361038433515326	0.301803132412898
Ccnf	0.216375085299401	-0.231767010683216	2.28062119792787	3.90794915288835	0.036136877077216	0.301803132412898
G3bp1	0.0753720502150547	-0.0550400583054191	6.16565932843636	3.90729805579673	0.0361540106068514	0.301803132412898
Hkdc1	-0.150351317405923	0.0843254260850328	5.042243677165	3.90705076374036	0.0361605203949492	0.301803132412898
St18	0.307170149497025	-0.0647029048067663	2.95303480248082	3.90673475991207	0.0361688408408041	0.301803132412898
Csmd2	0.259475475113067	0.0552662471338724	5.85155157974809	3.90507233670878	0.036212647343052	0.301803132412898
Tbc1d2b	-0.213740429723872	-0.0174785815850835	3.80451000068929	3.90439672840773	0.036230466902078	0.301803132412898
Psmc5	-0.0244406113517478	-0.104736037789574	7.3999802097399	3.90437453398533	0.0362310524557437	0.301803132412898
Gm48932	-0.650899323119626	0.239189587631086	0.0926032984626424	3.90364959131797	0.0362501842614539	0.301803132412898
Igsf8	-0.037381689289991	0.0817451988347187	7.47234589456152	3.90341775607206	0.0362563049110602	0.301803132412898
Ryr1	0.330295075808441	0.119017213021449	3.22090971604435	3.89921628922821	0.0363674236627967	0.30257092251955
Capn12	0.249117840687493	0.711314253356746	0.256150250145865	3.89657344644987	0.0364375116716476	0.302953762201447
Rab39	0.228134686246599	-0.510737715009113	0.338208412576871	3.89605600618857	0.0364512514680722	0.302953762201447
Dnaja1	0.0108874713418878	-0.118720894887502	8.21748792872014	3.89430996694896	0.0364976566500292	0.303051784159052
Fmo2	-0.555390088734115	0.326431109380333	-0.221789527320378	3.89418914566927	0.0365008701589473	0.303051784159052
Syne2	-0.00755586362391319	0.183274843658974	4.51838079767269	3.89323177923561	0.0365263443973298	0.303106236469608
Dpp9	0.0663856446383322	-0.0867872930059972	6.28994792041508	3.89109130354777	0.0365833700757695	0.303325759038044
Mfsd6	0.0933098349140372	0.0208636045522242	6.89620242738585	3.89081803970264	0.0365906572778669	0.303325759038044
Cdkn2aip	-0.116105060956232	-0.18643155743563	3.94571354625882	3.89004563170204	0.0366112638966056	0.303339654953055
Mybpc3	-0.367626174978848	0.373572924000512	1.45231958686295	3.88783438309422	0.0366703268312627	0.30367199852411
Engase	-0.247893966977669	-0.0644981242490388	3.05218685598767	3.88655510032103	0.0367045444161743	0.303798357295856
Miga1	-0.0443731480038882	0.0629218297715951	6.81576912334593	3.88263067527772	0.0368097313206158	0.30442034749826
Morc2b	0.934310003199079	0.608515920282266	0.0140389446233063	3.88134029652949	0.0368443896332957	0.30442034749826
Cfap47	0.730636864498413	0.27841612665807	-0.276534007431506	3.8805554904321	0.0368654862422101	0.30442034749826
Dpf2	0.0418096597973214	-0.07992437207566	5.50232088679782	3.88042208752643	0.0368690736017013	0.30442034749826
Gm48062	0.490069333688261	0.489746969972244	2.00817949076767	3.88021357978342	0.036874681383807	0.30442034749826
Asah1	-0.146331637120526	-0.0407128050673665	5.46412604512196	3.8773262510166	0.0369524317677442	0.304614523708182
Ift20	-0.110808270852073	-0.00161352201408197	5.63900074736272	3.87707736560523	0.0369591421917855	0.304614523708182
Gm2449	0.102086573050662	0.628431985950301	0.381484092655294	3.87616311950319	0.0369838034675778	0.304614523708182
Mrps11	0.0878438344677071	-0.0907625959614041	4.13072710356375	3.87567471898501	0.0369969851852198	0.304614523708182
Opa3	-0.0540097522978456	-0.105569606498543	5.86772177398586	3.8749031330248	0.0370178204454981	0.304614523708182
Vipas39	-0.0445447867043231	0.0732369746740925	5.69268305590827	3.87482711869656	0.0370198737681955	0.304614523708182
Carm1	0.137283773322207	0.00516863494569846	5.7183203646913	3.87303204566948	0.0370683991248593	0.304614523708182
Mfsd8	0.0925084179567757	-0.124007018604678	4.24938434496562	3.87299275918615	0.0370694619166785	0.304614523708182
Emd	0.00552244581193324	-0.139866138541757	5.09089321600845	3.8712648944145	0.0371162377635311	0.304614523708182
Gm13328	-1.030068972875	0.637163452444708	-0.64899996276686	3.87097538307841	0.0371240815856895	0.304614523708182
Gm57017	-0.252935188274019	-0.499878166396414	1.10235335508489	3.87078452243737	0.0371292536266621	0.304614523708182
Rad17	-0.163305488677371	-0.174326788326699	3.68756796353038	3.87008176156462	0.0371483042124637	0.304614523708182
Med30	-0.274395135765109	-0.0235892307257386	2.48208631531762	3.86968935592248	0.0371589462841906	0.304614523708182
Prkcsh	0.0679498555546398	-0.0666281757840867	6.14139238455522	3.86949049789393	0.0371643406046865	0.304614523708182
Prdx3	-0.145309160853264	-0.0568823680378638	5.78717402181881	3.86784660598091	0.0372089664992889	0.30482437586125
Fcer2a	0.619963134501814	0.788433867736858	-0.288203817704367	3.86637150818176	0.0372490602051773	0.304996903795484
Abhd16a	-0.0427278878712479	0.104412520648692	6.29104723277867	3.86340107942312	0.037329941263263	0.305503053525294
Shisa2	-0.323027634409979	-0.544640397414744	0.869743339910121	3.86156269154643	0.0373800946444058	0.305679938245823
Ppan	-0.0513409870018121	0.153295201016792	3.20173312514318	3.86121062427701	0.0373897078733034	0.305679938245823
Col19a1	0.0486946967226332	0.340341416623648	3.04685898750979	3.85972875149136	0.0374302002491031	0.30585493564081
Haus6	-0.061419206325149	0.151983894051715	2.98534784137316	3.85879409308395	0.0374557646242564	0.30590226726214
Ptprb	-0.145179050822912	0.0392463242415939	5.49308602808473	3.85812149203951	0.0374741731549913	0.30590226726214
Fndc9	0.236489397419765	-0.369785012432369	1.88347743642707	3.85319151081063	0.0376094056203025	0.306849855223894
Gxylt1	-0.173603750766124	-0.0270501066690546	3.99271869897617	3.85223291826935	0.0376357624502481	0.306859010201121
Ctxnd1	0.518110339705928	-0.444583331298566	4.62566310851071	3.85175801270588	0.0376488276370072	0.306859010201121
Acot3	0.104171843625747	-0.350314405192896	1.03963864821728	3.85009060088718	0.0376947393803221	0.307077022791195
Vsig2	-0.0235095974012028	0.185211168640013	4.65990488051265	3.84672982581333	0.037787463962633	0.307623712720258
Letmd1	-0.0480051891847563	0.0734976224156389	5.89682070279903	3.84595217041635	0.0378089552434599	0.307623712720258
Itch	0.059893997488285	-0.0914584263877182	6.08021447689667	3.84462196629013	0.0378457478095237	0.307623712720258
Fxyd7	-0.0323262723425962	0.110925167318844	6.53973802393312	3.84435367154696	0.0378531734173386	0.307623712720258
Noct	0.109540613343047	-0.0983140343946731	5.56531949779994	3.84418524298961	0.0378578358390132	0.307623712720258
Tmem160	-0.137611678626213	-0.195691237455542	4.30796394511059	3.84217531589458	0.0379135230103424	0.307920067266967
Zfp367	-0.183080331104969	0.01424959239562	5.00493759643293	3.84100718859115	0.0379459284525966	0.308027131471331
Gm34574	0.49884372031982	0.860938785083916	-0.390407535909662	3.83956403252523	0.0379860054776591	0.308108771153855
Ptcd2	-0.0782501035181504	-0.15134861724353	4.8733872647831	3.83887932819839	0.03800503621123	0.308108771153855
Cdk17	-0.116225589899124	-0.0270410913350514	7.82185050266719	3.83793207898301	0.0380313813648574	0.308108771153855
Acin1	0.130849024242785	-0.0360454054860958	6.11072917737785	3.83745085215467	0.0380447730405604	0.308108771153855
Sorcs3	0.174772826482253	-0.0635542462175873	5.92390917722599	3.83579447130369	0.0380909066452075	0.308108771153855
Iqcc	0.041397607384957	0.199202305467957	3.71644174079384	3.83450553652421	0.0381268485271678	0.308108771153855
Gm37412	0.680016800799997	-0.171245897450415	-0.23668062592071	3.83435511324234	0.0381310454934568	0.308108771153855
Gm47155	-0.0960327897737737	-0.205234665591545	5.19341755964608	3.83432562470236	0.0381318683137844	0.308108771153855
Mark1	-0.0583040950583431	0.0724094499082898	6.82061045230362	3.83412499630031	0.0381374669753788	0.308108771153855
Ddx23	0.0538262330182152	-0.0686981864773216	6.04320631042501	3.83373813143575	0.0381482652252402	0.308108771153855
Matn4	0.0746467835779201	0.275037645421491	3.08869744713647	3.82772115625326	0.0383166441630463	0.30852836499802
Nudt14	-0.255159517860817	-0.216014526100621	2.60403432617699	3.82771998817995	0.0383166769293359	0.30852836499802
Lsr	0.346650058946686	-0.212335864696911	1.04357000849538	3.82753712161538	0.0383218070020944	0.30852836499802
Dpp4	0.0251336839676483	0.302212090008018	3.09524737842011	3.82753236795956	0.0383219403694779	0.30852836499802
Cfap99	-0.724567537073365	-0.0655363002464882	0.0155381581414866	3.82709692385591	0.0383341592377957	0.30852836499802
Uhrf2	0.106660502863601	-0.047182647247816	5.26981397180807	3.82709330105765	0.0383342609139693	0.30852836499802
Atp4a	-0.00203073021602053	0.761104315454794	-0.323860870502775	3.82706711235724	0.0383349959255529	0.30852836499802
Cd36	-0.800227718353996	-0.811571047345991	-0.0508638155217826	3.82528817420414	0.0383849597358719	0.308775398999805
Tars1	0.0351225014121193	-0.0903746509041669	5.0502222760883	3.82437661790072	0.0384105896322237	0.308826537012922
Spp1	-1.80517534560346	-1.78084482014408	3.50159108204584	3.82109449131814	0.0385030273946306	0.308863108205604
A230056P14Rik	-0.148995466953106	0.0439769703785423	4.95078044094181	3.82085358887167	0.0385098217621481	0.308863108205604
Mrpl12	-0.0413925337334013	-0.11192047400609	5.7828813357045	3.82028375791714	0.0385258983967245	0.308863108205604
Nipa1	-0.112275612913071	0.105855935898516	5.56574353175726	3.82015655215419	0.0385294882554034	0.308863108205604
Nrxn3	0.0669244141875948	0.107516780119551	7.8931221912031	3.81644541934716	0.0386343811717001	0.308863108205604
Zc3h13	0.177788687587087	0.0513164782943092	6.0942082077128	3.81572821824079	0.0386546884772673	0.308863108205604
[truncated: 14,025 more rows]
