# Supplementary material for: Kcnq2 R213 knock-in mice reveal variant- and region-specific mechanisms underlying self-limited familial neonatal-infantile epilepsy and early infantile developmental and epileptic encephalopathy
Source: Acta Neuropathol Commun. 2026 Feb 25;14:76. doi: 10.1186/s40478-026-02264-4 (PMC13041443; doi:10.1186/s40478-026-02264-4)
Supplement: Supplementary file 10 — Additional file10 (CSV 1109 KB) [file 40478_2026_2264_MOESM10_ESM.csv]

genes	logFC	logCPM	F	PValue	FDR	Status
Hmga1b	-5.85121012	2.478304002	52.27151466	4.10E-07	0.005024636	Up R213Q
Otub2	-0.538171537	5.356712027	47.65948485	8.20E-07	0.005024636	Up R213Q
Atp6v0c-ps2	-3.145921459	6.307837046	46.78373427	9.41E-07	0.005024636	Up R213Q
Neurl1b	0.504726278	6.080930416	40.68811031	2.57E-06	0.01010566	Up R213W
Gm7292	2.93496576	4.318060671	38.27242904	3.95E-06	0.01010566	Up R213W
Anxa11	-0.684513588	4.70252077	37.1581966	4.84E-06	0.01010566	Up R213Q
Egr3	-1.024657793	7.462418412	36.4893402	5.48E-06	0.01010566	Up R213Q
Vgf	-0.574777638	8.02737588	35.39526266	6.73E-06	0.01010566	Up R213Q
Sgsm1	-0.741678836	6.75712723	34.23920488	8.41E-06	0.01010566	Up R213Q
Cdh22	-0.47808422	5.381079004	33.91713231	8.96E-06	0.01010566	Up R213Q
Mettl27	0.516935177	2.983188293	33.80398094	9.16E-06	0.01010566	Up R213W
Dcx	0.410929318	5.152746974	33.36169051	9.99E-06	0.01010566	Up R213W
Prss41	-4.34937692	-0.173009445	33.2479359	1.02E-05	0.01010566	Up R213Q
Hspa5	-0.582618818	8.000144415	33.19035649	1.03E-05	0.01010566	Up R213Q
Calr	-0.378189133	8.516066048	33.05411591	1.06E-05	0.01010566	Up R213Q
Gm7072	-0.575877643	4.128285961	32.77187165	1.12E-05	0.01010566	Up R213Q
Zfp512b	0.280508212	5.723360173	32.71704431	1.14E-05	0.01010566	Up R213W
Sdf2l1	-0.689017332	3.686293956	32.56963294	1.17E-05	0.01010566	Up R213Q
Kctd12	-0.346568575	6.286266014	32.4386622	1.20E-05	0.01010566	Up R213Q
Homer1	-0.961495917	8.115886663	32.19557911	1.26E-05	0.01010566	Up R213Q
Clmp	-0.440748905	3.783117795	31.9400947	1.33E-05	0.01013617	Up R213Q
Gm10503	-9.17492877	2.332533082	31.59923964	1.42E-05	0.010372037	Up R213Q
Atp6v0c	0.617760432	9.306119894	31.27833698	1.52E-05	0.010596742	Up R213W
Gm14719	-5.731462232	0.21681689	31.07160366	1.59E-05	0.010597899	Up R213Q
1700001L05Rik	0.847077938	3.333526558	30.81171669	1.68E-05	0.010623526	Up R213W
Rnps1	0.437130142	6.487155487	30.6745072	1.72E-05	0.010623526	Up R213W
Popdc3	-1.792635526	-0.355423771	30.16687145	1.92E-05	0.011251681	Up R213Q
Ptgs2	-0.666160008	3.67898423	30.02845152	1.97E-05	0.011251681	Up R213Q
Pamr1	0.558743607	5.682656624	29.8816238	2.04E-05	0.011251681	Up R213W
Klhl3	-0.384197396	6.076864588	29.69438003	2.12E-05	0.011317693	Up R213Q
Xbp1	-0.354030571	6.200140274	29.449713	2.23E-05	0.011371135	Up R213Q
Slco3a1	-0.415949817	4.857451053	29.30823777	2.30E-05	0.011371135	Up R213Q
Alas2	1.701353295	3.101287485	29.22642983	2.34E-05	0.011371135	Up R213W
Ctsf	0.240301932	5.791691184	29.02222834	2.45E-05	0.011532607	Up R213W
Vangl1	-0.751180231	1.882867851	28.54639171	2.71E-05	0.011841882	Up R213Q
Galnt9	-0.635953465	6.713835669	28.45129191	2.77E-05	0.011841882	Up R213Q
Atp5f1e	0.248377376	6.702028814	28.25725671	2.89E-05	0.011841882	Up R213W
Inhba	-0.850483281	3.793121178	28.23231381	2.91E-05	0.011841882	Up R213Q
Cdkn1a	-0.868049041	4.592481457	28.1472752	2.96E-05	0.011841882	Up R213Q
Zmynd8	-0.269995114	6.794761953	28.09110039	3.00E-05	0.011841882	Up R213Q
Eef2k	0.291329389	5.207066776	27.94412055	3.10E-05	0.011841882	Up R213W
Atp6ap1l	0.665624025	3.971919686	27.77529681	3.21E-05	0.011841882	Up R213W
Tnfrsf21	-0.357263658	6.578743616	27.76880235	3.22E-05	0.011841882	Up R213Q
Mast3	-0.366904934	8.231247333	27.72231927	3.25E-05	0.011841882	Up R213Q
Usp6nl	0.280477672	4.732312383	27.61163925	3.33E-05	0.011866783	Up R213W
Enc1	-0.395967145	9.738240445	27.4887235	3.42E-05	0.011930802	Up R213Q
Synj2	-0.504933766	6.543778896	27.01939693	3.80E-05	0.012971546	Up R213Q
Hyou1	-0.29584486	6.686062872	26.86265661	3.94E-05	0.013141943	Up R213Q
Lgr6	0.630373639	2.298838936	26.77702007	4.02E-05	0.013141943	Up R213W
Hdac7	0.391176958	3.988459343	26.52246976	4.26E-05	0.013555334	Up R213W
Pdia6	-0.470761449	6.767091526	26.45396082	4.32E-05	0.013555334	Up R213Q
Bdnf	-0.664880565	5.407949642	26.33443617	4.44E-05	0.013555334	Up R213Q
Camkk1	-0.252294031	6.996532005	26.29614709	4.48E-05	0.013555334	Up R213Q
Tmem198	-0.229748738	6.050235116	26.10561104	4.68E-05	0.013774866	Up R213Q
Tanc1	-0.648361564	4.548970404	25.940611	4.87E-05	0.013774866	Up R213Q
Slc1a1	-0.187335061	7.116598031	25.82107849	5.00E-05	0.013774866	Up R213Q
Fmnl1	-0.537914444	7.076811921	25.7463836	5.09E-05	0.013774866	Up R213Q
Lpl	-0.509462803	4.949001324	25.73316124	5.10E-05	0.013774866	Up R213Q
Asap2	-0.426677918	5.80643711	25.65376231	5.20E-05	0.013774866	Up R213Q
Pla2g4e	1.979858088	3.959213589	25.64706602	5.21E-05	0.013774866	Up R213W
Arhgap39	-0.276780506	6.034648065	25.55912469	5.31E-05	0.013774866	Up R213Q
Cirbp	0.378931644	5.626511919	25.54419243	5.33E-05	0.013774866	Up R213W
Smad3	-0.348084172	6.097686867	25.40239274	5.51E-05	0.013774866	Up R213Q
Hnrnpdl	0.322140029	7.005769557	25.369828	5.55E-05	0.013774866	Up R213W
Zkscan2	0.437880881	4.076380192	25.34422017	5.59E-05	0.013774866	Up R213W
Nptx1	-0.321546348	8.536552305	25.23498111	5.73E-05	0.013829316	Up R213Q
Nectin1	-0.506935728	5.786792897	25.12703129	5.88E-05	0.013829316	Up R213Q
Ubxn2b	-0.22989773	5.919325506	24.95902498	6.12E-05	0.013829316	Up R213Q
Lurap1l	-0.375850342	4.099177927	24.9561726	6.12E-05	0.013829316	Up R213Q
Nptx2	-0.587405935	5.973903025	24.95522152	6.12E-05	0.013829316	Up R213Q
Pcsk4	0.683448909	1.790541405	24.95145064	6.13E-05	0.013829316	Up R213W
Hbb-bt	1.426524329	5.123260395	24.76489063	6.40E-05	0.014161674	Up R213W
Mical2	-0.450224744	8.891322982	24.73356888	6.45E-05	0.014161674	Up R213Q
Etv5	-0.408068274	7.24569952	24.62105414	6.63E-05	0.014348493	Up R213Q
Zfp639	0.283206664	4.410157356	24.53987608	6.76E-05	0.014433289	Up R213W
Gm13446	0.564895197	2.869271318	24.46734042	6.87E-05	0.014491786	Up R213W
H2bc6	-1.149565125	0.604893705	24.40536328	6.98E-05	0.014516795	Up R213Q
Lrrk2	-0.398586414	5.826702347	24.06808085	7.56E-05	0.015538226	Up R213Q
Glo1	-0.623221882	6.417554286	23.89708653	7.88E-05	0.015987783	Up R213Q
Lair1	0.402967348	3.396014412	23.71268646	8.24E-05	0.01650939	Up R213W
Gda	0.273092401	8.604862646	23.29090865	9.14E-05	0.018073601	Up R213W
Crem	-0.501319258	4.397565565	23.23739109	9.26E-05	0.018089274	Up R213Q
Brinp3	0.599509129	5.580166472	23.12220294	9.52E-05	0.018384916	Up R213W
Ppp1r11	-0.212051014	5.862701427	23.04585569	9.70E-05	0.018511218	Up R213Q
Pdia4	-0.463985502	5.136762751	22.89432679	0.000100742	0.018746327	Up R213Q
Dpy19l3	-0.351036199	5.624955816	22.89269192	0.000100783	0.018746327	Up R213Q
Pacsin1	-0.24555267	8.885365775	22.85295799	0.00010178	0.018746327	Up R213Q
Lmcd1	0.701221987	2.981013251	22.63706731	0.000107392	0.019555076	Up R213W
Mdga1	-0.817897524	4.700242587	22.57722085	0.000109007	0.019626135	Up R213Q
Gtdc1	0.274429921	5.929500302	22.48566847	0.000111529	0.01970415	Up R213W
Myh9	-0.335422115	6.121729944	22.45401632	0.000112416	0.01970415	Up R213Q
Exoc6b	-0.207196469	6.660674441	22.42877634	0.000113129	0.01970415	Up R213Q
Zfp40	0.446465131	3.913231433	22.29517477	0.000116986	0.019828059	Up R213W
Zfp316	0.319137291	4.873186584	22.24089121	0.000118594	0.019828059	Up R213W
Fgf14	0.328829071	5.428581366	22.23778211	0.000118687	0.019828059	Up R213W
Slco1a4	0.424072656	5.339940865	22.18557949	0.000120258	0.019828059	Up R213W
Arhgef10l	0.254929922	5.548697066	22.15523236	0.000121181	0.019828059	Up R213W
Atp11b	0.290267366	6.155987283	22.15249758	0.000121265	0.019828059	Up R213W
Zfp758	0.544649643	3.030787667	22.07521759	0.000123654	0.020014491	Up R213W
Rorb	0.514314894	6.199639192	21.91661293	0.000128721	0.020626296	Up R213W
Peak1	-0.313259936	4.953405098	21.80471338	0.000132433	0.020996893	Up R213Q
Ubash3b	-0.26077261	5.336099517	21.76864703	0.000133655	0.020996893	Up R213Q
Sfpq	-0.340810386	6.830127662	21.68735746	0.000136453	0.021226422	Up R213Q
Cacna1c	-0.222930062	6.368290267	21.64987664	0.000137765	0.021226422	Up R213Q
Frzb	0.49968954	4.649961822	21.5905976	0.000139868	0.021247386	Up R213W
Kcns1	-0.329810209	4.582795227	21.57151109	0.000140553	0.021247386	Up R213Q
Tmem268	0.275350242	4.087668176	21.41040405	0.000146482	0.021936638	Up R213W
Akap7	0.2639773	5.730930973	21.32265094	0.000149826	0.022229717	Up R213W
Sipa1l3	-0.539548886	5.559310606	21.05980937	0.000160355	0.023573671	Up R213Q
Maml3	-0.766040017	3.750467248	21.00448252	0.000162673	0.023591708	Up R213Q
Bace2	0.862653713	2.982482042	20.96778569	0.000164232	0.023591708	Up R213W
Drp2	0.2528052	6.678165256	20.95228329	0.000164895	0.023591708	Up R213W
Stim2	-0.372377981	5.97357999	20.69227407	0.000176466	0.024824909	Up R213Q
Ptprj	-0.209669798	7.343192992	20.68910645	0.000176613	0.024824909	Up R213Q
Gm16001	0.456130429	2.322871958	20.6089932	0.000180359	0.025060905	Up R213W
Srsf5	0.22954099	6.900300529	20.53012501	0.000184133	0.025060905	Up R213W
Cfap74	0.379374189	3.444708872	20.48760023	0.000186203	0.025060905	Up R213W
Hectd2	-0.417846393	3.104491743	20.43191201	0.000188954	0.025060905	Up R213Q
Gm12371	0.569379985	3.734264323	20.3659219	0.000192271	0.025060905	Up R213W
Dnajc3	-0.241669443	6.009729134	20.32158959	0.000194535	0.025060905	Up R213Q
Slfn2	-1.009673159	0.685415638	20.22707336	0.000199461	0.025060905	Up R213Q
Trim2	-0.193914614	8.068312691	20.18359052	0.000201773	0.025060905	Up R213Q
Lrrn2	-0.297950176	6.631934198	20.16325142	0.000202865	0.025060905	Up R213Q
Stbd1	0.851450171	0.952455758	20.15958675	0.000203062	0.025060905	Up R213W
Slit2	0.424127017	5.674773791	20.11836013	0.000205298	0.025060905	Up R213W
Epha8	0.648623846	3.00728838	20.04443722	0.000209373	0.025060905	Up R213W
Sorl1	-0.241341252	8.541556003	19.97937448	0.000213034	0.025060905	Up R213Q
Pcna-ps2	2.201413289	0.784148982	19.96300763	0.000213966	0.025060905	Up R213W
Wasl	-0.178078049	7.141518218	19.95696986	0.000214311	0.025060905	Up R213Q
Fam167a	-1.278533403	0.813936961	19.94999728	0.00021471	0.025060905	Up R213Q
Iqgap2	-0.841935076	4.629144792	19.94662411	0.000214903	0.025060905	Up R213Q
Rtl5	-0.306042764	4.432898697	19.94189553	0.000215174	0.025060905	Up R213Q
Pkp2	-1.450434137	1.896226529	19.9277662	0.000215988	0.025060905	Up R213Q
Nalf2	-0.356870328	4.219215561	19.91057331	0.000216982	0.025060905	Up R213Q
Ina	-0.182115628	7.605047312	19.85606688	0.000220166	0.025060905	Up R213Q
Gm10570	0.710206516	0.870990728	19.84686381	0.000220709	0.025060905	Up R213W
Aff3	-0.383662651	5.633748862	19.83499174	0.000221411	0.025060905	Up R213Q
Brpf3	0.288599241	5.302831306	19.82265322	0.000222144	0.025060905	Up R213W
A830009L08Rik	0.592822302	3.800098197	19.77352724	0.000225087	0.025060905	Up R213W
Plekhg4	-1.315263074	-0.042692687	19.77066736	0.00022526	0.025060905	Up R213Q
Sorbs1	-0.258117055	5.76888692	19.75348528	0.0002263	0.025060905	Up R213Q
Chst11	-0.401837592	6.030559218	19.72600942	0.000227975	0.025060905	Up R213Q
Tmem132d	0.475135036	6.589026569	19.72259716	0.000228183	0.025060905	Up R213W
Ccdc157	0.220816785	4.755697991	19.71906145	0.0002284	0.025060905	Up R213W
Camk1g	-0.496380003	5.427739903	19.68213875	0.000230677	0.025060905	Up R213Q
Zfp760	-0.456119285	3.709177832	19.66966889	0.000231451	0.025060905	Up R213Q
Cxadr	0.359246321	5.032717899	19.66633372	0.000231659	0.025060905	Up R213W
Cdyl2	-0.524058646	2.507863353	19.6382354	0.000233416	0.025060905	Up R213Q
Rnf169	0.328295725	5.785379464	19.60507981	0.000235509	0.025060905	Up R213W
Lrrcc1	0.336750302	3.889325554	19.59502914	0.000236147	0.025060905	Up R213W
Fancm	0.408338905	3.538843984	19.58669941	0.000236677	0.025060905	Up R213W
Myo1b	0.329681429	5.456383645	19.57035887	0.000237722	0.025060905	Up R213W
Fosb	-1.271964532	3.531888188	19.4493819	0.000245615	0.02572371	Up R213Q
Mat2b	0.306909764	7.525044251	19.39417331	0.000249312	0.025941367	Up R213W
Nyap2	0.391841253	5.892107737	19.18783593	0.000263681	0.027127758	Up R213W
Gm37459	-0.294047323	4.719482658	19.18200969	0.000264099	0.027127758	Up R213Q
Kcng1	-0.658073749	4.044224238	19.13017871	0.000267857	0.027338466	Up R213Q
Gramd1b	-0.16360081	7.824485546	19.08654386	0.000271066	0.027405988	Up R213Q
Gucy1b1	0.171757328	7.855809458	19.07476606	0.000271939	0.027405988	Up R213W
Zfp983	-0.7222325	3.587188885	19.04333734	0.000274285	0.02746962	Up R213Q
Mef2c	0.338341435	9.892722029	18.97861347	0.000279186	0.02778679	Up R213W
Rnf144b	0.393271722	5.088498165	18.87150603	0.000287509	0.028438545	Up R213W
Ankrd6	-0.413265663	4.8057502	18.8312355	0.000290709	0.02857862	Up R213Q
Unc5a	-0.223617212	6.493031405	18.76761823	0.000295843	0.028724221	Up R213Q
Bmal1	-0.487690866	4.942755225	18.74687507	0.000297539	0.028724221	Up R213Q
Rilpl1	-0.288047288	5.821924857	18.73574757	0.000298453	0.028724221	Up R213Q
Spred3	-0.502115906	5.494557699	18.70311559	0.000301151	0.028724221	Up R213Q
Slc35f3	-0.415585627	5.029494624	18.70310092	0.000301153	0.028724221	Up R213Q
Zfp180	-0.271915536	5.842549423	18.63588815	0.000306795	0.02874171	Up R213Q
Zfp46	0.336072269	5.802754865	18.6346188	0.000306903	0.02874171	Up R213W
Hsp90b1	-0.227301403	7.231193892	18.61636617	0.000308456	0.02874171	Up R213Q
Tnfrsf12a	-0.578613736	2.271669649	18.61572605	0.000308511	0.02874171	Up R213Q
Garem1	-0.339984889	4.744198928	18.53769447	0.000315249	0.029175274	Up R213Q
Hba-a1	1.320331462	6.253402373	18.51992764	0.000316806	0.029175274	Up R213W
Baiap2	-0.333294699	7.936859121	18.47746433	0.000320561	0.029192793	Up R213Q
Creg2	0.232761962	7.441651903	18.46727154	0.00032147	0.029192793	Up R213W
Ubtf	-0.174714911	7.074348043	18.45618057	0.000322462	0.029192793	Up R213Q
Hsph1	-0.239947692	8.367883303	18.39221374	0.000328249	0.029549744	Up R213Q
Lrp8	-0.255120121	6.230347826	18.29282431	0.000337468	0.030050072	Up R213Q
Rnf182	-0.400439946	3.580130181	18.27533403	0.00033912	0.030050072	Up R213Q
Mlec	-0.189840434	7.198304274	18.2720333	0.000339432	0.030050072	Up R213Q
Nln	0.303207532	5.191937586	18.18943411	0.000347362	0.030226024	Up R213W
Sun1	0.298915686	6.917877438	18.1729727	0.000348966	0.030226024	Up R213W
Slc15a2	0.394179427	4.406306372	18.13447043	0.000352751	0.030226024	Up R213W
1700101I11Rik	0.713576247	1.361142633	18.13126002	0.000353068	0.030226024	Up R213W
Slc7a14	-0.25343625	6.654576339	18.12735364	0.000353455	0.030226024	Up R213Q
B3galt5	-0.375538886	4.991666425	18.12106203	0.000354079	0.030226024	Up R213Q
Lipg	-0.660635022	2.370478332	18.1155809	0.000354624	0.030226024	Up R213Q
Srpk3	0.658123792	1.561930055	17.97304715	0.000369117	0.031294833	Up R213W
Cap2	-0.198916681	8.36703958	17.91530462	0.000375172	0.031640828	Up R213Q
Kcnq2	-0.175269449	8.61511581	17.87183508	0.000379803	0.031823418	Up R213Q
Elapor2	0.244238782	6.235264956	17.85782172	0.000381309	0.031823418	Up R213W
Gpc1	-0.348204795	6.042020325	17.79919361	0.000387682	0.032148571	Up R213Q
Gfod1	-0.409014593	7.31955362	17.78522758	0.000389218	0.032148571	Up R213Q
Enox1	-0.539976733	4.627348515	17.72731208	0.000395656	0.032512813	Up R213Q
Mfsd4a	0.413807318	6.48955865	17.6622156	0.000403034	0.032950067	Up R213W
Kdm1a	0.16532189	6.062972055	17.57997826	0.000412571	0.033558549	Up R213W
Afdn	-0.176408578	6.249795268	17.52813404	0.000418711	0.033885946	Up R213Q
Cacna2d1	0.249877146	8.194132287	17.48797476	0.000423536	0.034100552	Up R213W
Rhbdl3	-0.461293007	3.952100816	17.47079325	0.000425618	0.034100552	Up R213Q
Fkbp4	-0.240908374	6.668098737	17.42332932	0.000431431	0.034394313	Up R213Q
6720407P12Rik	-0.532657965	2.436238924	17.37282406	0.000437713	0.034722332	Up R213Q
Cdc42ep3	0.391683334	3.567895555	17.33744811	0.000442173	0.034842128	Up R213W
Zmiz1	-0.234715651	6.965499182	17.32642974	0.000443572	0.034842128	Up R213Q
Nrf1	-0.376303823	3.929542044	17.29869663	0.000447115	0.034949141	Up R213Q
Hcrtr2	-0.671894032	1.436733099	17.26211232	0.000451837	0.035146796	Up R213Q
Spata2	0.186348527	6.291071476	17.22218837	0.000457053	0.03526021	Up R213W
Gm13629	0.717232024	3.350765941	17.21730003	0.000457696	0.03526021	Up R213W
Zdhhc14	-0.479333637	5.036172083	17.18491433	0.000461982	0.035420127	Up R213Q
Cspg5	0.18175391	8.340649518	17.11029139	0.000472028	0.035942847	Up R213W
Fam171a1	-0.359931306	6.192638696	17.10106565	0.000473286	0.035942847	Up R213Q
Mrtfa	-0.287415038	5.669028169	17.05879822	0.0004791	0.036212701	Up R213Q
Sart3	-0.231827943	5.139474088	17.02300986	0.000484083	0.036417605	Up R213Q
Ccnd1	-0.537718408	5.27363791	16.95181273	0.000494168	0.037002564	Up R213Q
Acox3	0.266912473	4.56565441	16.92126891	0.000498565	0.037158173	Up R213W
Lratd1	-0.273243879	6.400228395	16.90002329	0.000501649	0.037214923	Up R213Q
Rprm	0.322630749	5.945985785	16.8828788	0.000504153	0.03722832	Up R213W
Zbtb20	-0.453445637	6.092627786	16.86276467	0.000507108	0.037274764	Up R213Q
Kcnb1	-0.222667586	8.376688751	16.76591904	0.000521606	0.038165339	Up R213Q
Dlgap4	-0.225585555	8.025646317	16.63622783	0.000541739	0.039458318	Up R213Q
Syt12	-0.307158051	5.244838624	16.57556089	0.00055145	0.039830348	Up R213Q
Unc5d	0.359966299	6.034878631	16.57328038	0.000551818	0.039830348	Up R213W
Tunar	-0.538029318	3.479662095	16.52330986	0.000559967	0.040237235	Up R213Q
Cep83os	0.286738582	4.966997199	16.49607524	0.000564463	0.040379268	Up R213W
Trpv6	0.406733461	3.493440541	16.42678933	0.000576083	0.040906166	Up R213W
Setd5	0.175154397	6.888582289	16.42177154	0.000576934	0.040906166	Up R213W
Pip4k2c	-0.179247472	7.063806691	16.40245001	0.000580227	0.040958372	Up R213Q
0610040B10Rik	0.699859282	1.408472194	16.34699119	0.000589792	0.041324565	Up R213W
Lcorl	0.317696642	4.619001071	16.34251339	0.000590572	0.041324565	Up R213W
Api5	-0.15492387	6.067923461	16.27556834	0.000602368	0.041966693	Up R213Q
Slc5a3	-0.371020895	4.635769518	16.23116454	0.000610334	0.042337662	Up R213Q
Pkmyt1	0.623298922	1.989341495	16.17588642	0.000620415	0.042851409	Up R213W
Osbpl5	0.289987185	4.95963133	16.11471147	0.000631785	0.043449421	Up R213W
Zfp942	0.339339339	4.125806255	16.07986487	0.000638363	0.043694783	Up R213W
Bcl2	-0.359701601	4.394158222	16.06702743	0.000640806	0.043694783	Up R213Q
Cep295	0.321854465	3.871962757	16.03133784	0.000647651	0.043823978	Up R213W
Met	0.453757453	4.473511113	16.0286456	0.00064817	0.043823978	Up R213W
Nr2f1	0.337887116	6.096426739	15.99727629	0.000654259	0.043897594	Up R213W
Wfs1	-0.403142005	6.420576157	15.9884856	0.000655976	0.043897594	Up R213Q
Manf	-0.37140438	4.805547578	15.98081944	0.000657478	0.043897594	Up R213Q
Ciart	0.976082187	4.222012049	15.88247717	0.000677081	0.045018888	Up R213W
Ermardl2	-1.050184406	0.547988038	15.85512136	0.000682648	0.045166811	Up R213Q
Dgkg	-0.439635186	4.91660669	15.84391365	0.000684944	0.045166811	Up R213Q
Apc	0.26638239	9.429976087	15.78314197	0.000697538	0.045808812	Up R213W
Adamtsl2	0.407489996	3.535065436	15.74113531	0.000706393	0.046200961	Up R213W
Rock2	-0.225620835	7.895654574	15.67591588	0.000720386	0.04685069	Up R213Q
Tmem245	0.344862862	6.731627918	15.65964522	0.000723925	0.04685069	Up R213W
Osbpl1a	0.20203771	8.675643921	15.65426952	0.000725098	0.04685069	Up R213W
Susd6	-0.199235556	5.689874463	15.58399208	0.000740631	0.047483369	Up R213Q
Pth2r	0.906760842	1.349061361	15.57930447	0.00074168	0.047483369	Up R213W
Sik2	-0.493486405	4.152038702	15.56904284	0.000743982	0.047483369	Up R213Q
Sestd1	0.278953009	6.614532508	15.55678035	0.000746743	0.047483369	Up R213W
Sytl2	0.414220076	6.518449631	15.52531767	0.000753879	0.047484469	Up R213W
Cbln2	-0.313078357	5.590516352	15.52278989	0.000754456	0.047484469	Up R213Q
Ssbp3	-0.194606528	6.878089638	15.51024067	0.000757326	0.047484469	Up R213Q
Cask	0.201486419	6.652380551	15.50462661	0.000758614	0.047484469	Up R213W
Arl4a	0.277776993	5.542964268	15.43433621	0.000774942	0.048317794	Up R213W
Casq2	-0.712865203	1.508376412	15.41411589	0.000779711	0.048409177	Up R213Q
Ust	-0.285953088	4.967631023	15.39387107	0.000784517	0.048409177	Up R213Q
Pdgfra	0.174998381	5.81428941	15.3898717	0.000785471	0.048409177	Up R213W
Lypla2	-0.22363177	5.760643153	15.3462038	0.000795965	0.048867952	Up R213Q
2810029C07Rik	0.810702284	3.090116775	15.27377525	0.000813711	0.049390933	Up R213W
Wipf3	-0.58050561	7.001292195	15.27211838	0.000814122	0.049390933	Up R213Q
Syt13	-0.184584821	8.381617056	15.27052569	0.000814518	0.049390933	Up R213Q
Mpp3	-0.196828807	5.712156331	15.2612991	0.000816812	0.049390933	Up R213Q
Trim9	-0.25331781	8.273046538	15.22672464	0.000825473	0.049727001	Up R213Q
Rngtt	-0.357451128	4.405072272	15.20905605	0.000829938	0.049808728	Up R213Q
Riok3	0.15887351	5.92649255	15.14343199	0.000846757	0.050628458	NS
Mettl16	-0.286811767	4.801453923	15.12214811	0.000852292	0.050745688	NS
Kdm5c	-0.181779687	5.959400873	15.11159418	0.000855051	0.050745688	NS
Cwc22	1.899410011	5.028995986	15.09379277	0.000859727	0.050825644	NS
Sec14l2	-0.222643712	5.476055644	15.08237506	0.000862742	0.050825644	NS
Atp13a5	0.382561352	3.45910981	15.03621329	0.000875048	0.051361792	NS
Sowaha	-0.320815853	6.239533612	15.02295373	0.000878618	0.051383148	NS
Phf2os1	0.820495995	0.846720172	14.99766087	0.000885474	0.051595753	NS
Rbm3	0.379745604	5.846555523	14.97781117	0.000890895	0.05172356	NS
Spata7	0.26349447	4.221584093	14.93343764	0.000903147	0.052245578	NS
Zfp598	-0.333860284	4.603101749	14.90161902	0.000912046	0.052570613	NS
Pacsin3	0.265630086	5.083611908	14.84154768	0.000929112	0.053362355	NS
Ncor2	-0.316951777	7.384694329	14.80916006	0.000938459	0.053706684	NS
Il10ra	0.393329333	2.404485623	14.79319298	0.000943105	0.0537805	NS
Agbl4	0.345434519	3.009581205	14.7482917	0.000956307	0.053879128	NS
Rassf3	0.372239611	6.199770168	14.74682174	0.000956743	0.053879128	NS
C130074G19Rik	0.303928001	6.660319942	14.73925961	0.000958987	0.053879128	NS
Ccl6	0.778367462	1.398714705	14.72512058	0.000963199	0.053879128	NS
Mall	-1.774856736	-0.326936033	14.70836889	0.000968216	0.053879128	NS
Snta1	-0.183447976	4.749030445	14.70507964	0.000969204	0.053879128	NS
A930033H14Rik	0.601899672	1.328914426	14.7034896	0.000969683	0.053879128	NS
Gm37345	0.731261149	1.087950947	14.69667815	0.000971734	0.053879128	NS
Ccar1	-0.252226028	5.448311356	14.66190459	0.000982282	0.054149753	NS
Abcc8	0.341187424	4.873924346	14.65833065	0.000983374	0.054149753	NS
Fbh1	0.160050026	6.526792573	14.64525294	0.000987378	0.05418406	NS
Mamdc2	-0.900649019	0.812015708	14.60545464	0.000999675	0.054420589	NS
Zim1	-0.64022069	1.465343778	14.60186471	0.001000793	0.054420589	NS
Wnt9a	0.406543294	5.11058854	14.58399366	0.001006377	0.054420589	NS
Plekhb1	-0.289188554	7.550658973	14.574302	0.001009419	0.054420589	NS
Numbl	-0.20646354	6.233797722	14.56502269	0.001012341	0.054420589	NS
Ago2	-0.178199953	6.757031419	14.56106563	0.00101359	0.054420589	NS
Hsf1	-0.258261557	4.739358046	14.54886463	0.001017453	0.054420589	NS
Creld2	-0.445075092	3.712932017	14.54443802	0.001018858	0.054420589	NS
Dagla	-0.245361269	7.26168552	14.51714077	0.00102757	0.054703616	NS
Adam19	-0.356996869	4.80206387	14.47622437	0.001040784	0.055206811	NS
Pacrg	-0.327572924	3.694430168	14.46661911	0.001043913	0.055206811	NS
Zdhhc15	0.321859159	3.745635489	14.44432548	0.001051215	0.055410122	NS
Cdc42se2	0.224061154	7.547827489	14.42076125	0.001058995	0.055637182	NS
Eif3j2	2.80887092	1.346028544	14.40389727	0.001064602	0.055735761	NS
Eef1e1	-0.245359561	4.567670391	14.39423735	0.001067828	0.055735761	NS
Mapk4	-0.162316786	6.312104112	14.37621159	0.001073877	0.055790015	NS
Spats1	0.618710202	0.736279329	14.3596125	0.001079481	0.055790015	NS
Pqbp1	-0.181258288	5.812647509	14.35222466	0.001081986	0.055790015	NS
Igtp	0.661455992	2.105789973	14.34984337	0.001082794	0.055790015	NS
Coa8	0.216843149	4.215568316	14.32725345	0.001090498	0.055958141	NS
Zbtb22	0.208799307	5.208146804	14.31983465	0.001093042	0.055958141	NS
Gmeb2	-0.32208596	4.316808782	14.25432383	0.001115785	0.056890767	NS
Rsad1	0.400364074	4.116901106	14.24489628	0.001119101	0.056890767	NS
Jup	-0.261552115	5.387426461	14.23332369	0.001123186	0.056890767	NS
Gpm6a	0.137048354	10.83102836	14.22339937	0.001126702	0.056890767	NS
A2ml1	0.614079347	4.733950925	14.20749301	0.001132363	0.056890767	NS
Fkbp5	-0.549124738	5.265594117	14.20693951	0.001132561	0.056890767	NS
Mmp14	-0.545011815	3.359319023	14.15714849	0.001150488	0.057369529	NS
Aoc2	-0.754498961	1.349212133	14.15619084	0.001150836	0.057369529	NS
Top1	-0.23361485	6.397617967	14.15070106	0.001152833	0.057369529	NS
Cxxc4	0.260211381	4.942959646	14.13081953	0.001160094	0.057407079	NS
Kctd16	0.265115819	5.969574137	14.11919902	0.001164362	0.057407079	NS
Meis2	-0.481279328	6.374166547	14.11050946	0.001167565	0.057407079	NS
Gins1	1.159424263	-0.34445082	14.10955464	0.001167917	0.057407079	NS
Gm56917	0.491198064	3.576958793	14.09046908	0.001174988	0.057481797	NS
Adcy3	-0.24751384	5.275899633	14.08533173	0.001176899	0.057481797	NS
Acvr1c	-0.453186511	4.413165875	14.07648403	0.001180199	0.057481797	NS
Stradb	0.206049992	5.730952901	14.02738041	0.001198699	0.058196549	NS
Nck2	-0.240935873	5.048551075	14.01834353	0.001202138	0.058196549	NS
Ap1s1	-0.197586938	7.634290266	13.97754198	0.001217802	0.058212866	NS
Slc16a3	0.433295358	2.172592026	13.97087347	0.001220384	0.058212866	NS
Pcsk1	-0.386504566	6.02907002	13.95756971	0.001225552	0.058212866	NS
Bok	-0.409208961	4.863365439	13.95090529	0.00122815	0.058212866	NS
Rnf130	0.166296182	7.789901902	13.94378954	0.00123093	0.058212866	NS
Unc79	-0.229640719	5.961314125	13.9378926	0.00123324	0.058212866	NS
Fam210b	-0.273852042	4.541409313	13.93403417	0.001234754	0.058212866	NS
Rps6ka2	-0.345087516	6.1015471	13.9228325	0.00123916	0.058212866	NS
Eln	0.477338692	4.220630563	13.91429462	0.00124253	0.058212866	NS
Pfkfb3	-0.482423068	5.193056835	13.90858931	0.001244788	0.058212866	NS
Ppp2r5a	-0.190903611	6.406364923	13.90331526	0.001246879	0.058212866	NS
Stmn4	0.178832977	8.324110754	13.89692021	0.00124942	0.058212866	NS
Rasd1	-1.109701419	3.109663134	13.89620994	0.001249702	0.058212866	NS
Gm29695	0.495194532	3.712618693	13.87073009	0.001259884	0.05851706	NS
Tmem120a	-0.30588509	2.89735104	13.82350333	0.001279	0.059233205	NS
Klhl23	0.256313232	6.747225361	13.79314884	0.001291454	0.059637648	NS
Taf3	-0.299824816	3.618186432	13.76914544	0.001301398	0.059865112	NS
Prom1	0.41232921	4.272802491	13.76325214	0.001303852	0.059865112	NS
Tex2	-0.162718623	6.789785123	13.70294703	0.001329261	0.060687948	NS
Ptpn9	-0.2932814	5.094198268	13.70274216	0.001329348	0.060687948	NS
Ehd3	-0.173896617	6.708277834	13.66492033	0.001345563	0.061253689	NS
Derl1	-0.160347587	5.824859101	13.62390513	0.001363394	0.061803514	NS
Nlgn1	0.218481522	6.443727205	13.61943032	0.001365355	0.061803514	NS
Cystm1	-0.231694687	5.050533309	13.61063923	0.001369216	0.06180373	NS
Car12	-1.266447366	3.392661943	13.58596834	0.001380118	0.062120826	NS
Clasp2	0.15238666	8.329557854	13.56815653	0.001388049	0.062302771	NS
Chgb	-0.182325308	8.852070944	13.48979951	0.001423537	0.063717183	NS
Lsm11	-0.267058911	5.897512493	13.46217431	0.001436286	0.064108752	NS
Ints8	-0.291862087	4.179709464	13.43599156	0.001448485	0.06447369	NS
Ppm1h	-0.226031558	6.832231363	13.41337139	0.001459117	0.064767008	NS
Tmem86a	0.312970748	4.404214477	13.36879087	0.001480323	0.065301451	NS
Cd34	0.333365513	6.638017491	13.36603271	0.001481646	0.065301451	NS
Ksr1	-0.293736642	5.511440769	13.33581032	0.00149623	0.065301451	NS
Samd4	-0.241036052	5.002891659	13.33385203	0.00149718	0.065301451	NS
Gm13749	0.958023605	0.071000945	13.3277169	0.001500162	0.065301451	NS
Slc30a4	0.241134976	6.622853713	13.32687688	0.001500571	0.065301451	NS
Pnkd	-0.139918209	7.488363088	13.3265021	0.001500753	0.065301451	NS
Npas2	-0.310799918	5.196116059	13.31973475	0.001504051	0.065301451	NS
Tshz3	0.351546802	5.31131432	13.31199223	0.001507834	0.065301451	NS
Cacng2	-0.218531729	6.905807722	13.29891204	0.001514249	0.065402517	NS
Lims2	-0.309274406	3.676952387	13.28207167	0.001522553	0.065584387	NS
Tmem200b	-0.533349075	2.037473764	13.26301792	0.001532009	0.065656706	NS
Auts2	-0.230532505	6.02879104	13.26217854	0.001532427	0.065656706	NS
B230334C09Rik	0.168488955	6.932218993	13.23732312	0.001544863	0.066013019	NS
Dhx15	-0.184400113	6.261052387	13.22334246	0.001551907	0.066038876	NS
C7	1.354944902	-0.000912607	13.2197736	0.00155371	0.066038876	NS
Oprl1	0.241855068	5.621841941	13.19627214	0.001565646	0.066353198	NS
Amotl1	-0.372766918	4.622724012	13.18894692	0.001569387	0.066353198	NS
Tamalin	-0.331460444	5.271758222	13.16118221	0.001583656	0.066612365	NS
Cpne6	-0.372688917	6.837566294	13.16084374	0.001583831	0.066612365	NS
Kmt5a	-0.243557938	5.335373761	13.11218659	0.001609187	0.067326856	NS
Ppme1	-0.170431418	8.169128442	13.10530542	0.001612809	0.067326856	NS
Slc6a15	0.190465215	5.66745112	13.10413714	0.001613424	0.067326856	NS
Pnma8b	-0.185294017	7.720969774	13.08176361	0.001625268	0.067644907	NS
Adgrg6	0.497829333	2.050415757	13.05671851	0.001638639	0.067981268	NS
Pcdh1	-0.186636769	7.908001972	13.05076702	0.001641834	0.067981268	NS
Slit1	-0.412429797	5.505335185	13.04283662	0.001646103	0.067982336	NS
Tmt1a	-0.227568007	4.915778929	13.01954158	0.001658711	0.068243009	NS
Ptk2b	-0.221989144	8.58716647	13.0154594	0.001660932	0.068243009	NS
Prkcd	-0.948610225	3.131386733	13.00174594	0.001668415	0.068313257	NS
St3gal5	0.163421858	7.494276517	12.99671884	0.001671168	0.068313257	NS
Akap8l	0.218638766	5.818686201	12.96250124	0.001690038	0.068876262	NS
Epb41l5	0.58328527	3.57509111	12.95620085	0.001693538	0.068876262	NS
Lyrm9	0.233654819	5.436626935	12.9282517	0.00170916	0.069326394	NS
Hspa8	-0.179256404	10.87334738	12.92096726	0.001713258	0.069326394	NS
Tomm34	-0.182038092	5.45463419	12.90722859	0.001721017	0.069464911	NS
Ndufb2	-0.331832638	3.352155408	12.89644267	0.001727135	0.069536693	NS
Fabp3	0.20226198	6.888514923	12.87115825	0.001741571	0.069667048	NS
Cabyr	0.262047599	4.533114332	12.87044475	0.00174198	0.069667048	NS
Sipa1l1	-0.165826974	8.698810262	12.86794387	0.001743415	0.069667048	NS
Rimoc1	0.250992702	6.229616575	12.81830399	0.001772179	0.070357399	NS
Scg5	0.727192724	8.071700169	12.81635442	0.001773319	0.070357399	NS
Nav3	0.318681048	7.396682893	12.81542458	0.001773864	0.070357399	NS
H13	-0.246132384	4.832435363	12.78261852	0.00179318	0.070947954	NS
P2ry12	0.25778675	5.557174392	12.77035746	0.001800459	0.071060492	NS
Lrrc4c	0.210116642	7.425009221	12.75220323	0.001811297	0.071312578	NS
Adap1	0.160722988	8.209636434	12.74451944	0.001815905	0.071318794	NS
Trio	-0.144037269	7.430834095	12.72408962	0.001828222	0.071513446	NS
Vstm2a	0.152357683	6.904166675	12.71179545	0.001835678	0.071513446	NS
Tmem150c	-0.267599489	4.902961608	12.70511774	0.001839742	0.071513446	NS
Slc9a9	0.318279911	4.396719166	12.69711403	0.001844626	0.071513446	NS
P4ha1	-0.478877178	5.545259247	12.69486924	0.001845998	0.071513446	NS
Chpf	-0.19979188	6.121086777	12.69218834	0.001847639	0.071513446	NS
Gm17501	-0.828277747	1.32679806	12.67639598	0.001857335	0.071715516	NS
Klhl24	0.158628046	6.640408278	12.66101271	0.001866834	0.07190902	NS
Deaf1	0.239654676	5.575243374	12.63846649	0.001880853	0.07216565	NS
Maco1	0.133706705	5.975057	12.63582429	0.001882504	0.07216565	NS
Ackr2	0.554922605	2.078054519	12.60159162	0.001904033	0.072816761	NS
Cep131	0.369972506	4.135663985	12.57903783	0.001918365	0.073190207	NS
Zdbf2	-0.4600747	4.702682973	12.57055504	0.001923787	0.073222707	NS
Dock9	-0.207566696	7.078392766	12.54054983	0.001943099	0.07353218	NS
Grm4	-0.252482316	5.06764485	12.53895577	0.001944131	0.07353218	NS
Prpf38b	-0.260028401	4.88967255	12.53469401	0.001946893	0.07353218	NS
Syngr3	-0.149492943	7.499965715	12.52693052	0.001951936	0.07353218	NS
Tspan31	-0.203731362	5.106632507	12.51607703	0.00195901	0.07353218	NS
Kazn	-0.216902807	6.432982713	12.51487366	0.001959796	0.07353218	NS
Ergic1	-0.150146524	7.311550509	12.49201749	0.001974791	0.07353218	NS
Frmpd4	0.187485482	6.637459742	12.49149908	0.001975133	0.07353218	NS
Slc13a5	0.36609164	3.66067004	12.48664563	0.001978334	0.07353218	NS
Hax1	-0.188049699	5.370017529	12.48643937	0.00197847	0.07353218	NS
Ypel1	0.286919303	4.733414771	12.48050046	0.001982395	0.07353218	NS
Ampd2	-0.261757907	5.577668663	12.47142716	0.001988409	0.073584896	NS
Cyp4x1	0.281658049	4.306063065	12.43760153	0.002011005	0.074227789	NS
Gpr27	-0.203236315	5.264149817	12.41726728	0.002024725	0.074227789	NS
Kcnj3	0.277916627	7.05444236	12.41512365	0.002026177	0.074227789	NS
Sbk1	-0.321789002	6.617144374	12.40459242	0.002033329	0.074227789	NS
Pcdh11x	0.378128372	4.74741927	12.4028554	0.002034511	0.074227789	NS
Htra2	0.275382477	4.053982188	12.39420804	0.002040408	0.074227789	NS
Prune1	0.18251607	5.168758179	12.38696258	0.002045364	0.074227789	NS
Plcd3	0.373729566	4.219471043	12.38503716	0.002046683	0.074227789	NS
Dnah8	-1.296243201	-0.177459894	12.38388681	0.002047471	0.074227789	NS
Gapdh	-0.311277595	11.07972447	12.36929213	0.002057505	0.074423173	NS
Cacng8	-0.274285709	5.307468078	12.35503811	0.002067357	0.074441304	NS
Psme4	0.20450937	5.897424746	12.34546144	0.002074006	0.074441304	NS
Pphln1	-0.215862634	5.471443641	12.34138204	0.002076845	0.074441304	NS
Nova1	0.234688353	6.213863063	12.33471392	0.002081495	0.074441304	NS
Asb11	0.432369757	2.56575731	12.33090293	0.002084158	0.074441304	NS
Rasl10a	-0.252547133	4.83866822	12.32844098	0.00208588	0.074441304	NS
Armcx5	0.268208268	4.336093553	12.30525601	0.002102176	0.074698111	NS
Nopchap1	-0.169004848	5.185751831	12.30493991	0.002102399	0.074698111	NS
Shisa6	-0.891960727	1.818439512	12.27853897	0.002121129	0.074933811	NS
Acat2	0.172383177	5.34724751	12.27364635	0.00212462	0.074933811	NS
Amdhd2	0.495603936	2.56323195	12.2714963	0.002126157	0.074933811	NS
Ablim2	-0.26122748	6.838628319	12.26478248	0.002130962	0.074933811	NS
Itga1	0.278665096	3.43619592	12.26275486	0.002132415	0.074933811	NS
2900040C04Rik	-3.34372236	-0.635465534	12.25202309	0.002140126	0.075040222	NS
Uri1	0.157016897	5.603490241	12.23658417	0.002151274	0.075174875	NS
Pdzd2	-0.313064822	6.206755909	12.23371917	0.002153349	0.075174875	NS
Myt1	0.370532024	2.758869855	12.21839152	0.002164492	0.075399592	NS
Atg4c	0.180801912	5.732142221	12.20378266	0.002175171	0.075605014	NS
Rfc3	0.427835463	2.20125898	12.19370362	0.002182572	0.075605014	NS
Gm7535	1.035726129	0.17713615	12.19102592	0.002184543	0.075605014	NS
Tmem185a	-0.193539025	5.288998591	12.16920622	0.002200678	0.075654423	NS
Lancl2	0.168767542	7.056857807	12.16808567	0.00220151	0.075654423	NS
Per3	0.280622007	4.892862811	12.16136257	0.002206511	0.075654423	NS
Ark2c	-0.20991415	6.40789701	12.15847482	0.002208662	0.075654423	NS
Sox2ot	-0.299096869	4.53681653	12.15206682	0.002213445	0.075654423	NS
Lrrc3	0.298286507	4.079349751	12.14706545	0.002217185	0.075654423	NS
Lrfn2	-0.321769836	4.237262211	12.1446155	0.00221902	0.075654423	NS
Cdkl5	0.195894726	8.112888442	12.1356631	0.002225739	0.075684737	NS
Dok3	-0.535672591	1.476094958	12.1297407	0.002230197	0.075684737	NS
Tmem181a	0.158939557	6.125311603	12.12459351	0.002234079	0.075684737	NS
Septin6	0.183959609	6.896321115	12.10867019	0.002246136	0.07593265	NS
Lzts3	-0.129046486	8.004846189	12.09934776	0.002253228	0.076012037	NS
Fosl2	-0.674194992	5.206005287	12.08527323	0.002263981	0.076214367	NS
Tent5c	0.756579813	1.882305412	12.07580204	0.00227125	0.076298763	NS
2410006H16Rik	0.314394903	4.180573923	12.06607956	0.002278738	0.076309844	NS
Arhgap23	-0.184155872	6.771740999	12.05794731	0.002285023	0.076309844	NS
1500004A13Rik	0.22209006	5.623312168	12.05164722	0.002289904	0.076309844	NS
Mamld1	-0.280705877	4.994957387	12.05071337	0.002290629	0.076309844	NS
C4b	-0.624171542	2.916708294	12.03207463	0.002305144	0.07663407	NS
Rgs14	-0.349994831	5.246327157	12.02254778	0.002312602	0.07672284	NS
Serinc2	-1.037814519	2.238029371	12.00429522	0.002326966	0.077039869	NS
Dock7	0.235597756	5.068316111	11.99557162	0.002333865	0.077108985	NS
P4hb	-0.151166054	6.762200412	11.97984932	0.002346358	0.07736221	NS
Rgs6	0.204826572	6.401099266	11.96894701	0.002355063	0.077489809	NS
Trp73	-1.348187157	-0.467765307	11.96173867	0.002360839	0.077520669	NS
Zbtb40	-0.331673709	3.400021503	11.92667897	0.002389155	0.077875406	NS
Fam234a	-0.228940582	3.919199414	11.91032333	0.002402492	0.077875406	NS
Nicn1	0.141837507	6.600040238	11.90964365	0.002403048	0.077875406	NS
Wwc1	-0.266718381	6.977157573	11.90310436	0.002408405	0.077875406	NS
Atad2	0.400952096	3.651182761	11.90061645	0.002410446	0.077875406	NS
Tmem203	0.549447902	3.429406289	11.90050284	0.00241054	0.077875406	NS
Gm51425	-0.553469537	1.488312533	11.90017571	0.002410808	0.077875406	NS
Fmo1	0.350872941	3.023200893	11.8967082	0.002413657	0.077875406	NS
Sh2d3c	0.41249402	4.301258834	11.89461165	0.002415382	0.077875406	NS
Angel2	0.178277369	5.856815412	11.88002097	0.00242742	0.078106388	NS
Negr1	0.175083481	8.259062471	11.86758403	0.002437734	0.07828106	NS
Usp21	-0.197893186	4.591840041	11.86021271	0.00244387	0.078321136	NS
Rasl11a	-0.818982594	1.860346244	11.84615309	0.00245562	0.078540628	NS
Arhgap31	-0.289269738	4.997929154	11.8222675	0.002475726	0.078667656	NS
Slc29a4	-0.664164724	3.20544194	11.81002802	0.002486098	0.078667656	NS
Marchf1	0.247640489	5.24106872	11.80696046	0.002488706	0.078667656	NS
Gnb5	-0.232475198	6.964390026	11.79817784	0.002496187	0.078667656	NS
Prr16	0.474937638	3.716978451	11.79281122	0.002500771	0.078667656	NS
L3mbtl3	0.199281408	5.040910618	11.79150199	0.002501891	0.078667656	NS
Mapk11	-0.248926815	5.606103606	11.78930781	0.002503768	0.078667656	NS
Phf8	-0.247126633	4.794467133	11.78655729	0.002506124	0.078667656	NS
Prkn	-0.490898539	2.482462564	11.78204271	0.002509997	0.078667656	NS
Blmh	0.181566677	6.147542176	11.77931246	0.002512342	0.078667656	NS
Cd6	0.541338606	2.459553224	11.77785477	0.002513595	0.078667656	NS
C2cd4c	0.271575729	4.195934626	11.76775374	0.002522296	0.0787202	NS
Ntm	0.193188847	8.293777841	11.76450884	0.002525099	0.0787202	NS
Ptger3	0.60219617	1.725994322	11.73737955	0.002548664	0.078879221	NS
Saxo2	0.434043525	1.904516662	11.73465795	0.002551041	0.078879221	NS
Atp6v0a2	-0.164811486	5.79144054	11.73110267	0.002554151	0.078879221	NS
Irs2	-0.392385872	6.014695942	11.72926901	0.002555756	0.078879221	NS
Grm2	0.435461497	6.170769486	11.72640163	0.002558268	0.078879221	NS
Lhx9	-2.663471808	0.053049416	11.72472919	0.002559735	0.078879221	NS
Kl	-2.093205189	2.965796992	11.68197865	0.002597544	0.079890681	NS
Pcsk2	0.18148517	8.843565462	11.67344803	0.002605162	0.079971489	NS
Guf1	0.21009621	4.222123408	11.62837107	0.002645829	0.081064558	NS
Nr3c2	-0.406099351	5.125504235	11.62241122	0.002651258	0.081075876	NS
Tesc	-0.440494682	5.218449306	11.61213476	0.002660648	0.081208049	NS
Gm16758	-1.290506528	0.10684755	11.58901098	0.002681912	0.081569572	NS
Kctd4	-0.486088425	4.417357417	11.58818638	0.002682674	0.081569572	NS
Slc39a6	0.153680366	5.450216024	11.58122021	0.002689118	0.081610669	NS
Lct	-1.1994866	2.150642813	11.57381913	0.002695984	0.081664365	NS
1500035N22Rik	0.858369944	1.213592496	11.56066984	0.00270823	0.081880524	NS
Calml4	-2.088500267	0.052805482	11.54570088	0.002722245	0.081995139	NS
Pcdhgb7	-0.544196218	1.661500628	11.52801554	0.002738907	0.081995139	NS
Shroom2	0.167291158	7.067818702	11.5272718	0.002739611	0.081995139	NS
Eola1	0.266752543	3.224197117	11.52217897	0.002744431	0.081995139	NS
Myo16	0.40380234	5.698639087	11.52036474	0.00274615	0.081995139	NS
Casp3	0.33738112	4.029683422	11.51938594	0.002747079	0.081995139	NS
Itpr1	-0.151544181	9.109620255	11.5132646	0.002752891	0.081995139	NS
Clip2	-0.15774772	7.195818251	11.51319502	0.002752957	0.081995139	NS
Lrrc59	-0.131306683	6.441498161	11.48960556	0.002775484	0.082512724	NS
Cetn3	0.252122625	5.177543853	11.47606859	0.002788503	0.082632866	NS
Creb3l2	-0.295167399	3.896488013	11.47468375	0.002789839	0.082632866	NS
Celf6	-0.269274877	3.973976466	11.46575908	0.002798464	0.082735393	NS
Dlx1as	-0.441345743	3.701452739	11.42049542	0.002842662	0.08359876	NS
Ogfod3	0.390303572	1.896089859	11.41268528	0.002850366	0.08359876	NS
Gm26691	-1.192502635	-0.491645351	11.41140791	0.002851628	0.08359876	NS
Abcb1a	0.214957817	4.842621429	11.40905564	0.002853954	0.08359876	NS
Pde8b	0.209679	6.51692978	11.40475467	0.002858213	0.08359876	NS
Gm33228	0.625518611	1.742778196	11.40399138	0.002858969	0.08359876	NS
Itga7	-0.343338613	3.139950486	11.37308765	0.002889782	0.084146492	NS
Gm47438	0.865986601	-0.135699759	11.37245313	0.002890419	0.084146492	NS
Gm13091	-0.689979207	1.324525026	11.36124323	0.002901689	0.084146492	NS
Arfgef2	0.131831521	6.282317831	11.35545463	0.002907528	0.084146492	NS
Bcl6	-0.267480994	4.464488296	11.35537173	0.002907612	0.084146492	NS
Sgtb	0.19204311	7.565365239	11.35379097	0.002909208	0.084146492	NS
Cables1	0.208634926	4.270828389	11.34326775	0.002919863	0.084174725	NS
Pdp1	-0.331142937	7.65979232	11.33800584	0.002925207	0.084174725	NS
Zbtb16	-0.486850816	5.638348589	11.33728105	0.002925944	0.084174725	NS
Oscp1	0.202889685	5.406413361	11.3254792	0.002937972	0.084347484	NS
Pon2	0.186241289	6.260261899	11.32107291	0.002942477	0.084347484	NS
Jmy	0.155937024	5.967045705	11.30348071	0.002960538	0.084688881	NS
Sdc2	-0.199990245	5.30534678	11.29687319	0.002967353	0.084688881	NS
Tinagl1	-0.429509692	2.309685054	11.29407812	0.002970242	0.084688881	NS
Acer2	0.478051515	2.088127924	11.28399504	0.002980686	0.084835738	NS
Cnih2	-0.292949366	7.156949172	11.27440385	0.00299066	0.084840933	NS
Leprotl1	-0.134429513	6.454647073	11.26432211	0.003001182	0.084840933	NS
Epn2	-0.175068679	6.859402382	11.2627878	0.003002787	0.084840933	NS
Tada2a	0.182206984	4.572633405	11.26212051	0.003003486	0.084840933	NS
Golt1a	0.939241499	-0.442234194	11.25843876	0.003007342	0.084840933	NS
Zfhx2	-0.272252984	5.158288907	11.24817477	0.003018122	0.084967711	NS
Dapk1	-0.210594378	6.682738362	11.24407328	0.003022441	0.084967711	NS
Rin1	-0.317539065	5.945783971	11.21682198	0.003051314	0.085629181	NS
Chst8	-0.43605649	3.601356469	11.20686413	0.003061941	0.0856705	NS
Ap3s2	0.156736912	6.568834888	11.19218902	0.003077676	0.0856705	NS
Ptma	-0.210017166	8.338381759	11.18876791	0.003081357	0.0856705	NS
Wscd2	-0.268283924	5.464110941	11.18605878	0.003084275	0.0856705	NS
Bdh1	0.208308385	6.013573682	11.18570867	0.003084653	0.0856705	NS
Syt1	0.120331001	11.04371055	11.18551172	0.003084865	0.0856705	NS
Cotl1	-0.318657487	5.682145363	11.15483288	0.003118135	0.086369728	NS
Golm1	-0.385020289	4.311083261	11.15236967	0.003120823	0.086369728	NS
Dpp10	0.202123497	7.630086818	11.12959939	0.003145797	0.08691077	NS
Ramp3	0.302178101	4.098337991	11.11202407	0.003165224	0.087296974	NS
Zfp810	0.305487014	3.75176496	11.10177957	0.003176608	0.087413535	NS
Omg	0.222338229	7.450080612	11.09841248	0.00318036	0.087413535	NS
Bcr	-0.259503484	6.812545128	11.08161654	0.003199148	0.087779368	NS
Mgst3	0.154453053	6.878118704	11.07215077	0.003209791	0.087920831	NS
Arhgef15	0.310304556	4.394913192	11.04982725	0.003235045	0.088461356	NS
Rae1	0.174976562	5.032503057	11.04065758	0.003245482	0.088595563	NS
Mtrr	-0.319075594	3.378643666	11.02976681	0.003257926	0.088697184	NS
Eif2ak4	0.226186463	4.346284396	11.0272323	0.003260829	0.088697184	NS
Ndrg3	0.156560161	9.592685073	11.01816603	0.003271239	0.088697184	NS
Znfx1	-0.179290039	6.078188174	11.01385425	0.003276203	0.088697184	NS
Bloc1s6	0.379161721	5.099185049	11.01326627	0.00327688	0.088697184	NS
Cacna1h	-0.377936563	5.066555976	10.99545065	0.003297483	0.089104325	NS
Adra2c	-0.378781228	3.858515357	10.96383123	0.003334402	0.089822006	NS
Dlg5	-0.208548376	4.821382674	10.95419915	0.003345739	0.089822006	NS
Slitrk1	0.248686464	6.904265949	10.94724142	0.003353954	0.089822006	NS
Cck	-0.128639851	8.432205926	10.94545981	0.003356062	0.089822006	NS
Necab3	0.18801653	6.238589976	10.94338231	0.003358521	0.089822006	NS
Rcc2	-0.184175208	6.488820878	10.93975629	0.003362818	0.089822006	NS
Scg2	-0.14031798	7.735350404	10.93819774	0.003364667	0.089822006	NS
Icmt	-0.152499813	5.575699667	10.93464439	0.003368886	0.089822006	NS
Arpc5	-0.253321434	6.653412498	10.91900689	0.003387523	0.090154002	NS
Pwwp3a	0.203292833	4.621521836	10.91477235	0.00339259	0.090154002	NS
Klf14	-0.972185455	-0.397928159	10.90508339	0.003404214	0.090212435	NS
Homer3	-0.634332028	2.324422009	10.90281924	0.003406937	0.090212435	NS
Scn3b	-0.361903801	6.688869272	10.89135476	0.00342076	0.090212435	NS
Epor	-0.478975584	2.172315788	10.89094496	0.003421256	0.090212435	NS
Cx3cl1	-0.181416161	9.744103767	10.88955342	0.003422938	0.090212435	NS
Phf20	0.20139378	5.98718714	10.87393672	0.003441881	0.090421736	NS
Ptgr3	0.200527376	5.145568167	10.87139972	0.00344497	0.090421736	NS
Plcd4	-0.302756526	3.524460379	10.86907008	0.003447808	0.090421736	NS
Btaf1	-0.264474525	4.909408045	10.85807019	0.003461246	0.090625837	NS
Gse1	-0.465830761	4.811177491	10.85162453	0.003469148	0.090684539	NS
Daam2	-0.198104645	5.411472396	10.84511205	0.003477151	0.090705735	NS
Zfpm1	-0.278013555	4.734744968	10.83746021	0.003486581	0.090705735	NS
Senp8	-0.378532444	2.75103987	10.83716891	0.00348694	0.090705735	NS
Pde4dip	-0.145062429	7.612606197	10.82909867	0.003496917	0.090817838	NS
Abcb1b	0.537392009	1.53147426	10.82441498	0.003502722	0.090821396	NS
Pip5kl1	0.47136263	1.803815726	10.81417241	0.003515454	0.090956505	NS
Rapgef2	-0.165134282	7.002421977	10.81109773	0.003519286	0.090956505	NS
9130024F11Rik	0.300180857	4.061583116	10.80179521	0.003530907	0.09110991	NS
Ly6a	-0.322910489	4.085022154	10.78548598	0.003551384	0.091135217	NS
Ccdc92	-0.14100487	6.214356699	10.78483391	0.003552206	0.091135217	NS
Alkal2	-0.911881342	-0.324379938	10.7847755	0.003552279	0.091135217	NS
Wdr19	0.208672516	4.632217833	10.78290443	0.003554637	0.091135217	NS
Hdx	-0.453122763	1.918816066	10.77145835	0.003569102	0.091250111	NS
Tmem65	0.221763893	6.941577027	10.77034823	0.003570508	0.091250111	NS
Them6	-0.18521964	5.615200204	10.76009938	0.00358352	0.091436826	NS
Slc36a1	-0.167854747	6.642062293	10.74226367	0.00360629	0.091871526	NS
Dnai4	-0.458489279	2.56999423	10.73736943	0.003612566	0.091885331	NS
Scara5	-1.471168418	-0.372585575	10.72654171	0.003626494	0.092093405	NS
Acvr2a	0.200089023	5.60305707	10.70665274	0.003652232	0.092561444	NS
Rasl11b	0.276516263	6.521530817	10.70311332	0.003656834	0.092561444	NS
Lman2	-0.139842645	6.404693321	10.6978043	0.003663748	0.092561444	NS
Tmem151b	-0.259815818	7.246146163	10.68767396	0.003676981	0.092561444	NS
Osbpl3	-0.292836564	5.074754868	10.68367963	0.003682214	0.092561444	NS
Pih1d1	0.244520631	4.10028936	10.67941133	0.003687814	0.092561444	NS
Mafb	0.208864635	4.584522795	10.67877484	0.00368865	0.092561444	NS
Lama4	0.495647939	3.240303216	10.67688276	0.003691136	0.092561444	NS
Prkag2	-0.226849543	5.819035644	10.66358189	0.003708666	0.092665481	NS
Gnptab	-0.131721458	6.255269314	10.66006085	0.003713321	0.092665481	NS
Itgb3	0.408849537	2.885555401	10.65528004	0.003719653	0.092665481	NS
Samd4b	-0.185836319	6.099069164	10.65210442	0.003723866	0.092665481	NS
Rab15	-0.139636172	8.36705802	10.65185332	0.003724199	0.092665481	NS
Oxct1	0.119489394	8.469075414	10.64467656	0.00373374	0.092758835	NS
Acad10	0.478930903	1.612302037	10.6202583	0.003766404	0.093425477	NS
Myh3	0.568801055	2.556732284	10.61308552	0.003776059	0.093520199	NS
Lypd6	0.168397364	5.008803082	10.60850333	0.003782241	0.093528753	NS
Cxxc5	-0.141790235	6.135767187	10.59984401	0.003793955	0.09367385	NS
Ahsa1	-0.126436416	6.584750216	10.59336519	0.003802745	0.093729938	NS
Marcksl1	0.196150554	6.92894296	10.58955487	0.003807925	0.093729938	NS
Ccdc87	0.588045507	1.809971094	10.58130663	0.003819165	0.093862431	NS
St8sia5	-0.235378854	6.091791322	10.57663865	0.003825543	0.09387519	NS
Cers6	-0.183814908	5.841541127	10.55802572	0.00385109	0.094357591	NS
Upf1	-0.182858519	5.687013112	10.53684332	0.003880393	0.094460087	NS
Xpo1	-0.182865337	6.191711776	10.5364967	0.003880875	0.094460087	NS
Plxna1	-0.171660609	6.574403293	10.53460366	0.003883506	0.094460087	NS
Vcf1	-0.171470853	4.401224435	10.53304351	0.003885676	0.094460087	NS
Pola1	-0.400391927	1.946933037	10.52833547	0.003892232	0.094460087	NS
Map2k6	0.320936563	3.31166782	10.52351784	0.003898954	0.094460087	NS
Camk1d	-0.174761057	7.415884455	10.52309869	0.003899539	0.094460087	NS
Nup35	-0.408652744	3.412618919	10.52078493	0.003902773	0.094460087	NS
Atg7	0.159404925	5.299611692	10.51681493	0.003908327	0.094460087	NS
Tmtc1	0.227027021	6.593135708	10.49536303	0.003938494	0.094991454	NS
Slc22a8	0.317825625	4.16629149	10.4892123	0.00394719	0.094991454	NS
Usp43	0.694950384	2.896018524	10.48857185	0.003948097	0.094991454	NS
Spon1	-0.260565078	6.071545568	10.47929089	0.003961263	0.095165344	NS
Exd2	0.177449652	6.520331976	10.4702402	0.00397415	0.095234218	NS
Mccc2	0.229307282	4.056831409	10.46893163	0.003976017	0.095234218	NS
Prss16	-1.019829225	-0.035133507	10.46390962	0.003983191	0.095263655	NS
Lactb2	0.325997526	3.663091816	10.45287509	0.003999004	0.09549932	NS
Crh	-0.332775827	2.692470273	10.44204656	0.00401459	0.095691182	NS
Thsd1	-0.523010554	1.567426089	10.43710669	0.004021722	0.095691182	NS
Map2k5	0.164616403	4.786932006	10.4320087	0.004029098	0.095691182	NS
Cttn	-0.200626296	6.926637709	10.43074695	0.004030925	0.095691182	NS
Doc2b	-0.871610707	4.552738041	10.41211413	0.004058023	0.095940334	NS
Traf3	-0.172584766	6.560562678	10.40869436	0.004063018	0.095940334	NS
Akap13	-0.22821261	4.879349339	10.40616089	0.004066723	0.095940334	NS
Hnrnph3	-0.320503886	5.337815557	10.4046274	0.004068968	0.095940334	NS
Efnb3	-0.284165366	6.423155796	10.4029957	0.004071357	0.095940334	NS
Hrh1	-0.274754014	4.112760807	10.3781563	0.004107927	0.096500171	NS
Rims3	-0.260335333	7.907592773	10.37665409	0.00411015	0.096500171	NS
Net1	0.430994502	5.762465559	10.37460771	0.004113181	0.096500171	NS
Stip1	-0.17068519	7.127401712	10.35756019	0.004138526	0.096952829	NS
Dyrk1b	0.275007332	3.975125786	10.34427555	0.004158396	0.097081643	NS
Hapln2	-0.364093817	3.202842065	10.34232815	0.004161317	0.097081643	NS
Tshz1	0.222617124	5.116889285	10.33840608	0.004167208	0.097081643	NS
Erp29	-0.123450827	5.651866383	10.33606915	0.004170723	0.097081643	NS
Ttl	0.207927664	6.839148021	10.33157034	0.004177498	0.097081643	NS
Kcnd3	-0.296202983	5.901483048	10.3248185	0.004187688	0.097081643	NS
Spef2	-1.2969382	-0.128852391	10.32206972	0.004191845	0.097081643	NS
Gm47982	0.452132211	1.799522995	10.3169721	0.004199566	0.097081643	NS
AI854703	0.186186526	5.053080876	10.31466824	0.00420306	0.097081643	NS
Gm56714	4.611105471	-1.319010469	10.31364758	0.004204609	0.097081643	NS
Clmn	-0.217587496	5.974476312	10.30432657	0.004218786	0.097268818	NS
Iars2	0.17551603	5.849942573	10.29987301	0.004225578	0.097285443	NS
Comt	-0.193379222	6.224671785	10.29048207	0.004239941	0.097476051	NS
Pccb	0.149855846	5.805580437	10.27874155	0.004257972	0.09775035	NS
St7	-0.303944269	3.490608021	10.27232028	0.00426787	0.097800999	NS
Car7	-0.240915649	4.109012671	10.26623661	0.004277271	0.097800999	NS
Golga7b	0.176846848	7.263170126	10.26528986	0.004278736	0.097800999	NS
Tbl1xr1	0.152782856	6.544563612	10.26081119	0.004285674	0.097800999	NS
Dnajb11	-0.224931077	5.66634524	10.25757489	0.004290695	0.097800999	NS
Chrm2	-0.288328218	4.129538133	10.24872742	0.004304456	0.097929065	NS
Adra1d	-0.303148136	4.621478659	10.24159711	0.004315581	0.097929065	NS
Tead1	-0.257432567	3.938237432	10.22728943	0.004338001	0.097929065	NS
Ncbp1	-0.184110444	5.689554239	10.22583997	0.004340279	0.097929065	NS
Carf	0.230034301	3.999050522	10.223186	0.004344455	0.097929065	NS
Chordc1	-0.299122595	6.072204527	10.21804787	0.004352551	0.097929065	NS
Gm43545	-0.908300989	-0.257705909	10.21533947	0.004356825	0.097929065	NS
Tpd52l1	-0.317168274	3.349804802	10.21100861	0.00436367	0.097929065	NS
C2cd3	-0.178517439	4.669178745	10.20833529	0.004367901	0.097929065	NS
Hmga1	0.344684078	5.118695357	10.20759974	0.004369065	0.097929065	NS
Bmx	0.839777052	0.139583998	10.20318	0.004376072	0.097929065	NS
Csnk1a1	-0.151163836	8.253792276	10.20255165	0.004377069	0.097929065	NS
Fam217b	0.163844967	6.425812737	10.19966583	0.004381652	0.097929065	NS
Lrrc55	0.321635783	5.080347726	10.19831994	0.004383791	0.097929065	NS
Insyn1	-0.155057841	6.988160001	10.19568375	0.004387985	0.097929065	NS
Stt3b	-0.207748957	6.76562146	10.18421376	0.004406282	0.098106471	NS
Cabp7	-0.994814055	4.149887548	10.18302745	0.004408179	0.098106471	NS
Arhgap32	0.24096698	9.06106206	10.16824671	0.004431893	0.098497439	NS
0610009L18Rik	0.639769858	0.776133081	10.14943488	0.004462279	0.099035398	NS
Gnl2	0.136001425	5.436324992	10.13875949	0.004479625	0.099047713	NS
D930019O06Rik	0.49460341	2.29234781	10.13703083	0.004482441	0.099047713	NS
Cdh18	0.257069298	4.600360346	10.13247098	0.004489878	0.099047713	NS
Coro2a	0.154489134	5.077791205	10.13243063	0.004489944	0.099047713	NS
Kif13b	-0.269838404	5.101338841	10.12977694	0.004494278	0.099047713	NS
Il16	-1.142390632	1.087142151	10.10784653	0.004530276	0.099047713	NS
Acyp1	0.197981632	4.388786808	10.1021293	0.004539713	0.099047713	NS
Xaf1	1.018158901	2.471213915	10.1019087	0.004540078	0.099047713	NS
Rcan1	-0.123493903	5.97843077	10.09814135	0.004546309	0.099047713	NS
Gria4	0.18195451	6.803189122	10.09753856	0.004547307	0.099047713	NS
Hivep1	-0.326932375	6.458166597	10.0914244	0.004557442	0.099047713	NS
Stard7	0.156883166	7.000082908	10.08896763	0.004561521	0.099047713	NS
Camk1	-0.18915861	6.029131742	10.08890371	0.004561627	0.099047713	NS
Cds2	-0.121456041	9.230086224	10.08821444	0.004562773	0.099047713	NS
Ints12	-0.245215425	3.470936768	10.08553988	0.00456722	0.099047713	NS
Cdk6	0.444273451	2.166286364	10.08471009	0.0045686	0.099047713	NS
Narf	0.178098182	6.239341933	10.07977393	0.004576823	0.099047713	NS
Jade1	0.17318711	5.655179904	10.07860173	0.004578778	0.099047713	NS
Iyd	-1.531776484	-0.421211172	10.07770352	0.004580277	0.099047713	NS
Tmem196	0.277740582	4.704621982	10.06996625	0.00459321	0.099193517	NS
Prrt4	0.617832393	1.026750172	10.06484291	0.004601795	0.09924518	NS
Tef	0.200582278	8.481435611	10.05049885	0.004625928	0.099631547	NS
Erlec1	0.167396243	5.432640499	10.04374931	0.004637332	0.099743099	NS
Kcnip1	0.156065736	4.753033116	10.02599194	0.004667484	0.100257048	NS
Cyp26b1	-0.706952585	3.547016389	10.01981514	0.004678023	0.100348906	NS
Fer1l5	-0.300890159	3.371857653	10.00812413	0.004698042	0.100643615	NS
Astn2	0.203471792	5.942259395	9.993450006	0.004723304	0.100946552	NS
Spred2	-0.305262514	6.872821532	9.982197566	0.004742777	0.100946552	NS
Epm2a	0.218569829	5.567589214	9.981681937	0.004743672	0.100946552	NS
Ncdn	-0.176035882	10.15192551	9.980594464	0.004745559	0.100946552	NS
Spata13	-0.35484815	3.574856726	9.980176281	0.004746284	0.100946552	NS
Serpini1	0.202242286	8.34271323	9.978047635	0.004749981	0.100946552	NS
Med14	-0.158071152	6.486157173	9.969144896	0.004765477	0.10114173	NS
Esrrg	0.251390244	5.291268583	9.957111737	0.004786511	0.101451755	NS
Mki67	-0.726158594	1.524809624	9.945319735	0.004807223	0.101451755	NS
Nudc	-0.155019896	6.704444299	9.943739885	0.004810005	0.101451755	NS
Ephb6	0.197836302	7.357927104	9.941304229	0.004814298	0.101451755	NS
Bcl11b	-0.44888322	6.051162987	9.940150919	0.004816332	0.101451755	NS
Hip1r	0.160999219	6.615424069	9.93379943	0.004827553	0.101451755	NS
Lonrf3	-0.475305173	2.205881061	9.930868518	0.00483274	0.101451755	NS
Gm3510	0.489076835	2.694679573	9.928741634	0.004836509	0.101451755	NS
Bnip5	0.40328544	3.552266586	9.927019609	0.004839562	0.101451755	NS
Lrtm2	0.144422802	6.155946611	9.924858538	0.004843397	0.101451755	NS
Thnsl2	0.386604325	1.681380523	9.911859064	0.004866536	0.101778723	NS
Rasgrp1	-0.152162321	9.243140553	9.899508009	0.004888634	0.101778723	NS
Kpna3	0.127963094	6.798865763	9.898209551	0.004890964	0.101778723	NS
B930095G15Rik	0.14344964	6.360229729	9.896607811	0.004893839	0.101778723	NS
Ucp2	-0.389405134	4.858053231	9.885729558	0.004913417	0.101778723	NS
Mzf1	0.301630809	3.089710522	9.88407874	0.004916396	0.101778723	NS
Rnf20	-0.16299469	5.718191311	9.883227055	0.004917933	0.101778723	NS
Pls3	-0.141823957	7.368316732	9.881299472	0.004921415	0.101778723	NS
Peg10	-0.218078516	4.586696311	9.880474064	0.004922907	0.101778723	NS
Pmpca	0.116464018	6.396287802	9.878856439	0.004925832	0.101778723	NS
Srsf3	-0.222002415	6.928630365	9.87717464	0.004928875	0.101778723	NS
Rundc1	-0.295017314	5.294413368	9.868826715	0.00494401	0.101959872	NS
Fgfr1	-0.241825099	5.595724385	9.848036617	0.004981929	0.10257412	NS
Dennd4a	0.175265298	6.403221593	9.845488792	0.004986598	0.10257412	NS
F8a	-0.225382519	4.004692461	9.839453686	0.004997676	0.102670215	NS
9330171B17Rik	0.700769805	0.469977963	9.827632441	0.005019456	0.102985618	NS
Cd109	-1.081414949	0.792424019	9.823878768	0.005026394	0.102996087	NS
Gm30455	0.244535894	3.972917438	9.815072839	0.005042712	0.103198483	NS
Nherf2	-0.169756698	5.079503717	9.806942132	0.00505783	0.103375854	NS
Evi5	0.180091953	6.068382953	9.793499028	0.005082937	0.103484515	NS
Gm48408	0.715161762	0.897015387	9.790255765	0.005089015	0.103484515	NS
Gm27030	0.731029691	0.987579232	9.788838527	0.005091673	0.103484515	NS
Slc39a8	0.452777143	2.239442424	9.779485071	0.005109256	0.103484515	NS
Tpm4	-0.245453096	4.455265429	9.77920385	0.005109786	0.103484515	NS
Mbip	0.251567773	3.482267661	9.778100899	0.005111864	0.103484515	NS
Gpr101	-1.504983486	0.314850325	9.777214792	0.005113534	0.103484515	NS
Fam229b	0.27399558	3.135015021	9.776537613	0.005114811	0.103484515	NS
Macir	0.251592091	6.370176816	9.771797779	0.005123758	0.103534804	NS
Sf1	-0.189682084	6.793240861	9.754553734	0.005156454	0.104064256	NS
Orai2	-0.21372248	6.390407368	9.724366514	0.005214249	0.104977242	NS
Foxo3	0.199911122	7.033697726	9.72226857	0.005218292	0.104977242	NS
Timm9	0.180416019	4.838864658	9.720548376	0.00522161	0.104977242	NS
Snn	0.158639846	8.058696491	9.717291304	0.005227898	0.104977242	NS
Ttc13	0.146451836	4.711944752	9.708562423	0.005244792	0.105184668	NS
Gm30541	0.545486617	0.821853719	9.703344345	0.00525492	0.105256052	NS
Gucy2g	0.367268104	3.593159105	9.69735341	0.005266575	0.105357802	NS
Slc16a7	0.164095365	6.214506031	9.680172442	0.005300158	0.105816592	NS
Ppp1r37	-0.11708427	7.01176461	9.678868767	0.005302716	0.105816592	NS
Gm57852	-0.187029304	5.843845055	9.661419859	0.005337084	0.106369948	NS
Rims1	0.173808659	8.722467721	9.656588997	0.005346643	0.106428082	NS
Gpr137c	0.27148008	5.418144068	9.62657399	0.005406459	0.107485232	NS
Camk2g	0.196697738	8.194119943	9.620892891	0.005417864	0.107578499	NS
Scai	0.216895148	6.459847364	9.61680243	0.005426092	0.107608535	NS
Wdtc1	-0.19698986	6.243472927	9.603626616	0.00545269	0.10800178	NS
Kcnab2	-0.136182598	8.817508871	9.598335278	0.005463412	0.10800178	NS
Gm42741	0.68083947	3.88227736	9.59085398	0.005478612	0.10800178	NS
Rerg	-0.636519502	2.654324481	9.588887389	0.005482615	0.10800178	NS
Ctr9	-0.132776247	5.630841188	9.588580194	0.005483241	0.10800178	NS
Gabrg2	0.180686404	7.74042257	9.587048714	0.005486361	0.10800178	NS
Neurod6	-0.413773417	5.275126831	9.583032846	0.005494552	0.108030312	NS
Rbm15b	-0.170296003	5.834618731	9.579459375	0.005501852	0.108041278	NS
Gm42838	-1.003133321	0.043300053	9.566981405	0.005527428	0.108410655	NS
C1ra	-0.669012604	1.180573676	9.555849711	0.005550355	0.108727251	NS
Nr1d2	0.265356638	6.948794534	9.548236227	0.005566097	0.108778134	NS
Rasgef1a	-0.178476933	8.125407115	9.547555374	0.005567507	0.108778134	NS
E430024I08Rik	0.216906911	3.703433861	9.544751676	0.005573318	0.108778134	NS
Jmjd4	0.161642384	5.280181336	9.531846252	0.005600153	0.109168918	NS
Ranbp3l	0.354597829	3.068831436	9.516256808	0.00563276	0.109640855	NS
Hnmt	0.24920041	4.639232392	9.513738475	0.005638047	0.109640855	NS
Dph7	0.303574601	4.457637248	9.50794703	0.005650227	0.109744522	NS
Plbd2	0.189231821	6.458442635	9.494493779	0.005678632	0.110162708	NS
Pms2	0.249264828	3.86848541	9.490703015	0.005686664	0.110185136	NS
Zfp9	0.139763748	4.799056942	9.486406114	0.005695784	0.11022856	NS
Gm57286	0.687776899	0.716189296	9.479781725	0.005709876	0.110248508	NS
Scn2a	0.154395003	8.751863131	9.47945346	0.005710575	0.110248508	NS
Tdrd3	0.182756566	4.39623482	9.472968708	0.00572441	0.110382599	NS
Parvb	-0.222076801	4.773853242	9.435331074	0.00580544	0.111747124	NS
Particl	0.263116802	3.415143172	9.433635093	0.005809121	0.111747124	NS
Tusc1	0.364778357	1.734625626	9.424419291	0.005829169	0.111934793	NS
Gns	0.134316757	6.560644156	9.419897572	0.005839033	0.111934793	NS
Slc1a2	0.170242705	11.90614468	9.419531362	0.005839833	0.111934793	NS
Thap12	0.164507569	6.034893436	9.41175172	0.005856851	0.112126859	NS
Dhx29	-0.198266492	4.569284113	9.397968728	0.005887136	0.112476219	NS
Socs7	-0.146748582	7.302540488	9.397060448	0.005889138	0.112476219	NS
Kalrn	0.175285202	9.51763233	9.389275294	0.005906327	0.112670225	NS
Zfp566	0.478922358	1.128307616	9.37827041	0.005930721	0.113001031	NS
B4galt3	-0.127513042	5.141509304	9.346399488	0.006001997	0.114223283	NS
Ccm2	-0.209706204	5.521481202	9.341259477	0.006013581	0.114307976	NS
Matn2	-0.364367294	4.217041177	9.333156403	0.006031893	0.114405068	NS
2810013P06Rik	0.233724336	4.124508327	9.332681487	0.006032968	0.114405068	NS
Nts	-1.088859797	1.200574516	9.320826801	0.006059875	0.114779477	NS
Gm26684	0.454447697	1.729651205	9.307376927	0.006090564	0.115115135	NS
Rrp7a	-0.192414837	5.428191651	9.306764895	0.006091964	0.115115135	NS
Coro1c	-0.162080384	6.125413203	9.291230735	0.006127632	0.115652742	NS
Cap1	-0.147224964	8.060156788	9.284572889	0.00614299	0.115785895	NS
Zfp652	-0.14405434	5.7153435	9.280067185	0.006153408	0.115785895	NS
Mrm1	0.308238578	3.557068752	9.271956208	0.00617221	0.115785895	NS
Apcdd1	0.285605638	5.376069556	9.269463411	0.006178002	0.115785895	NS
A830019L24Rik	0.836919983	0.644841663	9.268598591	0.006180013	0.115785895	NS
Tecpr2	0.17562649	6.652511539	9.264472955	0.006189615	0.115785895	NS
Slc25a18	0.229686838	6.14969239	9.263474036	0.006191942	0.115785895	NS
Bivm	0.18374388	4.481523712	9.263237417	0.006192493	0.115785895	NS
Tacc3	0.372766964	2.087978864	9.24818317	0.006227689	0.116187106	NS
Gm19935	-0.545018192	1.237709494	9.247857459	0.006228453	0.116187106	NS
Nrp1	-0.351197599	4.049951775	9.228783661	0.00627337	0.116756936	NS
St3gal2	-0.112793999	6.948591114	9.226713268	0.006278267	0.116756936	NS
Dtd1	-0.208400322	5.453317576	9.225618477	0.006280859	0.116756936	NS
Prr14l	-0.173958512	6.044714661	9.215921213	0.006303863	0.117048785	NS
Pik3r1	0.158972052	7.787932025	9.20214357	0.006336708	0.117438235	NS
H2az2	-0.184431698	4.874903477	9.200977969	0.006339495	0.117438235	NS
Adam23	0.197421437	7.570040982	9.192641411	0.006359471	0.117534931	NS
Pcna	-0.336493423	4.4817685	9.192518572	0.006359766	0.117534931	NS
Plpp6	-0.179330619	5.65964976	9.189623278	0.00636672	0.117534931	NS
Mef2d	-0.142046819	7.952918658	9.182420132	0.006384058	0.117696949	NS
Ghr	0.339215024	2.900040507	9.179879154	0.006390186	0.117696949	NS
1700027A07Rik	0.864224275	-0.456099828	9.162216176	0.006432968	0.118348889	NS
Layn	-0.544142019	2.105771975	9.146269024	0.006471867	0.118927977	NS
Nudt16	0.359407624	3.376979117	9.136749889	0.006495211	0.119220221	NS
D630045J12Rik	-0.195388749	6.106344883	9.117977647	0.006541519	0.119826079	NS
Gadd45b	-0.416056908	3.730930377	9.114797565	0.0065494	0.119826079	NS
Olig1	-0.148423252	6.479380333	9.114292974	0.006550652	0.119826079	NS
Gm17518	0.870893833	0.225789748	9.102941521	0.006578876	0.120024211	NS
Tgfb1i1	-0.306186015	4.031393668	9.101936463	0.006581381	0.120024211	NS
Ppp6r1	-0.161408661	6.984423269	9.093330779	0.006602877	0.120024211	NS
Parn	0.202377161	4.408791672	9.093056004	0.006603564	0.120024211	NS
Trpv4	-1.167940829	0.462315592	9.087833034	0.00661665	0.120024211	NS
Sh2d5	-0.214989106	6.112327014	9.087725864	0.006616919	0.120024211	NS
Eid2b	0.170184989	4.578288763	9.086014937	0.006621212	0.120024211	NS
Sh2b1	-0.160890964	6.129508503	9.085937807	0.006621406	0.120024211	NS
Npr2	0.206490798	4.764092578	9.07867955	0.006639653	0.120218978	NS
Pitpnc1	-0.182833525	6.533883947	9.064426606	0.006675647	0.120704574	NS
Nrep	0.412204481	7.517502772	9.059618748	0.006687837	0.120704574	NS
Klk8	-1.067778628	0.828408381	9.054475398	0.006700906	0.120704574	NS
Ppp1r16b	-0.159795081	7.541157173	9.052844704	0.006705055	0.120704574	NS
Gria1	-0.286151735	8.233250113	9.051512116	0.006708448	0.120704574	NS
Epha7	-0.2364052	6.057950154	9.050247901	0.006711668	0.120704574	NS
Plcl1	-0.273505705	5.098745143	9.039629957	0.006738785	0.120992692	NS
Glrx3	-0.138536869	6.428620489	9.03806551	0.00674279	0.120992692	NS
Cbfa2t3	-0.466071789	4.983117426	9.029266994	0.006765367	0.121244113	NS
Srrt	-0.216978593	5.795960763	9.021330502	0.006785804	0.121244113	NS
St8sia6	-0.735701045	0.885694596	9.019789987	0.006789779	0.121244113	NS
Arih1	-0.116855478	6.836851324	9.018636824	0.006792756	0.121244113	NS
Rab18	0.111098376	7.437553594	9.014470008	0.006803525	0.121244113	NS
Lrrtm4	0.199781932	4.636068026	9.012997354	0.006807336	0.121244113	NS
Mkx	0.329751628	4.195308719	9.009210433	0.006817146	0.121244113	NS
Etv3	-0.205109092	4.764075645	9.009138255	0.006817333	0.121244113	NS
Stum	-0.246411737	8.21285425	9.005249523	0.006827423	0.121288951	NS
Igsf3	-0.240369594	4.30835199	8.99996566	0.00684116	0.121398399	NS
Tnfaip8l3	-0.430929665	3.187646709	8.98890076	0.006870026	0.121433307	NS
Fbxw2	0.151224278	5.685233874	8.986450211	0.006876437	0.121433307	NS
Uqcc1	-0.137526983	5.700319373	8.984648907	0.006881154	0.121433307	NS
Mfrp	-2.956433952	0.743999769	8.983272237	0.006884762	0.121433307	NS
Gpr161	-0.677986647	3.959670111	8.980131758	0.006892999	0.121433307	NS
Gm40841	0.340214408	4.689148312	8.979599176	0.006894397	0.121433307	NS
Slc24a3	-0.139456234	7.411040942	8.978921785	0.006896175	0.121433307	NS
2310002F09Rik	-1.270239164	-0.190167168	8.969783927	0.006920217	0.121722888	NS
Gm26644	-2.603229123	-0.635069633	8.966304186	0.006929396	0.121750707	NS
Id1	0.32567256	2.257145402	8.956395068	0.006955611	0.121820529	NS
Usp12	-0.131958356	5.912921844	8.955550807	0.006957849	0.121820529	NS
Gm47163	0.206072981	5.087253256	8.95185715	0.006967652	0.121820529	NS
Trp53i11	-0.224433942	6.052917273	8.951820805	0.006967749	0.121820529	NS
Eny2	0.174830856	5.373512789	8.950453352	0.006971382	0.121820529	NS
Anln	-0.368341406	4.29914225	8.941089173	0.006996318	0.1221231	NS
Las1l	-0.166600406	5.272806625	8.927982068	0.007031388	0.122601705	NS
Map3k4	-0.152891686	5.269586447	8.921794162	0.007048013	0.122757995	NS
Arrdc1	0.392779271	2.37937673	8.912822992	0.007072192	0.122915735	NS
Pxdn	-0.321112018	5.384036157	8.911201746	0.007076571	0.122915735	NS
Cul1	0.113851334	7.086207864	8.908866176	0.007082886	0.122915735	NS
Pip5k1b	-0.257974783	4.519153001	8.907067742	0.007087752	0.122915735	NS
Tmem200a	-0.359309419	3.461117419	8.902081919	0.007101263	0.1230169	NS
Chd2	-0.136368842	5.80330949	8.888681162	0.007137718	0.123497304	NS
Slc39a14	-0.170023257	5.060050696	8.884288451	0.007149713	0.123497304	NS
Bend5	0.303651188	3.357555402	8.883409513	0.007152115	0.123497304	NS
Psg16	0.546738679	1.622220692	8.879931462	0.007161632	0.123528519	NS
Papola	-0.174878019	6.599026025	8.87384798	0.007178312	0.123616879	NS
Pnma2	0.145542589	6.053667212	8.872437963	0.007182184	0.123616879	NS
Ube2g2	-0.203851277	4.992889538	8.869152158	0.007191216	0.123639536	NS
Prkar2a	-0.137901866	5.821487101	8.864152646	0.007204983	0.123743466	NS
Dusp4	-0.773211416	3.444127419	8.847228804	0.007251804	0.124076412	NS
Actn4	-0.138303043	7.211685417	8.844697366	0.007258837	0.124076412	NS
Ptpn5	-0.267167185	7.228014815	8.844144622	0.007260373	0.124076412	NS
Raf1	0.180976834	4.8825561	8.839905871	0.007272168	0.124076412	NS
4632427E13Rik	0.67154926	0.381279541	8.83764428	0.00727847	0.124076412	NS
Cd200	0.120634988	6.892139748	8.837431392	0.007279064	0.124076412	NS
Mdga2	0.189222195	5.317020677	8.830066305	0.00729963	0.124076412	NS
Tigar	-0.259127328	5.027601302	8.830047433	0.007299683	0.124076412	NS
Fam135a	0.255456206	4.850478936	8.829394769	0.007301509	0.124076412	NS
Gm30684	0.912199664	-0.234786463	8.829290418	0.007301801	0.124076412	NS
C030004G16Rik	0.903378094	0.16414508	8.818515302	0.007332016	0.124366568	NS
A230051N06Rik	0.435890209	1.366585922	8.817555886	0.007334713	0.124366568	NS
Zfhx4	-0.326207484	3.139082406	8.811894024	0.007350652	0.124366568	NS
Smarca2	-0.146984701	7.745555988	8.809102683	0.007358524	0.124366568	NS
Shc3	-0.256605676	5.43498068	8.808270591	0.007360873	0.124366568	NS
Slc17a5	0.235638787	4.585578266	8.80379247	0.007373526	0.124366568	NS
Prox1os	-0.911348108	-0.065903409	8.798892992	0.007387398	0.124366568	NS
Bpnt1	-0.117551711	6.163722099	8.795025763	0.007398367	0.124366568	NS
Spred1	-0.235174582	7.824557552	8.790305578	0.00741178	0.124366568	NS
Sik3	-0.145023113	6.890572052	8.789361754	0.007414465	0.124366568	NS
Akap1	0.206887105	5.584394412	8.789059988	0.007415324	0.124366568	NS
Htr5b	-0.917029567	0.307545156	8.781869199	0.007435821	0.124366568	NS
Klf3	-0.250596063	4.752982422	8.778902275	0.007444296	0.124366568	NS
Ttll7	0.15468125	8.353162007	8.776461923	0.007451275	0.124366568	NS
2610507I01Rik	0.52734372	4.010506478	8.77443144	0.007457088	0.124366568	NS
Neurog2	0.79440673	1.208370671	8.77159557	0.007465214	0.124366568	NS
Pofut2	-0.190133469	4.487730785	8.77036768	0.007468736	0.124366568	NS
Mypn	0.555624472	1.855684752	8.768018465	0.007475479	0.124366568	NS
Gnaq	-0.107655376	8.309358798	8.764853189	0.007484575	0.124366568	NS
Wdr48	0.136332631	5.662424677	8.764714923	0.007484972	0.124366568	NS
5930438M14Rik	1.334918089	0.107264984	8.763848884	0.007487463	0.124366568	NS
A830082K12Rik	0.263781081	4.137496064	8.763097786	0.007489624	0.124366568	NS
Pola2	0.398686468	2.140237896	8.756119355	0.007509736	0.124571439	NS
Ppm1l	0.211036484	7.975681477	8.750792687	0.007525128	0.124601246	NS
Nudt18	0.195625669	5.603736928	8.750116296	0.007527085	0.124601246	NS
Bbc3	0.366103092	2.605239715	8.742679163	0.00754864	0.124742414	NS
Slx1b	0.379309876	3.046665422	8.741803501	0.007551182	0.124742414	NS
Cntn6	0.26888982	4.44814024	8.73726097	0.007564386	0.124826952	NS
Spart	-0.178427424	4.977691472	8.734687012	0.007571879	0.124826952	NS
Dpf1	-0.260629598	4.611400308	8.729515009	0.007586961	0.124947035	NS
2700049A03Rik	0.292901327	2.703529988	8.72674585	0.00759505	0.124951824	NS
Plch2	-0.169976331	6.000990286	8.722063959	0.007608747	0.125048784	NS
Tbcd	0.166973318	5.18174606	8.716423199	0.007625286	0.125117854	NS
Fndc3a	-0.153796469	5.6153583	8.715306174	0.007628566	0.125117854	NS
1700102P08Rik	-0.982231589	-0.429397185	8.710665766	0.007642209	0.125213446	NS
Slc9a8	0.239724917	5.06571866	8.706568811	0.007654276	0.125283059	NS
Dscaml1	-0.281189839	5.543984978	8.700213837	0.007673036	0.1254586	NS
Ubr3	0.16702264	7.848640205	8.697636163	0.007680659	0.1254586	NS
Slc66a2	-0.260962789	4.150509543	8.683879666	0.007721489	0.125866011	NS
Parp2	0.19745668	3.763519409	8.681928078	0.0077273	0.125866011	NS
Insc	-0.348791954	2.32211337	8.679210519	0.007735401	0.125866011	NS
Septin9	-0.204706194	6.152456564	8.677288369	0.007741137	0.125866011	NS
Art3	0.409059976	1.690008087	8.675599385	0.00774618	0.125866011	NS
Gm45641	0.822609541	-0.417540603	8.673407779	0.00775273	0.125866011	NS
Usp31	-0.137671582	7.105301867	8.664687836	0.007778853	0.12613554	NS
Opcml	0.154534542	8.249673807	8.662508542	0.007785396	0.12613554	NS
Boc	0.232857993	4.633673389	8.659996393	0.007792947	0.12613554	NS
Nr1d1	0.33286251	6.810350757	8.650121751	0.007822706	0.126489448	NS
Phf21a	-0.165120889	5.098475502	8.646152588	0.007834703	0.126555734	NS
Gmeb1	-0.196145495	4.382543618	8.64287097	0.007844638	0.126588599	NS
Csnk1g1	-0.172163208	5.019802936	8.632053359	0.007877486	0.126990774	NS
Rbm28	-0.179458834	5.114863162	8.62801973	0.007889773	0.127061023	NS
Plekha5	0.137604768	5.76604023	8.622645662	0.007906176	0.127145693	NS
Nos1	-0.343248911	4.910390711	8.621100446	0.0079109	0.127145693	NS
Kif26b	-0.285419135	3.234020739	8.614859707	0.007930009	0.127281748	NS
C030029H02Rik	-0.771908511	0.638468569	8.61315043	0.007935251	0.127281748	NS
Slc4a5	-2.936817921	0.324802376	8.594935371	0.00799136	0.128053553	NS
Cacnb1	-0.181419603	7.304681589	8.588199484	0.00801222	0.128221215	NS
Ndst3	-0.225560363	4.44359396	8.58497968	0.008022213	0.128221215	NS
Znrf1	-0.11640228	7.281148143	8.583815753	0.008025829	0.128221215	NS
St8sia2	-0.555607452	1.796484217	8.577668894	0.008044954	0.128339784	NS
Pcdha5	0.367391594	2.772110782	8.574775759	0.008053973	0.128339784	NS
Wnt10a	-0.364029529	3.086282935	8.571261198	0.008064944	0.128339784	NS
Cobl	-0.182261816	6.917410635	8.569657277	0.008069956	0.128339784	NS
Jdp2	-0.150400282	5.41912227	8.568589076	0.008073296	0.128339784	NS
Cnnm4	-0.230888826	3.618019981	8.561490356	0.008095533	0.128561622	NS
Srpra	-0.149257563	6.018866664	8.559016554	0.008103297	0.128561622	NS
Gucy1a1	0.18451306	6.765908271	8.555180578	0.008115354	0.128625557	NS
Cdr2l	-0.174507579	4.423028207	8.549221291	0.008134125	0.128795665	NS
Pcdh17	-0.171421239	6.175911154	8.532271922	0.008187775	0.129354681	NS
Fbxl4	0.262927793	4.285903648	8.53075947	0.008192581	0.129354681	NS
Prkaa2	0.169115299	6.030231349	8.525424027	0.008209562	0.129354681	NS
Myt1l	-0.115416336	8.062849538	8.524911549	0.008211195	0.129354681	NS
Palm	0.12042857	7.959344104	8.51812011	0.008232871	0.129354681	NS
Cpne7	-0.510410169	3.937638987	8.517051025	0.008236289	0.129354681	NS
Adcy8	0.370868047	5.2063989	8.514032894	0.008245947	0.129354681	NS
Tmem132b	0.152974539	7.742922195	8.511802433	0.008253092	0.129354681	NS
Garin5a	0.459586894	1.96989836	8.51139021	0.008254413	0.129354681	NS
Txlna	-0.147031573	5.422789078	8.508232581	0.008264542	0.129354681	NS
Hook1	0.174217438	5.493112792	8.5075365	0.008266777	0.129354681	NS
Dbn1	-0.144119715	7.77601157	8.502026766	0.008284489	0.129354681	NS
Pcdh9	0.163251669	7.496832406	8.499109784	0.008293884	0.129354681	NS
Mirt1	-0.550890742	0.397447313	8.498543502	0.008295709	0.129354681	NS
Akr1b1	0.17150779	5.046234993	8.496222684	0.008303194	0.129354681	NS
St6galnac5	-0.323909409	6.040982266	8.495266193	0.008306281	0.129354681	NS
Gm56773	0.506301853	1.301417994	8.495147784	0.008306663	0.129354681	NS
Bmncr	-0.649711172	0.038470799	8.491852095	0.008317309	0.129394725	NS
Zfp2	0.201025088	4.298553163	8.48749848	0.008331397	0.129488168	NS
Chrm3	0.1713704	6.539497239	8.476933475	0.008365693	0.129895218	NS
2810454H06Rik	0.675265926	-0.088102601	8.474331832	0.008374163	0.129900853	NS
R74862	0.366355775	2.51699212	8.471142875	0.008384557	0.129936308	NS
Ints2	0.211374463	4.016525065	8.465309129	0.008403609	0.130104738	NS
Zfp318	0.149040454	5.592640618	8.462847174	0.008411664	0.130104738	NS
Rps6ka4	0.2087642	4.852922411	8.459669	0.008422075	0.130140146	NS
Ets2	-0.136715677	6.140517942	8.452719026	0.008444891	0.130264817	NS
Atf4	-0.213004437	7.09081273	8.450528381	0.008452097	0.130264817	NS
Pclaf	-0.743796126	0.274252922	8.449788849	0.008454531	0.130264817	NS
Rapgef4	-0.153342081	9.050292148	8.442036054	0.008480096	0.130533203	NS
Vwf	0.296529526	4.237830022	8.436876138	0.008497159	0.130670322	NS
Lrrn1	-0.174388499	5.995887109	8.430061478	0.008519752	0.13078403	NS
Oxsr1	-0.168267903	5.549973138	8.429722707	0.008520877	0.13078403	NS
Mthfs	-0.611228067	0.189555119	8.419180955	0.008555963	0.131196887	NS
Unc119b	-0.193601879	4.785461621	8.411899609	0.008580291	0.13144415	NS
Lpar1	-0.214897713	5.581367189	8.408537622	0.00859155	0.131490919	NS
Hnrnph1	-0.24046255	7.297939644	8.404778796	0.008604157	0.131502889	NS
Setd2	0.194586956	6.270052962	8.402115893	0.008613101	0.131502889	NS
Ago3	-0.219037202	5.447648446	8.400970313	0.008616952	0.131502889	NS
Mthfd1l	0.397831132	4.039840056	8.391957266	0.008647316	0.131580594	NS
Mynn	0.209756362	3.830232741	8.391311907	0.008649494	0.131580594	NS
B2m	-0.217531664	6.490274231	8.390931475	0.008650779	0.131580594	NS
Cep104	-0.151066692	5.395210982	8.389714609	0.008654889	0.131580594	NS
Atg13	0.114403349	6.575962005	8.38527196	0.008669914	0.131684083	NS
9130017K11Rik	0.988448552	0.615527684	8.38073622	0.008685284	0.131792607	NS
Ostc	-0.194136482	4.23510035	8.362484258	0.008747439	0.132515233	NS
Shq1	-0.352481461	2.555418941	8.361318173	0.008751427	0.132515233	NS
Arnt2	0.124356427	8.533355294	8.359480543	0.008757715	0.132515233	NS
Nrxn1	0.15321215	9.079250474	8.353090369	0.008779622	0.132648876	NS
Ldb2	-0.333879056	5.803824467	8.352076212	0.008783104	0.132648876	NS
Gcnt2	-0.324849625	4.437196758	8.345520855	0.00880565	0.132788269	NS
Olfml2b	-0.379023674	3.253769014	8.343124532	0.008813907	0.132788269	NS
Nnat	-0.552508971	6.102253528	8.341861612	0.008818263	0.132788269	NS
Cdk19	0.185864178	6.898294861	8.339770123	0.008825481	0.132788269	NS
Col26a1	0.393256968	2.700777668	8.336960006	0.00883519	0.132809642	NS
Tubgcp2	0.175489189	5.252814134	8.331871588	0.0088528	0.132949639	NS
Pcdhgc5	-0.155882888	7.035043227	8.318132948	0.008900542	0.133541467	NS
Ttll3	-0.352292086	2.593526393	8.313413221	0.008917009	0.133663383	NS
Dennd11	-0.156037391	6.935626025	8.30789244	0.008936314	0.133790797	NS
Cntn1	0.101846817	8.826615639	8.306209572	0.008942208	0.133790797	NS
Rexo4	-0.188030338	5.177298125	8.28859151	0.009004171	0.134415248	NS
Zfp879	0.465949698	1.254896778	8.288445115	0.009004688	0.134415248	NS
Adap2	0.446895633	1.57652364	8.287193122	0.00900911	0.134415248	NS
Ociad2	-0.18678705	6.438690961	8.28313002	0.009023476	0.134504357	NS
Smoc2	-0.334454304	3.203484606	8.275210894	0.00905155	0.134770192	NS
Ptprd	0.171782806	8.223732755	8.269227995	0.009072824	0.134770192	NS
Ptprt	0.129606289	7.759889244	8.269061832	0.009073416	0.134770192	NS
Cdhr1	-0.750033156	1.263349434	8.268630291	0.009074952	0.134770192	NS
Trp53rkb	0.313881637	2.300394904	8.264890453	0.009088282	0.134817774	NS
Dact2	0.351377957	6.38519497	8.263012685	0.009094983	0.134817774	NS
Pten	0.159795681	7.573901656	8.234028619	0.009199117	0.136215032	NS
B230208B08Rik	0.522798217	3.342986123	8.232057727	0.009206246	0.136215032	NS
Atcay	-0.091369483	7.918926686	8.226040466	0.009228049	0.136335552	NS
Serpina3n	-0.67801302	3.509982509	8.224574502	0.009233369	0.136335552	NS
Relb	-0.480676373	2.014833014	8.222772002	0.009239916	0.136335552	NS
Dele1	0.173402754	4.825593796	8.217521289	0.009259015	0.136397662	NS
Tgds	-0.353515186	2.117705806	8.216616986	0.009262309	0.136397662	NS
Smap2	-0.120246366	7.422511269	8.213757472	0.009272733	0.136397662	NS
Usp19	-0.159628365	6.65363629	8.212266604	0.009278173	0.136397662	NS
Srgap1	-0.462068813	3.854742519	8.202253043	0.009314804	0.136787457	NS
Lig3	-0.169869516	4.249999625	8.200356097	0.009321761	0.136787457	NS
Dda1	-0.154204962	5.843414672	8.189474616	0.009361782	0.137201037	NS
Qsox1	0.186565775	4.41588565	8.188040681	0.00936707	0.137201037	NS
Gm44509	0.233863914	5.02504397	8.1834387	0.009384064	0.137324421	NS
Uso1	-0.116009679	6.208470626	8.174489746	0.009417208	0.137683702	NS
Rab26	0.308895653	4.609333839	8.165982287	0.009448837	0.137961448	NS
Ndrg1	-0.244846208	5.634652195	8.164263515	0.009455242	0.137961448	NS
Bud23	-0.186252898	4.426163678	8.162442045	0.009462034	0.137961448	NS
Kat7	-0.109722102	6.403273932	8.154606709	0.009491314	0.138212151	NS
C1qc	-0.144854421	5.277671413	8.151635297	0.009502445	0.138212151	NS
Tmem74b	0.47027039	2.135598267	8.150498186	0.009506708	0.138212151	NS
Ramp2	-0.210397654	3.735196655	8.146843018	0.009520426	0.138212151	NS
Synpo2	-0.601713181	2.274040749	8.146329596	0.009522355	0.138212151	NS
Nomo1	-0.115154563	7.075046162	8.142574062	0.009536476	0.138291848	NS
Tox4	-0.128729021	6.177615541	8.13630945	0.009560083	0.138493595	NS
Mink1	-0.162327627	7.98770492	8.134298742	0.009567674	0.138493595	NS
Hcfc1r1	-0.143344122	6.094643763	8.130648867	0.00958147	0.138568122	NS
Rab42	0.641291438	0.288176022	8.116243066	0.009636139	0.139173839	NS
Isg20	1.004842746	0.185777486	8.114779878	0.009641711	0.139173839	NS
Cramp1	0.186718282	5.177785876	8.111794243	0.009653092	0.139173839	NS
Rtn4rl2	-0.218351941	4.537973401	8.110482968	0.009658095	0.139173839	NS
Gm3693	0.305968072	2.479055546	8.096598215	0.009711248	0.139814057	NS
Fubp3	0.150962531	4.960854033	8.08350447	0.009761672	0.140333198	NS
Mboat7	-0.13876431	6.762171455	8.082688894	0.009764823	0.140333198	NS
Tspan13	-0.151835854	7.412327447	8.07439921	0.009796908	0.140668146	NS
Dkk3	-0.141948066	8.362607946	8.071368945	0.009808666	0.140710885	NS
A430046D13Rik	0.243833909	4.130792798	8.067315328	0.009824419	0.140753969	NS
Ogt	0.143627581	7.790890085	8.066077002	0.009829237	0.140753969	NS
Tnfrsf25	-0.812533723	1.349668069	8.06226531	0.009844084	0.140840711	NS
Ankrd52	-0.179725404	6.270420962	8.057123391	0.009864151	0.141001538	NS
Rnf216	-0.152215656	5.600945722	8.054879327	0.009872923	0.141001538	NS
Chchd10	-0.136466582	6.863731285	8.050561894	0.009889825	0.141012374	NS
Dlg2	0.114752638	9.068631591	8.05019003	0.009891282	0.141012374	NS
1500026H17Rik	0.436808569	1.976575346	8.046104706	0.009907308	0.141091845	NS
Nedd4l	-0.176140616	7.041102527	8.043906522	0.009915942	0.141091845	NS
Itpkb	-0.26483284	4.611584777	8.042042216	0.009923272	0.141091845	NS
Pknox1	-0.268663683	3.871140075	8.038691992	0.009936459	0.141154091	NS
Mndal	-0.890603279	-0.256794988	8.023522754	0.009996411	0.141302149	NS
Magt1	-0.206090811	4.026755913	8.022709824	0.009999635	0.141302149	NS
Epha6	-0.448750238	4.077234232	8.021203127	0.010005614	0.141302149	NS
Ippk	-0.223877034	4.160296973	8.020937373	0.010006669	0.141302149	NS
Nolc1	-0.119330761	5.836827436	8.020066698	0.010010126	0.141302149	NS
Tlr2	-0.920513531	-0.20496393	8.016174754	0.010025596	0.141302149	NS
Spmip6	-0.58865532	0.227576704	9.360624813	0.010034523	0.141302149	NS
Sema3g	-0.342475051	2.795117214	8.012657273	0.010039601	0.141302149	NS
Lix1	0.156396391	5.772147979	8.012577011	0.01003992	0.141302149	NS
Zdhhc5	-0.15684244	5.889680352	8.012503114	0.010040215	0.141302149	NS
Bst2	-0.403211124	1.866165328	8.010715256	0.010047342	0.141302149	NS
Palmd	-0.281753951	3.902067854	8.008950135	0.010054384	0.141302149	NS
Slitrk4	0.225073971	5.94894043	8.007163436	0.010061517	0.141302149	NS
Spdya	0.80428314	-0.612873306	8.003432315	0.010076432	0.141387697	NS
Zfp938	0.202681471	4.60623171	8.001091821	0.010085801	0.141395338	NS
Pawr	-0.552728525	1.026165846	7.990956898	0.010126481	0.141841547	NS
Pex5l	-0.125741622	7.117783319	7.976882751	0.010183275	0.142053267	NS
Gm13293	-0.594668435	0.945884891	7.97495272	0.010191091	0.142053267	NS
Hmcn1	0.422239306	2.336611977	7.974905291	0.010191283	0.142053267	NS
Ormdl1	-0.347814915	2.404319722	7.974150881	0.01019434	0.142053267	NS
Hsdl2	-0.153209721	5.099210442	7.974022766	0.01019486	0.142053267	NS
Brinp1	0.181956431	8.274003397	7.972897379	0.010199422	0.142053267	NS
Gm38387	0.960250857	-0.425673802	7.971854642	0.010203651	0.142053267	NS
Efnb2	0.146163058	5.708880227	7.965895951	0.010227857	0.142266655	NS
AU041133	0.334770268	2.147344327	7.963390417	0.010238055	0.142281118	NS
Mmd	-0.151434768	7.755005962	7.961279262	0.010246656	0.142281118	NS
Rhot2	-0.234492444	4.654011755	7.95784372	0.010260669	0.142352352	NS
Tgfb2	-0.353953197	3.512556497	7.942457492	0.010323693	0.142933462	NS
Eef1akmt1	-0.156402241	4.557784913	7.939633739	0.010335306	0.142933462	NS
Tulp3	-0.210035058	3.80890766	7.939314414	0.01033662	0.142933462	NS
Crppa	0.269751171	2.868745328	7.938921941	0.010338235	0.142933462	NS
Oxtr	0.306384023	2.927855277	7.93656461	0.010347944	0.142935594	NS
Atg3	-0.163208957	5.479043609	7.934554859	0.01035623	0.142935594	NS
Skap2	-0.308097224	3.026063882	7.931246949	0.010369883	0.142936821	NS
Nwd2os	0.253755897	3.941737665	7.930211989	0.010374159	0.142936821	NS
Pole	0.536074105	0.766640779	7.926929485	0.010387733	0.143000893	NS
Fhl2	0.17301241	5.76394083	7.921234852	0.01041133	0.143137919	NS
Spns2	-0.194902552	5.54440643	7.920217287	0.010415553	0.143137919	NS
Bicra	-0.242604966	4.240576093	7.917495826	0.010426855	0.143170464	NS
Dsp	-2.289257462	1.104497162	7.913145461	0.010444952	0.143296154	NS
Tra2a	-0.242146573	5.892877176	7.905172901	0.010478206	0.14362941	NS
H2bc4	-0.243823689	4.697825129	7.900824102	0.010496395	0.143755761	NS
Zfp219	-0.20382789	4.203618728	7.893402968	0.010527516	0.143931521	NS
Ephb2	-0.225993363	4.841309045	7.888338677	0.010548812	0.143931521	NS
Nebl	-0.174077877	6.184398559	7.88790018	0.010550658	0.143931521	NS
Kmt2e	0.169119431	6.688045596	7.886443061	0.010556795	0.143931521	NS
Gpd1	-0.139223291	5.657010761	7.885173327	0.010562147	0.143931521	NS
Asph	0.143644208	7.006119532	7.884941948	0.010563122	0.143931521	NS
Hnrnpul2	-0.113691264	7.944476977	7.871423135	0.010620291	0.144474502	NS
Bcl7a	0.135362631	6.903099723	7.871255184	0.010621004	0.144474502	NS
Ube2q1	-0.101345651	6.518686987	7.866977399	0.010639167	0.14459882	NS
Rab8b	-0.180262055	5.670722584	7.863183872	0.010655303	0.144672868	NS
Tmem232	0.49955078	1.958970398	7.861453489	0.010662672	0.144672868	NS
Tspan18	-0.963801817	1.590856127	7.854708819	0.01069145	0.144940606	NS
Gtf2h1	0.157452865	4.942405959	7.849240926	0.010714844	0.145022282	NS
Castor2	-0.139275699	7.444504426	7.847308913	0.010723123	0.145022282	NS
Gm35853	0.58773816	1.195141576	7.846958505	0.010724626	0.145022282	NS
Insig1	0.356001154	6.303041835	7.842536347	0.010743606	0.14515645	NS
Prlr	-1.790155265	1.286323399	7.838490334	0.010761005	0.145221116	NS
Baiap3	-0.898863572	1.375620342	7.837116176	0.010766922	0.145221116	NS
Ntsr1	0.323167592	3.016102044	7.835106479	0.010775581	0.145221116	NS
Fam3a	0.188552994	4.181017686	7.824195637	0.010822728	0.145627601	NS
Pkp4	-0.124418469	7.636504949	7.823920661	0.010823919	0.145627601	NS
Calb1	0.14716385	7.526039706	7.817183346	0.010853149	0.145810715	NS
Arfgap3	0.204107678	4.322526434	7.816590013	0.010855728	0.145810715	NS
Ccnf	-0.448142096	2.280621198	7.806733544	0.010898661	0.146132351	NS
Ephb1	-0.164699778	5.754562617	7.803498368	0.010912794	0.146132351	NS
Tmem209	0.14371113	4.816782658	7.802737983	0.010916119	0.146132351	NS
Pik3c2b	-0.225349684	4.193419611	7.802730341	0.010916152	0.146132351	NS
Rnf145	0.14468578	6.924004035	7.799001659	0.010932472	0.146228659	NS
Tbc1d10a	-0.212544871	4.442840589	7.794759506	0.010951072	0.14624269	NS
Uqcc3	0.251211575	4.464955882	7.794599626	0.010951774	0.14624269	NS
Thsd7a	-0.195082142	5.60581416	7.788565589	0.010978294	0.146474752	NS
Grpel1	-0.134519954	5.371979874	7.785316387	0.010992603	0.146543659	NS
Rab33a	0.200381226	4.781443419	7.775613628	0.011035459	0.146992681	NS
Gm17586	0.393634014	2.480678402	7.770572494	0.011057798	0.147033187	NS
Ptpn11	-0.110020058	7.74095633	7.769796777	0.01106124	0.147033187	NS
Zfp821	0.18618811	4.820666083	7.767041834	0.011073474	0.147033187	NS
Pkia	0.169964912	7.672468061	7.765006078	0.011082524	0.147033187	NS
Ift81	0.206865909	4.381401671	7.764588949	0.011084379	0.147033187	NS
Umps	-0.208068846	3.784986542	7.75761318	0.011115457	0.147223326	NS
Dpp9	-0.153172938	6.28994792	7.755897537	0.011123116	0.147223326	NS
Rhou	0.161607945	5.619646544	7.754594935	0.011128934	0.147223326	NS
Ppm1e	-0.115550531	8.031802222	7.753134063	0.011135464	0.147223326	NS
Mrps11	-0.17860643	4.130727104	7.749197675	0.011153079	0.147334657	NS
Tmem109	-0.15573514	4.681617358	7.747046238	0.01116272	0.147340546	NS
Gm13328	1.667232425	-0.648999963	7.741621108	0.011187072	0.14744555	NS
Mybpc3	0.741199099	1.452319587	7.741174655	0.011189078	0.14744555	NS
Gm46633	0.434418534	1.898592808	7.736267052	0.011211162	0.147465766	NS
Prkcsh	-0.134578031	6.141392385	7.73481389	0.011217711	0.147465766	NS
Fmo2	0.881821198	-0.221789527	7.734700727	0.011218221	0.147465766	NS
Fkrp	0.163813235	5.819719159	7.728912712	0.011244347	0.147552349	NS
Npy2r	-0.861296745	2.246666381	7.727814265	0.011249313	0.147552349	NS
G3bp1	-0.130412109	6.165659328	7.725832392	0.011258279	0.147552349	NS
Nppc	0.412446315	2.766547987	7.723577084	0.011268492	0.147552349	NS
Mfsd8	-0.216515437	4.249384345	7.723056937	0.011270848	0.147552349	NS
Lamb3	0.458215868	1.192640625	7.719864529	0.011285325	0.147621269	NS
Bex1	-0.246927037	5.277587417	7.716101734	0.011302416	0.147724231	NS
Aldh18a1	-0.272472236	3.945986861	7.710798763	0.01132655	0.147883522	NS
Mamstr	0.535911134	0.888940348	7.709370336	0.011333061	0.147883522	NS
Fgf12	0.147123373	7.809875715	7.701709685	0.011368049	0.148031187	NS
Barx2	0.398802893	3.094835259	7.70158636	0.011368613	0.148031187	NS
Lin28b	-0.583603085	1.070191048	7.700826299	0.011372091	0.148031187	NS
Slc26a2	0.328411406	3.984077277	7.696497808	0.011391922	0.148168954	NS
Btbd9	-0.205237723	6.115121398	7.690613244	0.011418943	0.148399948	NS
Ksr2	0.155652344	6.428331461	7.687315436	0.011434117	0.148418882	NS
Fndc9	-0.60627441	1.883477436	7.681771509	0.011459677	0.148418882	NS
Bhlhe41	0.323467847	4.29614552	7.680948405	0.011463477	0.148418882	NS
Cfap46	0.667264796	1.208535137	7.677981873	0.011477185	0.148418882	NS
Qtrt2	-0.216497769	3.305727218	7.677935042	0.011477402	0.148418882	NS
Rasgef1c	0.257853159	5.313361801	7.677237573	0.011480627	0.148418882	NS
Miga1	0.107294978	6.815769123	7.675785598	0.011487346	0.148418882	NS
Gna13	0.126198698	5.913938363	7.67424089	0.011494498	0.148418882	NS
Klf13	-0.120206849	7.792728937	7.670097439	0.011513707	0.148547216	NS
Kcnh7	0.24467346	7.521659976	7.66723201	0.011527012	0.148599232	NS
Noct	-0.207854648	5.565319498	7.662783543	0.011547702	0.148746285	NS
Gm49445	0.470660029	1.960786879	7.660166482	0.011559893	0.148783719	NS
4932441J04Rik	0.310406676	2.036498257	7.656274157	0.011578052	0.148894025	NS
Rab39	-0.738872401	0.338208413	7.654348382	0.011587048	0.148894025	NS
Gpatch4	-0.262099514	3.869433082	7.649335878	0.011610499	0.148913188	NS
Hkdc1	0.234676743	5.042243677	7.648911126	0.011612488	0.148913188	NS
Ddx23	-0.122524419	6.04320631	7.645369326	0.011629094	0.148913188	NS
Hccs	0.167053163	4.940771745	7.642855576	0.011640895	0.148913188	NS
Schip1	-0.395360887	2.839123299	7.64129404	0.011648233	0.148913188	NS
Nipa1	0.218131549	5.565743532	7.640300382	0.011652905	0.148913188	NS
Brap	-0.101882964	6.16000493	7.640154645	0.011653591	0.148913188	NS
Mark1	0.130713545	6.820610452	7.627859348	0.011711578	0.149419763	NS
Mrpl46	-0.184360054	4.31879974	7.627794652	0.011711884	0.149419763	NS
Dusp22	0.132075008	5.154737698	7.623586937	0.011731802	0.149538936	NS
Gm2061	0.372961985	1.816499976	7.621880902	0.011739889	0.149538936	NS
Proser2	0.430915863	2.15316691	7.616389244	0.011765962	0.14975201	NS
Itch	-0.151352424	6.080214477	7.611060297	0.011791325	0.149955705	NS
Arpc2	-0.130137539	7.513407298	7.60715583	0.011809946	0.150005393	NS
Tcf19	0.407838356	2.723013681	7.605118787	0.011819674	0.150005393	NS
Sox21	0.25787525	2.825353281	7.6043568	0.011823316	0.150005393	NS
D330050G23Rik	0.450812657	2.312691504	7.598074449	0.011853385	0.150143684	NS
Tmem229b	0.162143104	5.651304417	7.594884534	0.011868685	0.150143684	NS
Blnk	-0.354563672	3.216898523	7.594454603	0.011870749	0.150143684	NS
Nmt2	-0.138353124	6.578499689	7.591909527	0.011882974	0.150143684	NS
Mrpl19	-0.145590702	4.838022068	7.589852851	0.011892864	0.150143684	NS
Anxa2	-0.338444494	3.498468227	7.586471229	0.011909144	0.150143684	NS
mt-Nd1	0.160629851	12.73434467	7.586336958	0.011909791	0.150143684	NS
Vipas39	0.117781761	5.692683056	7.585218416	0.011915182	0.150143684	NS
Cdkl1	0.336949146	3.489631288	7.583070976	0.01192554	0.150143684	NS
Ryr3	-0.385021107	4.307968009	7.582578797	0.011927915	0.150143684	NS
Rnf152	0.243777453	4.747810092	7.576074576	0.011959354	0.150347825	NS
Trp53bp2	0.133945128	4.720764404	7.575342603	0.011962898	0.150347825	NS
Letmd1	0.121502812	5.896820703	7.56688319	0.012003939	0.150519825	NS
Maf1	0.113163968	6.024714976	7.56556431	0.012010352	0.150519825	NS
Zc3h6	0.319081801	3.670908752	7.562566028	0.012024945	0.150519825	NS
Mcfd2	-0.178520013	5.791295804	7.559733567	0.012038749	0.150519825	NS
Zfand5	0.162779186	7.551022452	7.559673196	0.012039043	0.150519825	NS
Dpf2	-0.121734032	5.502320887	7.559286995	0.012040927	0.150519825	NS
Gpt2	-0.194129212	5.943277591	7.558997738	0.012042337	0.150519825	NS
Edn3	0.319938976	2.683525723	7.546443582	0.012103752	0.151169544	NS
Ctxnd1	-0.962693671	4.625663109	7.543888261	0.012116295	0.151208347	NS
Cbln4	-0.425334711	3.795610926	7.540599828	0.012132459	0.15129223	NS
Gm42918	0.571405342	1.03150181	7.535828326	0.012155954	0.151467345	NS
Nfatc2	-0.470976741	2.901665523	7.533059492	0.012169611	0.151519697	NS
Rbbp5	-0.119235388	5.520860911	7.522164766	0.012223515	0.15207268	NS
Fam131b	0.127336044	7.873245523	7.517909663	0.012244641	0.152217319	NS
Luzp2	0.150638381	7.477797076	7.509764871	0.012285191	0.15260302	NS
Tet1	0.288649803	4.334874722	7.5004913	0.012331543	0.15295683	NS
Elmo2	-0.136061671	7.485678692	7.500247273	0.012332765	0.15295683	NS
Pdcd11	-0.190261883	4.38828243	7.490973927	0.012379316	0.153255509	NS
Pim1	-0.427401944	1.887383307	7.489789804	0.012385274	0.153255509	NS
Gm48932	0.890088911	0.092603298	7.489737002	0.012385539	0.153255509	NS
Nwd2	0.202993783	5.947515512	7.486110962	0.012403805	0.153363095	NS
Zbtb7a	-0.112467991	7.006437125	7.482373965	0.012422661	0.153477808	NS
Fxr2	-0.118826665	6.566950636	7.467610905	0.012497464	0.154219657	NS
Maoa	0.14155977	5.192931747	7.466727583	0.012501956	0.154219657	NS
Ark2n	-0.175460598	5.192083252	7.462831541	0.012521788	0.154255217	NS
Trf	-0.249778381	7.694470003	7.4623795	0.012524091	0.154255217	NS
Dpyd	-0.440954224	1.577308246	7.459538762	0.012538577	0.154315018	NS
Cct4	-0.15978827	6.005269576	7.447034521	0.012602561	0.154983449	NS
Wls	0.188354852	5.762397356	7.439960449	0.01263892	0.155311388	NS
Tbc1d30	0.206042364	7.068304797	7.43464295	0.012666327	0.15552891	NS
Fau	-0.107849958	7.112642367	7.4309329	0.012685489	0.155554119	NS
Igsf8	0.119126888	7.472345895	7.429743286	0.01269164	0.155554119	NS
Sh3bp5	-0.159763837	6.022370434	7.428609913	0.012697503	0.155554119	NS
Axl	0.162405096	5.571776549	7.422362446	0.012729877	0.155831587	NS
D130017N08Rik	0.171658118	4.562248401	7.4199636	0.012742332	0.155864983	NS
Marchf3	-0.454141834	1.031508682	7.416708158	0.012759256	0.155911865	NS
Rgs5	0.165659806	6.857032827	7.415484469	0.012765624	0.155911865	NS
Tbc1d8b	-0.386344584	2.838900894	7.41044853	0.012791869	0.155964877	NS
Cbarp	-0.126296542	8.035994425	7.409376194	0.012797465	0.155964877	NS
Gm10814	0.625789367	0.125993305	7.409050684	0.012799165	0.155964877	NS
Cfap54	0.301878718	2.173427229	7.404224354	0.012824389	0.156153507	NS
Tns1	-0.137855369	5.423803095	7.398881502	0.012852378	0.156375481	NS
Csrnp3	0.121316333	6.735381361	7.395040777	0.01287254	0.156501961	NS
Eef1d	-0.139507395	5.673314028	7.388402812	0.012907469	0.15680765	NS
Tnrc6a	0.147488185	5.763082824	7.38272777	0.012937415	0.156900186	NS
Abhd6	-0.114378415	5.754694853	7.38148583	0.012943979	0.156900186	NS
Npm3	-0.477181088	1.624067875	7.381394666	0.012944461	0.156900186	NS
Elmod3	0.155194457	4.262658196	7.37741113	0.012965541	0.157036902	NS
Slc22a4	-0.419517508	2.052062412	7.362399457	0.013045321	0.157809534	NS
Ptpn14	-0.305207146	3.155169789	7.36170428	0.013049029	0.157809534	NS
Atg10	0.221504816	3.455658691	7.35700482	0.013074124	0.157993791	NS
Itsn1	-0.143879466	7.121565655	7.353562144	0.013092543	0.158081689	NS
Wdr62	0.73935394	0.048917157	7.348839517	0.013117856	0.158081689	NS
Actn1	-0.2608072	6.010135304	7.347714408	0.013123895	0.158081689	NS
Adora1	-0.0982393	7.650208218	7.347241281	0.013126435	0.158081689	NS
Cyld	-0.168312315	7.232329113	7.341382271	0.013157938	0.158081689	NS
Samd3	0.698664656	1.180702818	7.34118204	0.013159016	0.158081689	NS
Lsr	-0.558985924	1.043570008	7.340913055	0.013160465	0.158081689	NS
Rbm14	-0.230256204	3.813552011	7.340881503	0.013160634	0.158081689	NS
Drc7	-1.323135931	0.697136998	7.338618396	0.013172828	0.158081689	NS
C730002L08Rik	0.372851089	3.946858294	7.337278977	0.013180051	0.158081689	NS
Mapk8	0.119648152	7.250154522	7.333908719	0.013198245	0.158181504	NS
Foxj1	-0.49163597	2.715245402	7.323178447	0.013256356	0.158759231	NS
Fmn1	0.382391312	4.89987092	7.313160825	0.013310866	0.159195995	NS
Myadm	-0.126574477	6.647531015	7.312825339	0.013312696	0.159195995	NS
Numb	-0.174362239	5.529215278	7.308962598	0.013333784	0.159223282	NS
D130020L05Rik	0.482332259	1.24577373	7.308767439	0.01333485	0.159223282	NS
Gcc1	-0.18413936	4.386345687	7.30447194	0.013358347	0.159254145	NS
E2f1	0.241531631	4.342214972	7.303603908	0.013363101	0.159254145	NS
Col6a1	0.311225576	4.696092422	7.302846525	0.013367251	0.159254145	NS
Pcdhgb4	0.448642401	2.138150751	7.300611089	0.013379506	0.159281729	NS
Taf12	-0.163358185	3.984141474	7.294822691	0.013411299	0.159413461	NS
Exoc2	0.136274582	5.775459212	7.294707227	0.013411934	0.159413461	NS
Dnajb5	-0.373957438	7.358439623	7.293165365	0.013420417	0.159413461	NS
Pde4b	0.144061541	7.098429082	7.282582696	0.013478803	0.159965646	NS
Best1	0.595858035	0.464868711	7.278818359	0.01349964	0.159965646	NS
Folr1	-1.804495533	1.166577216	7.275130939	0.013520086	0.159965646	NS
Pcdhb22	0.200377102	3.929941212	7.274978411	0.013520933	0.159965646	NS
Dusp8	0.13086535	7.203001724	7.274369468	0.013524313	0.159965646	NS
Vcan	0.178023933	4.416981058	7.273921355	0.0135268	0.159965646	NS
Rrp1b	-0.322151088	2.98975442	7.262859085	0.013588379	0.160411303	NS
Abhd16a	0.147140409	6.291047233	7.262303882	0.013591478	0.160411303	NS
Ccne1	0.206926539	4.098536607	7.261759472	0.013594518	0.160411303	NS
Lama3	0.352531736	1.998983173	7.256730086	0.013622631	0.160624758	NS
Tars1	-0.125497152	5.050222276	7.246997691	0.013677219	0.161149822	NS
Stat3	-0.129400518	5.454365176	7.244849168	0.013689303	0.161173685	NS
Haus6	0.2134031	2.985347841	7.242517862	0.013702428	0.161195064	NS
Stk32b	-0.578003516	0.889493778	7.240954396	0.013711238	0.161195064	NS
Pde3a	-0.434406036	2.138037723	7.23065257	0.013769446	0.161760704	NS
Acvr1b	0.142185069	7.324334423	7.226128392	0.013795096	0.161943307	NS
Uhrf2	-0.15384315	5.269813972	7.221813167	0.013819611	0.161970341	NS
Shank3	-0.147542596	7.899256921	7.220839387	0.013825149	0.161970341	NS
Pfkm	0.093803397	8.816236277	7.220387135	0.013827723	0.161970341	NS
Dnajc1	-0.266926343	4.128577668	7.217517927	0.01384406	0.162043257	NS
Acot3	-0.454486249	1.039638648	7.212591046	0.013872165	0.162233793	NS
Ak1	0.13950246	7.346459587	7.211116646	0.013880587	0.162233793	NS
Bahd1	-0.172012976	5.558834769	7.2052839	0.013913964	0.162472853	NS
Pradc1	0.238725832	4.167131442	7.204000515	0.01392132	0.162472853	NS
Shd	0.241102297	4.281023143	7.201191988	0.013937432	0.162542514	NS
Kdm3b	0.11354291	5.616352352	7.195576114	0.013969713	0.162800495	NS
Ttc19	-0.09885898	6.536198981	7.19264274	0.013986607	0.162878923	NS
Dpp3	0.157032079	5.353547711	7.189110099	0.014006984	0.162997753	NS
Cmtm5	-0.166528327	5.349409612	7.184830621	0.014031712	0.163121059	NS
Atr	0.243323158	3.340681095	7.183754221	0.014037939	0.163121059	NS
Skap1	0.558918267	1.087094973	7.175891121	0.014083524	0.163492969	NS
Tlcd1	0.276297735	3.743331907	7.174715975	0.014090351	0.163492969	NS
Cav2	0.135442707	5.800902023	7.169138548	0.014122803	0.16375094	NS
Ptk2	-0.137770773	7.204011671	7.159993908	0.014176191	0.163832178	NS
Kcnip2	-0.214071222	7.008216922	7.15987448	0.01417689	0.163832178	NS
Emb	-0.194914068	4.48937215	7.159529022	0.014178911	0.163832178	NS
Pgp	-0.118194382	6.348322473	7.158428617	0.014185352	0.163832178	NS
Eif4a1	-0.190613492	7.024533674	7.158263605	0.014186318	0.163832178	NS
9230112E08Rik	-0.229335192	4.148575307	7.156929235	0.014194134	0.163832178	NS
Sec11c	-0.177564422	5.516588925	7.155692908	0.014201379	0.163832178	NS
Clic6	-2.099327062	2.121597226	7.153835264	0.014212273	0.163839903	NS
Map3k11	-0.21579642	3.899127777	7.14527842	0.014262576	0.164301591	NS
Ppm1k	0.161268192	6.337106179	7.143185095	0.014274912	0.164325565	NS
Bambi-ps1	0.684101821	0.371210893	7.141001238	0.014287794	0.164355788	NS
Dpf3	-0.419700286	1.358019244	7.138136254	0.014304714	0.164405122	NS
Esrra	-0.109474531	5.765653487	7.136801775	0.014312603	0.164405122	NS
Cryab	-0.175174673	5.97758793	7.132139465	0.014340202	0.164604149	NS
Cfap144	-0.592781596	0.53236141	7.121971981	0.014400595	0.165114476	NS
Ldah	-0.132849554	5.16610885	7.12039022	0.014410016	0.165114476	NS
Abl2	-0.138497755	6.303314643	7.119457711	0.014415574	0.165114476	NS
Slc35c2	-0.115064048	5.45549771	7.117377452	0.014427979	0.16513853	NS
Scube3	-0.551033504	1.795497166	7.113253129	0.01445261	0.165180882	NS
Lrrc1	-0.467153008	2.330971851	7.109818569	0.014473158	0.165180882	NS
Crtc3	-0.246449859	3.666964493	7.109248198	0.014476573	0.165180882	NS
Nefl	-0.105827514	8.294884134	7.108344368	0.014481987	0.165180882	NS
Kcnk13	-0.430148705	2.78412283	7.108138384	0.014483221	0.165180882	NS
Pygo2	-0.141991025	5.012681949	7.102588277	0.01451652	0.165282821	NS
Phka1	0.172434819	4.617890023	7.102234683	0.014518644	0.165282821	NS
Sf3b4	-0.146658733	5.045683467	7.101298358	0.014524271	0.165282821	NS
Mrgpre	0.27581676	3.066856725	7.099777116	0.014533418	0.165282821	NS
Ppan	0.204636188	3.201733125	7.09186674	0.014581087	0.16556354	NS
Prkcg	-0.241714562	8.223087532	7.091769348	0.014581675	0.16556354	NS
Surf4	-0.099826486	6.16687153	7.090540041	0.014589099	0.16556354	NS
Sumo3	0.148678651	6.440399477	7.087071395	0.014610069	0.165684179	NS
Gpatch11	-0.144459493	4.704947224	7.082096936	0.014640201	0.16579753	NS
Oprd1	-0.188575378	4.250239621	7.082005176	0.014640758	0.16579753	NS
Gm56496	0.318786228	2.083584053	7.07620098	0.014676006	0.166010359	NS
Imp4	-0.150218159	4.575301276	7.075499494	0.014680272	0.166010359	NS
Dchs2	-0.638731037	-0.07907461	7.06473148	0.014745936	0.166542889	NS
Foxl2	-0.938299312	-0.451924363	7.063863612	0.014751243	0.166542889	NS
Proz	-0.199329139	3.946779158	7.062670165	0.014758544	0.166542889	NS
Ror1	-0.907943138	0.35554367	7.058530142	0.014783901	0.166711633	NS
Gcsh	0.128117047	5.368573057	7.05145399	0.014827355	0.166826639	NS
Tbr1	0.161498537	7.358781337	7.051347966	0.014828007	0.166826639	NS
Sorcs3	-0.238327073	5.923909177	7.049452181	0.014839674	0.166826639	NS
Zfp143	-0.340471639	3.0260764	7.048624793	0.014844768	0.166826639	NS
Srsf10	-0.243420093	5.762725353	7.048399681	0.014846155	0.166826639	NS
Nmt1	-0.100221192	7.370477573	7.042510537	0.014882479	0.167117625	NS
Mbnl2	-0.098982583	7.658610279	7.034557843	0.014931689	0.167552795	NS
Dmtn	-0.113448141	8.616522799	7.029361648	0.014963941	0.167661882	NS
F5	-1.907913594	1.064725249	7.029233923	0.014964734	0.167661882	NS
Mrpl35	-0.154611888	4.839767681	7.027053733	0.01497829	0.167661882	NS
Thrb	-0.16278264	6.017811413	7.026254395	0.014983264	0.167661882	NS
Tlk1	0.121630253	6.950182341	7.023787599	0.014998624	0.167716639	NS
Ptges3	-0.138490941	6.262235218	7.015086933	0.01505294	0.168196982	NS
Wdr83os	-0.171208959	5.230850896	7.012628047	0.01506833	0.168196982	NS
Sphk2	-0.252977005	4.599922907	7.01187144	0.01507307	0.168196982	NS
Pnma1	0.383342484	2.286380924	7.007330607	0.015101547	0.168222275	NS
Gm6277	0.292678078	2.761212802	7.004793398	0.015117485	0.168222275	NS
Kcnj4	0.173342674	7.15122273	7.003819403	0.015123608	0.168222275	NS
Nrp2	-0.249551452	4.260905035	7.003607439	0.015124941	0.168222275	NS
Poc1a	0.225120002	4.044621724	7.000486535	0.015144582	0.168222275	NS
Gm54353	0.804881475	-0.063176249	6.999412011	0.015151351	0.168222275	NS
Spint1	-0.939281348	0.484353331	6.996615536	0.015168983	0.168222275	NS
Krt9	-0.391410632	2.659940341	6.995729614	0.015174574	0.168222275	NS
Ptprb	0.184425375	5.493086028	6.995213985	0.015177829	0.168222275	NS
A230056P14Rik	0.192972437	4.950780441	6.99481977	0.015180318	0.168222275	NS
Zbtb49	-0.276376397	2.420791455	6.979103919	0.015279918	0.169208992	NS
Trak1	-0.099700126	7.726320435	6.972982794	0.015318909	0.169523614	NS
Scn9a	0.519908299	1.202615013	6.962978802	0.015382871	0.170040242	NS
Cnksr2	0.125613363	8.117308463	6.962363257	0.015386817	0.170040242	NS
Klhl32	-0.262779329	3.623682309	6.960126148	0.015401165	0.170081507	NS
Slit3	-0.217249734	4.972971031	6.953724507	0.015442306	0.170418397	NS
Dnajc27	0.11911032	7.348325033	6.94846922	0.015476172	0.170436439	NS
Trbc2	0.273132392	3.591244653	6.946596773	0.015488258	0.170436439	NS
Cited4	0.304079566	3.152234682	6.945558681	0.015494963	0.170436439	NS
Adgrb3	0.11035961	6.744876325	6.944852071	0.015499529	0.170436439	NS
Ppdpf	0.219033224	4.008350215	6.943466498	0.015508487	0.170436439	NS
Fxyd7	0.14325144	6.539738024	6.942653683	0.015513744	0.170436439	NS
Babam2	0.216868212	3.968632288	6.937272609	0.015548601	0.170436439	NS
Gm4876	0.437556466	1.436297686	6.93632213	0.015554766	0.170436439	NS
Slc25a27	0.128692686	5.260067759	6.935594713	0.015559487	0.170436439	NS
Nsd3	-0.130934329	6.250729378	6.9355793	0.015559587	0.170436439	NS
Nckipsd	-0.142268577	5.961655977	6.935370809	0.01556094	0.170436439	NS
Garem2	0.241453899	3.351894744	6.927043733	0.0156151	0.170902779	NS
Vstm4	-0.544047712	1.801525424	6.924193343	0.015633687	0.170902779	NS
Snapc1	-0.155861201	5.674752818	6.923913461	0.015635514	0.170902779	NS
Atrip	0.177120027	3.979172466	6.910212609	0.015725214	0.171766071	NS
Ncoa5	-0.218447051	5.476474271	6.906318555	0.015750813	0.171819753	NS
Arsb	0.124111472	6.870077175	6.9052802	0.015757647	0.171819753	NS
Cstf2	-0.146645121	6.165352046	6.90457405	0.015762296	0.171819753	NS
Asb13	0.16681683	6.106611697	6.901056349	0.01578548	0.171839447	NS
Gm5602	0.562652385	0.589622385	6.899518229	0.015795629	0.171839447	NS
Dio2	-0.223772697	7.083470825	6.899420488	0.015796275	0.171839447	NS
Tmed4	-0.115934527	5.984903387	6.893143301	0.015837772	0.172173985	NS
Grm7	0.145052534	5.698983412	6.887886186	0.015872619	0.172398002	NS
Nos1ap	-0.130937806	6.491842976	6.885955113	0.015885441	0.172398002	NS
Ccdc162	-0.941957159	-0.224879721	6.885170361	0.015890655	0.172398002	NS
Zfyve28	0.22809507	5.53670786	6.880916154	0.015918952	0.172444151	NS
Il17ra	-0.235107773	4.818057916	6.880802721	0.015919708	0.172444151	NS
2300009A05Rik	0.698112217	-0.397428693	6.879678855	0.015927193	0.172444151	NS
Dusp14	-0.160632038	6.2311088	6.877302194	0.015943036	0.172462805	NS
Alg5	0.181728696	3.879679584	6.876182569	0.015950505	0.172462805	NS
Eif4b	0.134461041	6.764522174	6.873851249	0.015966071	0.172462805	NS
Dhodh	0.229613899	3.817890735	6.87099192	0.015985185	0.172462805	NS
Cadm2	0.131882824	8.412436106	6.870776662	0.015986625	0.172462805	NS
Cdh7	0.202839163	4.609086373	6.869750288	0.015993493	0.172462805	NS
Cdip1	-0.089875651	7.740279769	6.865773632	0.016020134	0.172633911	NS
Rgs2	-0.188250703	5.202486748	6.861384551	0.016049596	0.172835161	NS
Gm11613	0.235546124	3.675970754	6.852353044	0.01611041	0.172930408	NS
Rxra	-0.126372417	5.074296281	6.850873311	0.016120398	0.172930408	NS
Sec61a1	-0.118168471	5.781190055	6.850691844	0.016121624	0.172930408	NS
Itih5	0.180633766	5.160858692	6.847885713	0.016140586	0.172930408	NS
Atf5	-0.219268819	4.003519587	6.847653288	0.016142158	0.172930408	NS
Acin1	-0.16689443	6.110729177	6.846821238	0.016147786	0.172930408	NS
Gm56861	0.265263883	2.915685103	6.844396424	0.0161642	0.172930408	NS
Synpo	-0.143156015	7.778917611	6.843256122	0.016171925	0.172930408	NS
Bag2	0.252879698	2.753926129	6.842782914	0.016175132	0.172930408	NS
Eif4ebp2	-0.145786712	6.171720379	6.842133413	0.016179535	0.172930408	NS
Pdia3	-0.135819504	7.691405952	6.841056264	0.01618684	0.172930408	NS
Rabgef1	-0.119849917	5.26144378	6.840693178	0.016189303	0.172930408	NS
Ntmt2	-0.578728626	0.870227582	6.838488278	0.016204271	0.172930408	NS
Slx9	-0.133719738	5.177580877	6.837714377	0.016209528	0.172930408	NS
Scn1a	0.25971433	7.913672695	6.835376916	0.016225418	0.172984758	NS
Gm49980	-0.661280612	2.873918788	6.832488894	0.016245074	0.173079167	NS
Gm56705	-0.582817315	0.47269654	6.827888154	0.016276443	0.17329815	NS
Sv2b	0.110888094	9.363725334	6.824936765	0.016296601	0.173397568	NS
Aqp1	-1.641882895	1.323202819	6.820773213	0.016325087	0.173585393	NS
Ncaph	0.593670204	0.660172042	6.815821732	0.016359035	0.173831019	NS
Cyp4f15	0.242399496	3.659111278	6.811442575	0.016389125	0.174035349	NS
Htr2c	-0.481543992	4.276985763	6.8095389	0.016402225	0.174059109	NS
Nf1	-0.130843017	6.764829447	6.807154666	0.016418648	0.174118081	NS
Nrcam	0.120138884	8.524535064	6.803445627	0.016444234	0.174235668	NS
Dnah9	-0.5379148	1.948339325	6.802395861	0.016451483	0.174235668	NS
Kctd2	0.122516422	5.930620928	6.797404519	0.016486001	0.174392973	NS
Cyb5d2	0.29201363	3.849766788	6.794067746	0.016509122	0.174392973	NS
Gabpb1	-0.20418831	3.964372128	6.793896771	0.016510308	0.174392973	NS
Ecrg4	-1.104130316	2.358361141	6.792515478	0.01651989	0.174392973	NS
Hmgb3	0.200224865	4.719076047	6.792391275	0.016520752	0.174392973	NS
Prdm2	-0.153285344	5.91457365	6.786283308	0.016563202	0.174725973	NS
Prune2	0.332118353	6.589452027	6.781167729	0.016598849	0.174918271	NS
Ankrd12	0.16396615	6.123963143	6.780420725	0.016604061	0.174918271	NS
Pgap6	0.208866553	3.716527136	6.777926397	0.01662148	0.174918271	NS
Slc10a4	-1.752680295	-0.281809279	6.777409026	0.016625095	0.174918271	NS
Susd5	0.239456579	3.615510185	6.773301562	0.01665383	0.175105623	NS
Ppp3cc	0.203932005	4.245191139	6.767886393	0.016691798	0.175339783	NS
Prdm16os	-0.197614135	3.983289643	6.7668512	0.016699067	0.175339783	NS
Zmym6	0.192214624	4.0073933	6.765447776	0.016708927	0.175339783	NS
Casd1	0.106193967	6.239376126	6.762749853	0.016727901	0.17542401	NS
Rpusd1	-0.14905528	5.761708255	6.760354015	0.016744771	0.175486073	NS
Siah3	-0.239972707	3.704731676	6.756812173	0.016769744	0.17563293	NS
Zswim6	-0.232433121	4.906831459	6.748449648	0.016828874	0.175971114	NS
Rpn1	-0.118426118	7.004373098	6.748288011	0.016830019	0.175971114	NS
Tonsl	0.337681233	2.057045107	6.74758799	0.01683498	0.175971114	NS
Uvssa	0.267727056	2.873488435	6.744746067	0.016855136	0.176066945	NS
Gm4544	0.774591112	1.37617465	6.738112012	0.016902291	0.176444507	NS
Srrm4	0.153534569	5.302246544	6.734164988	0.016930417	0.176623052	NS
Ppp2r2b	0.115120699	7.141148569	6.731393545	0.016950197	0.176641363	NS
Atraid	0.13470421	5.084792406	6.730830424	0.01695422	0.176641363	NS
Snapin	0.133048666	5.419227814	6.724931389	0.016996419	0.17678093	NS
Kcnip4	0.13772793	6.078197782	6.724733871	0.016997834	0.17678093	NS
Ptprv	-1.115042898	-0.083362448	6.72351365	0.017006578	0.17678093	NS
Taf10	-0.19233175	4.452736438	6.721926568	0.017017959	0.17678093	NS
Tafa2	0.180089328	6.006818124	6.720202344	0.017030333	0.17678093	NS
Bid	0.226641768	3.246155912	6.717150133	0.017052263	0.17678093	NS
Elk4	0.207618176	4.499864543	6.716913266	0.017053966	0.17678093	NS
Bpgm	0.118160585	6.15785019	6.715164629	0.017066545	0.17678093	NS
Adora2b	-0.533468152	2.297060764	6.715114446	0.017066906	0.17678093	NS
Trafd1	0.179664435	5.418734777	6.712469097	0.017085956	0.176787001	NS
Clec14a	0.42335152	2.070975256	6.710730015	0.017098492	0.176787001	NS
Lsp1	0.522398213	1.992339583	6.708335986	0.017115767	0.176787001	NS
Fahd1	0.166940326	4.085370622	6.708102112	0.017117455	0.176787001	NS
Rasgrf1	-0.153637317	8.218520983	6.706324504	0.017130296	0.176787001	NS
Clic4	-0.198093123	6.711196679	6.705855189	0.017133688	0.176787001	NS
Lman2l	-0.192301909	4.762199083	6.701079637	0.017168245	0.176929638	NS
P4ha2	-0.360207223	2.71887147	6.700893356	0.017169595	0.176929638	NS
Terb1	0.664133684	0.14621266	6.695108304	0.017211565	0.177168446	NS
Agpat4	-0.135814709	5.874608524	6.694335528	0.017217181	0.177168446	NS
Sostdc1	-1.502706415	0.84189318	6.693130808	0.017225938	0.177168446	NS
Srsf7	-0.24211091	6.162881797	6.690077588	0.017248157	0.177283169	NS
Tedc2	0.306374295	2.61684279	6.682349143	0.017304539	0.177553446	NS
Sema5b	-0.349963639	4.012384807	6.680763795	0.01731613	0.177553446	NS
Gm55882	0.641687736	-0.246206967	6.680492783	0.017318113	0.177553446	NS
Tekt1	-0.686569406	0.391425958	6.680402383	0.017318774	0.177553446	NS
St8sia3	-0.160984836	6.932245381	6.678232621	0.017334655	0.177602629	NS
Odf2	0.140975836	5.462061181	6.671393067	0.017384822	0.177874429	NS
Tdrd7	-0.162545262	4.9864893	6.670245084	0.017393258	0.177874429	NS
Apol8	0.332604846	2.403381854	6.670078151	0.017394485	0.177874429	NS
Rbm12b1	-0.480531706	2.201129408	6.667371184	0.017414397	0.17796448	NS
Aaas	0.275692636	3.134559695	6.66116836	0.017460121	0.178205299	NS
Mcf2	0.313723837	2.812551219	6.660943455	0.017461781	0.178205299	NS
Armc2	0.242837077	3.00096123	6.659651099	0.017471326	0.178205299	NS
Rab11fip2	0.142882898	6.351126126	6.653501582	0.017516822	0.178555693	NS
Ccbe1	-0.30834162	3.164284153	6.64435583	0.017584729	0.17913395	NS
Slc16a4	0.336503818	1.999464457	6.641109122	0.017608907	0.179266281	NS
St18	-0.371873054	2.953034802	6.636133585	0.017646031	0.179530161	NS
Uimc1	-0.256710653	3.252244451	6.630956536	0.017684752	0.179730148	NS
Nectin3	0.224824034	5.456377255	6.62747249	0.017710863	0.179730148	NS
Pdzrn4	0.273505843	2.815637933	6.626412461	0.017718816	0.179730148	NS
Asxl2	0.17850966	4.564279344	6.626175995	0.017720591	0.179730148	NS
Hlf	0.186782555	8.103826706	6.626019001	0.017721769	0.179730148	NS
Rps6ka3	-0.161481489	6.186213602	6.620851301	0.017760605	0.180000667	NS
Dennd1c	0.648416353	-0.142961058	6.61597125	0.017797367	0.180000667	NS
Runx2	-0.284341039	2.826853547	6.615049533	0.01780432	0.180000667	NS
Zdhhc8	0.229918287	7.150510972	6.613974387	0.017812434	0.180000667	NS
Plxna4	-0.148720198	6.924454113	6.613672034	0.017814717	0.180000667	NS
Zmat4	0.263527475	6.296031709	6.61352294	0.017815842	0.180000667	NS
Ufl1	0.134393636	4.657046697	6.610148854	0.017841339	0.180144684	NS
Ly6d	-0.715200537	-0.092596583	6.606760404	0.017866985	0.180290028	NS
Nsdhl	0.154165632	4.684815773	6.604277775	0.017885801	0.180366317	NS
Dab1	-0.162031641	6.513703683	6.602363582	0.017900324	0.180399243	NS
Slc9a4	-1.049200792	-0.072396458	6.600561028	0.017914012	0.180423718	NS
Txndc15	-0.107930434	5.762804978	6.597267225	0.017939055	0.18050055	NS
Stk4	-0.171753502	5.458395713	6.595431508	0.017953029	0.18050055	NS
Arhgef28	-0.270881458	4.39149943	6.59303461	0.017971293	0.18050055	NS
Eeig1	-0.126388009	6.43438838	6.593003209	0.017971532	0.18050055	NS
Pak5	0.334367297	6.417320532	6.590584113	0.017989987	0.18050055	NS
Sec16a	-0.117186201	5.694612135	6.586126865	0.018024045	0.18050055	NS
Kcna4	-0.189877631	4.360166116	6.585330943	0.018030134	0.18050055	NS
Dguok	-0.199728794	3.151319181	6.584054628	0.018039904	0.18050055	NS
Lrrtm3	-0.136239976	6.080133146	6.580938722	0.018063779	0.18050055	NS
Snx3	-0.108073915	7.127841146	6.58033474	0.018068411	0.18050055	NS
Fip1l1	-0.105113022	5.948323463	6.577468583	0.01809041	0.18050055	NS
Vgll4	0.231516302	4.711719585	6.577055122	0.018093586	0.18050055	NS
Dock3	0.141238587	7.736513519	6.575932546	0.018102212	0.18050055	NS
Chid1	0.1656618	5.540346336	6.575717091	0.018103869	0.18050055	NS
Tomm5	-0.155001748	4.934333544	6.575331692	0.018106831	0.18050055	NS
Zfp407	-0.224935713	3.81590686	6.574535599	0.018112953	0.18050055	NS
Unc13c	-0.2744036	4.67936172	6.574511899	0.018113136	0.18050055	NS
Isy1	0.247543302	4.397144601	6.571608016	0.018135486	0.180522885	NS
Cldn2	-2.300316396	0.314527152	6.571293538	0.018137908	0.180522885	NS
Lrsam1	0.153813882	4.804023172	6.566208367	0.018177128	0.18080093	NS
Msh3	0.191768711	4.029440914	6.562046802	0.018209295	0.181008523	NS
Crat	0.158876426	5.2616883	6.558594842	0.018236025	0.181009818	NS
Adamts1	-0.285466507	3.286711722	6.557192685	0.018246895	0.181009818	NS
4930434J08Rik	-0.392302176	1.630791325	6.556897048	0.018249188	0.181009818	NS
Zhx2	-0.302392235	3.871631583	6.556198124	0.01825461	0.181009818	NS
Furin	-0.168130055	4.939905289	6.554258182	0.018269668	0.181022944	NS
Snrnp48	-0.264385061	3.174539081	6.55311766	0.018278527	0.181022944	NS
Tshr	0.977004073	-0.288739665	6.547027286	0.018325918	0.181380182	NS
Plp2	0.378456035	2.138346393	6.542452653	0.018361605	0.181600203	NS
Mdn1	-0.209698936	5.285628569	6.540335952	0.018378144	0.181600203	NS
Nherf1	-0.211246628	4.803675463	6.538406067	0.018393237	0.181600203	NS
Tmcc2	-0.125693017	7.177238177	6.537761538	0.018398281	0.181600203	NS
Espn	-0.34200162	1.899087029	6.534775928	0.018421666	0.181600203	NS
Sorcs2	-0.137308027	5.575937207	6.533811016	0.018429231	0.181600203	NS
Pex2	-0.142858416	4.570326934	6.533008189	0.018435528	0.181600203	NS
Nt5dc3	-0.112134344	6.786457392	6.532589518	0.018438812	0.181600203	NS
2510016D11Rik	0.448376239	0.935615003	6.527301646	0.018480355	0.181817669	NS
C1qb	-0.165206061	5.122679315	6.524500071	0.018502407	0.181817669	NS
Pcsk9	0.514862907	1.882107141	6.522329312	0.018519513	0.181817669	NS
Anapc10	-0.213889276	3.559525284	6.522143323	0.01852098	0.181817669	NS
Il15ra	0.463429441	1.599496479	6.521663514	0.018524764	0.181817669	NS
mt-Nd5	0.148467522	12.25931682	6.517872344	0.018554692	0.181817669	NS
Mphosph8	-0.153707097	5.421405033	6.517616746	0.018556712	0.181817669	NS
Rem2	-0.888332606	2.448219951	6.516204626	0.018567875	0.181817669	NS
Plppr5	-0.165126806	5.889306761	6.514416366	0.018582022	0.181817669	NS
Bcan	0.106443921	7.645921929	6.514033587	0.018585052	0.181817669	NS
Nudt3	-0.142451109	8.095462733	6.513951002	0.018585705	0.181817669	NS
Mapre1	0.112364775	6.857398368	6.508087525	0.018632186	0.182053818	NS
Grk6	-0.112727175	6.093918033	6.508039526	0.018632567	0.182053818	NS
Cog4	-0.116422663	5.600079377	6.506005668	0.018648721	0.182100613	NS
Snrpb2	0.184925613	4.997805399	6.503789525	0.01866634	0.182161654	NS
Trpm4	0.220812565	3.553033742	6.502036917	0.018680287	0.182186807	NS
Wdr11	0.099964135	5.590286178	6.492036812	0.01876009	0.182853826	NS
Kcnc4	0.162876495	6.586052678	6.486761573	0.018802342	0.183154238	NS
Zfyve27	0.112205971	6.080738269	6.483626288	0.018827504	0.183287921	NS
Srrm3	-0.151502791	5.57545083	6.464356578	0.018982981	0.184581694	NS
Lrrc51	-0.399263902	2.281111585	6.464299979	0.018983439	0.184581694	NS
1700003F12Rik	-0.899385303	-0.332740822	6.46090133	0.019011011	0.184700484	NS
Ifi203	-0.823775146	-0.176625498	6.459687566	0.019020868	0.184700484	NS
Tacc1	-0.110463475	7.760581738	6.458534751	0.019030236	0.184700484	NS
Clvs2	-0.127117173	4.966686708	6.45131924	0.019088986	0.185085142	NS
Csdc2	-0.141256982	6.882687691	6.450099551	0.019098937	0.185085142	NS
Gm50462	-0.565867097	0.913459877	6.449415607	0.01910452	0.185085142	NS
Cdkn3	0.63779366	-0.360303834	6.510446326	0.019157059	0.1852638	NS
Egr1	-0.614265635	8.591371009	6.441811736	0.019166709	0.1852638	NS
Cep192	0.343591846	2.561520044	6.439543663	0.019185302	0.1852638	NS
Crybg3	-0.354749686	2.651607444	6.438464373	0.019194157	0.1852638	NS
Wrn	0.224958428	3.16804006	6.437322017	0.019203534	0.1852638	NS
Foxj3	0.100095306	6.203465431	6.43708389	0.01920549	0.1852638	NS
Zfp354c	0.127413531	5.717096844	6.436202529	0.019212729	0.1852638	NS
Gpr155	-0.193608618	5.711752117	6.435357098	0.019219676	0.1852638	NS
Clec2l	0.144336316	5.804763936	6.434464232	0.019227016	0.1852638	NS
Ncapd3	0.165666703	4.440555304	6.428088298	0.01927952	0.185537015	NS
Eif5	0.13001824	7.578640288	6.427557913	0.019283895	0.185537015	NS
Ctla2a	0.545269998	0.682548689	6.426805117	0.019290107	0.185537015	NS
Nrsn2	-0.207012732	4.496521937	6.42138641	0.019334882	0.185762597	NS
Nhsl2	-0.186600956	5.720360335	6.421161216	0.019336746	0.185762597	NS
1700019D03Rik	0.228082012	4.131514126	6.408963394	0.019437975	0.186623198	NS
Vti1b	-0.120976337	6.979140349	6.406107355	0.019461763	0.186667538	NS
Gm37412	-0.851262698	-0.236680626	6.405612014	0.019465892	0.186667538	NS
Ankrd28	0.129240556	6.119061771	6.396312443	0.019543592	0.187154137	NS
Gm10649	-0.604480147	0.473207003	6.395638355	0.019549238	0.187154137	NS
Kansl1	0.127769764	6.462833492	6.395347562	0.019551674	0.187154137	NS
Ctnna2	0.09298933	7.55804539	6.389976697	0.019596728	0.187227943	NS
Dnaja1	-0.129608366	8.217487929	6.389613665	0.019599777	0.187227943	NS
Cpne8	0.1551139	5.010167812	6.389450604	0.019601147	0.187227943	NS
Glb1	0.200420066	4.498053791	6.388479236	0.01960931	0.187227943	NS
Armcx4	0.103940266	6.478981899	6.387468764	0.019617806	0.187227943	NS
Gm26777	0.431554319	1.299400588	6.379432213	0.019685519	0.187762356	NS
Arrb1	-0.10785105	8.674040282	6.374272334	0.019729133	0.187892405	NS
Tpm1	-0.123765504	7.564558089	6.374188587	0.019729841	0.187892405	NS
Slc38a10	-0.138316634	5.989669016	6.373658168	0.019734331	0.187892405	NS
Usp2	0.305373924	6.229132323	6.367921261	0.019782963	0.188243585	NS
Plekha3	-0.158114938	4.93822163	6.364451866	0.019812438	0.188305171	NS
Cenpw	0.37022247	2.212778258	6.363778445	0.019818165	0.188305171	NS
Cadps2	0.165672889	7.039462617	6.363011527	0.019824689	0.188305171	NS
Vsig2	0.208720766	4.659904881	6.359667499	0.019853166	0.188452639	NS
Rab28	-0.137602924	5.697487451	6.358427582	0.019863736	0.188452639	NS
Akap9	-0.12273807	6.245953096	6.353506943	0.019905747	0.188739458	NS
Rgs7	0.140068338	6.748943531	6.350839273	0.019928564	0.18884406	NS
Wnt4	0.226937371	4.879627159	6.345726528	0.019972376	0.188991021	NS
Lypla1	0.186421074	4.446687842	6.345381613	0.019975335	0.188991021	NS
Kcnq4	0.226134611	3.20850437	6.344901563	0.019979455	0.188991021	NS
Epc1	0.123547984	5.152229962	6.342958049	0.019996144	0.189022685	NS
Mpdz	-0.148029597	5.862752135	6.3410129	0.020012863	0.189022685	NS
Dnajc10	0.15192744	6.288755668	6.340393407	0.020018191	0.189022685	NS
Zfp30	0.221548648	3.982414225	6.337680397	0.020041543	0.189131736	NS
Gm49085	0.605209081	0.277534198	6.33501466	0.020064518	0.189237101	NS
Gm12254	0.564585664	-0.142013783	6.645641551	0.020105355	0.189244776	NS
Faah	0.126046022	6.693207661	6.329934168	0.020108386	0.189244776	NS
Ypel5	0.109844961	6.636053652	6.328333696	0.020122228	0.189244776	NS
Npy5r	-0.311458839	2.622326142	6.327608529	0.020128503	0.189244776	NS
Pantr2	0.413084798	1.213828916	6.326379519	0.020139143	0.189244776	NS
2610316D01Rik	0.327248973	2.281524268	6.326310628	0.020139739	0.189244776	NS
Gm26653	0.593258305	0.36634527	6.325356718	0.020148002	0.189244776	NS
9430037G07Rik	0.601586143	0.467384351	6.317151785	0.020219232	0.189802563	NS
9330104G04Rik	0.344865147	2.938657362	6.314029634	0.020246411	0.189946419	NS
4930512B01Rik	0.48504802	1.254779057	6.311428855	0.020269082	0.189949109	NS
D5Ertd579e	-0.124717254	6.751992883	6.310230661	0.020279536	0.189949109	NS
Cpa2	0.54860607	1.054361795	6.309918633	0.020282259	0.189949109	NS
Atic	0.147155204	4.6881903	6.307932864	0.020299601	0.190000473	NS
2410002F23Rik	0.155663475	5.131013943	6.306271398	0.020314124	0.190025404	NS
Rbm47	-0.827833172	-0.324591562	6.304785574	0.020327121	0.190036045	NS
P4ha3	-0.522344031	2.349367694	6.30175389	0.020353669	0.190173287	NS
Gm14038	2.381740574	1.057187862	6.299499635	0.020373434	0.190247033	NS
Fkbp1a	-0.108799143	9.025103281	6.294570153	0.020416731	0.1905403	NS
Slc25a17	0.164139684	5.155412741	6.292537704	0.020434612	0.190596175	NS
Map3k7	0.112685646	6.008065961	6.287955962	0.020474987	0.190851468	NS
Polr3k	0.155689528	5.637320108	6.286730111	0.020485804	0.190851468	NS
Zbtb17	-0.142686341	5.084813448	6.281591687	0.020531217	0.191163407	NS
Slc25a16	0.129951982	5.708840145	6.279289875	0.020551597	0.191242038	NS
Aff4	-0.096494805	7.677642049	6.276490559	0.020576412	0.191361827	NS
Angel1	0.26819446	3.399122486	6.273732327	0.020600896	0.191478397	NS
mt-Cytb	0.129692139	13.24762794	6.266815763	0.020662435	0.191939049	NS
Swap70	0.227237046	3.460468633	6.261327671	0.020711411	0.192191692	NS
Pou3f1	-0.260993944	4.624010711	6.260197577	0.020721512	0.192191692	NS
Npnt	0.249062517	5.790101623	6.259401533	0.020728631	0.192191692	NS
Atf7ip	0.107727867	6.407610323	6.258398066	0.020737608	0.192191692	NS
Ccnh	-0.121564885	5.661347148	6.256371293	0.020755754	0.19224867	NS
Grm1	-0.204908839	5.336093521	6.253453201	0.020781911	0.192316435	NS
Hes6	0.274134329	3.147739637	6.252877704	0.020787073	0.192316435	NS
Slc23a3	-0.583750767	0.66935667	6.248529422	0.020826129	0.192566587	NS
Kdm4d	0.614420878	0.434156595	6.245681314	0.020851755	0.192686099	NS
Npy	0.135535827	7.052971656	6.244421208	0.020863104	0.192686099	NS
Smim19	0.243529308	4.289058107	6.242906292	0.020876757	0.19270113	NS
Tmco4	0.381904878	1.654743988	6.233042723	0.020965898	0.193225301	NS
Rnf128	-0.204489504	3.971238313	6.23241625	0.020971574	0.193225301	NS
Stard3	-0.19416586	4.951780993	6.231901999	0.020976235	0.193225301	NS
Hivep2	-0.152357355	8.518456582	6.231290404	0.020981779	0.193225301	NS
Hydin	-0.849134601	-0.051049683	6.227690004	0.021014451	0.193415024	NS
Lmtk2	0.157613021	8.162688845	6.223602014	0.021051616	0.193475977	NS
Fbxw9	0.244708918	3.782102444	6.223150005	0.02105573	0.193475977	NS
Ebp	-0.182148262	4.517914326	6.222978042	0.021057296	0.193475977	NS
Zfp367	0.197329924	5.004937596	6.216443426	0.021116875	0.193806701	NS
Rasgrp3	0.22863067	3.696987392	6.215130879	0.021128865	0.193806701	NS
2010204K13Rik	-0.283722089	3.275684057	6.215053246	0.021129575	0.193806701	NS
Nadk	-0.10625612	6.09476969	6.213600083	0.021142859	0.193817602	NS
Fat1	-0.145573462	5.384581076	6.210044642	0.0211754	0.194004921	NS
Pcdhac1	0.390695329	2.606953111	6.202740684	0.021242425	0.194453591	NS
Rcor1	-0.160522584	4.542575925	6.202064545	0.021248642	0.194453591	NS
Trappc1	0.129065963	5.17907532	6.199627174	0.021271069	0.194547721	NS
Gm11702	1.149204337	1.102204864	6.196666422	0.021298347	0.19468609	NS
Stmn1	0.10622957	8.621180965	6.193483029	0.021327721	0.194843441	NS
Eif3j1	-0.332240199	5.117414428	6.189440227	0.021365089	0.194973387	NS
Gm3625	0.467854339	1.097751514	6.186006704	0.021396884	0.194973387	NS
5031439G07Rik	-0.155117942	7.144035646	6.185047922	0.021405772	0.194973387	NS
AW554918	0.258736769	3.583711615	6.184949862	0.021406681	0.194973387	NS
Erdr1y	0.851498464	0.346772421	6.183603252	0.021419171	0.194973387	NS
Spry4	-0.45589536	3.80031104	6.183425674	0.021420819	0.194973387	NS
Zfp715	-0.195865806	4.663683817	6.182747014	0.021427118	0.194973387	NS
Gm30984	0.795293534	-0.144046722	6.178377342	0.021467722	0.195163658	NS
Pcgf5	0.203356115	4.759145486	6.177875893	0.021472387	0.195163658	NS
Hecw2	0.370577792	6.325301169	6.1755756	0.021493802	0.195200667	NS
Ikbkg	0.15424798	5.45464571	6.174822025	0.021500822	0.195200667	NS
Igdcc4	0.170446186	5.212110091	6.170505007	0.021541091	0.195294861	NS
Zmym4	0.108636039	5.591566205	6.170230666	0.021543653	0.195294861	NS
Prox1	-0.384707881	4.05913575	6.169790912	0.021547761	0.195294861	NS
Slc30a7	0.162911583	3.875760269	6.161940998	0.021621226	0.195818855	NS
Trem2	0.234237983	3.222857711	6.161003837	0.021630016	0.195818855	NS
4930509G22Rik	1.034379285	-0.286754497	6.156076594	0.021676293	0.195965818	NS
Nkrf	-0.120077942	5.165649293	6.155774576	0.021679134	0.195965818	NS
Eif5b	-0.133959257	6.342147868	6.154445424	0.021691638	0.195965818	NS
Aldh1l1	0.121913992	6.085775881	6.154070436	0.021695167	0.195965818	NS
Rgs7bp	-0.113774668	8.710757937	6.15118952	0.021722303	0.196100387	NS
Ndn	-0.100538076	6.797782954	6.147357662	0.021758455	0.196211653	NS
Akr1c18	0.508106578	1.608342596	6.146502279	0.021766534	0.196211653	NS
Fscn1	-0.127963761	8.279534509	6.145991252	0.021771363	0.196211653	NS
Ggt7	-0.134211315	6.503178363	6.144263033	0.021787701	0.19624852	NS
Dcbld2	0.166352487	5.16777824	6.141487557	0.021813968	0.196309103	NS
Dpysl4	0.149774422	5.800474274	6.140653271	0.02182187	0.196309103	NS
Gfra1	-0.155134656	5.109053054	6.139104703	0.021836547	0.196309103	NS
Etnk2	-0.273554488	2.880287013	6.138378867	0.021843431	0.196309103	NS
Dynll1	-0.116987585	8.151560673	6.133870883	0.021886234	0.19658353	NS
Sntg1	0.14598067	4.894969911	6.131934295	0.021904651	0.196638729	NS
Rnf115	0.126923382	6.289571894	6.129501254	0.021927814	0.196736446	NS
Cibar1	0.129674979	5.40023965	6.127783141	0.021944187	0.196773171	NS
1700034G24Rik	-0.64174931	-0.290261594	6.123521895	0.021984855	0.197027582	NS
Zfp503	-0.63274351	1.538346056	6.118134423	0.022036392	0.197379063	NS
Emd	-0.145388584	5.090893216	6.115228443	0.022064247	0.197444509	NS
Ankrd44	0.202002787	3.444308645	6.114801549	0.022068342	0.197444509	NS
Ylpm1	-0.124801718	6.494964225	6.112953029	0.022086085	0.197492985	NS
Cul7	0.189298402	4.866109089	6.106593472	0.02214725	0.197929464	NS
Por	-0.140892676	6.047371457	6.102763032	0.022184181	0.19814418	NS
Ipo8	-0.158585604	5.535806431	6.100271802	0.022208238	0.19814418	NS
Pik3ip1	0.218618193	3.954038752	6.10025797	0.022208372	0.19814418	NS
Rpusd2	-0.262102909	2.56593163	6.093296563	0.02227575	0.198523465	NS
Cdk5rap3	0.204952975	4.221295849	6.09225664	0.022285835	0.198523465	NS
Gm56999	0.178445938	7.451390338	6.092028303	0.02228805	0.198523465	NS
Myo7a	0.558445442	4.005442657	6.088420127	0.022323085	0.198725062	NS
Kdm2b	-0.198660618	3.917272387	6.080807417	0.022397206	0.199140238	NS
Pla2g12a	-0.285779886	2.756682125	6.078940708	0.022415423	0.199140238	NS
Dnajb1	-0.178601595	6.059927369	6.078766268	0.022417126	0.199140238	NS
Fbxo34	0.184250024	6.364747025	6.078530063	0.022419433	0.199140238	NS
Phactr2	-0.225013882	4.221840803	6.075869008	0.022445436	0.199260756	NS
Gpcpd1	0.169155319	6.829771884	6.073461862	0.022468987	0.199359384	NS
Nit2	0.277520397	2.549789799	6.063905801	0.022562756	0.200080575	NS
Gk	0.131174719	4.996770939	6.062530261	0.022576289	0.200089856	NS
Ctsl	0.139011065	6.896469865	6.060977386	0.022591579	0.200114679	NS
Gm7658	1.115888813	0.088352236	6.057633008	0.022624546	0.200156321	NS
Herc3	0.125580669	8.006202567	6.057443439	0.022626416	0.200156321	NS
Fn3k	0.143019596	4.83493978	6.056700008	0.022633753	0.200156321	NS
Tmem165	0.135961532	4.758472355	6.051964079	0.022680551	0.200257942	NS
Gm18706	0.902662382	-0.327096059	6.051453588	0.022685602	0.200257942	NS
Glo1-ps	-0.86716943	0.732224082	6.050934833	0.022690736	0.200257942	NS
Dctpp1	0.219405629	3.572680123	6.049368389	0.022706246	0.200257942	NS
Sorbs2	0.121105375	7.614380124	6.04921853	0.022707731	0.200257942	NS
Hexa	-0.125088035	5.621655416	6.047906485	0.022720733	0.200262386	NS
H2ax	-0.173308489	4.074368815	6.045513773	0.022744465	0.200361352	NS
Elovl2	0.150579009	4.422594851	6.042472811	0.022774666	0.2004563	NS
Cachd1	-0.343290892	3.590535024	6.041909861	0.022780262	0.2004563	NS
Shtn1	0.136677934	4.77315091	6.038689089	0.022812308	0.200496864	NS
Sfn	-0.602140581	0.515300805	6.038577427	0.022813419	0.200496864	NS
Ppp2ca	0.071526242	8.655348645	6.03767489	0.022822409	0.200496864	NS
6330415G19Rik	0.596654949	0.531069658	6.035694688	0.022842146	0.200503311	NS
Sowahc	-0.219647762	3.44559362	6.033634801	0.022862698	0.200503311	NS
Ddn	-0.135408781	9.990516033	6.033190274	0.022867135	0.200503311	NS
Far2	0.127234105	4.92469964	6.032583604	0.022873194	0.200503311	NS
Pptc7	-0.118439766	5.590259688	6.03120484	0.022886968	0.200514368	NS
Atp2b1	-0.112034044	9.756995461	6.029123838	0.022907776	0.200586999	NS
Ripor1	-0.138719196	6.478330478	6.027174811	0.022927284	0.20064817	NS
Lingo3	-0.28164333	5.172000618	6.024673462	0.022952347	0.200757866	NS
Mapk8ip3	-0.09917514	8.759422544	6.023370104	0.022965419	0.200762614	NS
Syne2	0.190830707	4.518380798	6.021460531	0.022984585	0.200820608	NS
Cacna1e	-0.111237781	7.863881976	6.018636168	0.023012967	0.200959007	NS
Pkib	0.300366617	3.132585307	6.008874397	0.023111363	0.201535432	NS
Ikbkb	-0.137668506	5.111476338	6.005532759	0.023145154	0.201535432	NS
Cdsn	0.538776985	0.947076598	6.004273118	0.023157907	0.201535432	NS
Pigc	0.159522542	3.730848805	6.004023549	0.023160434	0.201535432	NS
Ganc	0.37232241	2.886769627	6.003908917	0.023161595	0.201535432	NS
Gm37176	0.378073726	2.665736559	6.003012836	0.023170673	0.201535432	NS
Srpk2	0.100414767	8.036813613	6.002702197	0.023173821	0.201535432	NS
Dennd2a	-0.19318993	4.067477079	6.002132721	0.023179593	0.201535432	NS
Phb1	-0.154100372	6.093062083	5.998328659	0.023218192	0.201761558	NS
Rnf32	-0.261132305	3.120726038	5.993090203	0.023271464	0.201880615	NS
Daglb	0.181250231	5.28327843	5.991996495	0.023282604	0.201880615	NS
Tceal3	-0.143218163	6.845053739	5.990619034	0.023296642	0.201880615	NS
Gstp1	-0.147859417	6.671337624	5.989237594	0.02331073	0.201880615	NS
Opa1	0.098584091	7.579957728	5.989199254	0.023311121	0.201880615	NS
Fam13c	-0.127230374	5.472274204	5.988662038	0.023316603	0.201880615	NS
Rbm10	-0.104587146	5.567191639	5.988320949	0.023320084	0.201880615	NS
Ccdc9b	0.426161087	1.811499306	5.98487698	0.023355263	0.201943889	NS
Thsd4	-0.333511535	3.55636781	5.98378373	0.023366443	0.201943889	NS
Gm10736	-0.128250012	5.652722086	5.983381366	0.023370559	0.201943889	NS
Cpne4	-0.308191833	5.621444896	5.981696184	0.023387808	0.201943889	NS
Dbp	0.564947259	5.489627603	5.981172372	0.023393172	0.201943889	NS
Itpk1	-0.172398612	5.745704084	5.979469597	0.02341062	0.201943889	NS
Galk1	0.287607074	2.903049332	5.978196481	0.023423674	0.201943889	NS
Eva1a	0.193372726	3.078261675	5.975693627	0.023449362	0.201943889	NS
Slc23a2	0.127633838	7.803748733	5.975027066	0.023456208	0.201943889	NS
Iqcb1	0.168435528	4.378315808	5.972913344	0.023477934	0.201943889	NS
Hnrnpc	-0.12281567	7.604782216	5.971302623	0.023494505	0.201943889	NS
Tmem255a	-0.235720543	3.456292858	5.97082827	0.023499388	0.201943889	NS
Zfp131	0.139904395	5.098609486	5.970403152	0.023503765	0.201943889	NS
Nin	-0.187182828	5.297564063	5.970396905	0.023503829	0.201943889	NS
Trim23	0.1113002	6.359121422	5.96641165	0.023544903	0.202188387	NS
Gm47483	0.427542278	1.500715201	5.964170064	0.023568042	0.202278684	NS
Ntrk2	-0.106274318	9.43277984	5.960483783	0.023606149	0.202497283	NS
Pcdhb15	-0.323875177	2.110606794	5.957476491	0.023637287	0.202655909	NS
Strbp	0.147903261	7.737186176	5.953093149	0.023682757	0.202937166	NS
Ckap2l	-0.531152205	0.250719062	5.951034321	0.023704148	0.202979829	NS
Kdsr	0.142745883	5.257054121	5.950176148	0.02371307	0.202979829	NS
Gdf9	-0.66120893	0.184439719	5.947079949	0.023745294	0.203093105	NS
Sebox	-0.494092863	1.398647279	5.946469505	0.023751652	0.203093105	NS
Grk5	-0.14893571	4.585689592	5.942010751	0.023798156	0.203303104	NS
Slitrk2	0.184189576	5.172652132	5.941432263	0.023804197	0.203303104	NS
Fzd10os	0.465108566	2.278209056	5.940467684	0.023814274	0.203303104	NS
Prr18	-0.21203285	5.813041206	5.93856497	0.023834165	0.203311271	NS
Srp68	-0.111390244	5.964420902	5.937600697	0.023844253	0.203311271	NS
Ciao2b	-0.198791199	4.204193469	5.936736809	0.023853294	0.203311271	NS
Gm9967	0.584020069	0.134969575	5.934066922	0.023881262	0.203441439	NS
Shank2	-0.150963895	7.997266102	5.930934052	0.023914127	0.203613161	NS
Ppfibp1	0.24911461	4.860622104	5.928627048	0.02393836	0.203711251	NS
Platr25	0.212799028	2.750361113	5.924778105	0.023978852	0.20394752	NS
Gm56912	0.326024862	2.420890456	5.921055534	0.024018088	0.203952291	NS
Psmd5	-0.122381337	5.514889609	5.920736594	0.024021453	0.203952291	NS
Ppp5c	0.117308023	7.224354298	5.920347915	0.024025554	0.203952291	NS
Bmp5	0.725976383	0.811754597	5.919895898	0.024030325	0.203952291	NS
Dusp15	0.162920783	4.120375533	5.91707861	0.024060084	0.204023382	NS
Rhog	-0.156082384	4.737430342	5.916692461	0.024064166	0.204023382	NS
Kcnk1	-0.12441164	6.542713128	5.913563567	0.024097271	0.204196017	NS
S100a10	-0.198563467	4.305795497	5.909767234	0.024137506	0.204319306	NS
Oard1	0.174129485	3.523088711	5.906882213	0.024168134	0.204319306	NS
Gli1	0.636069529	0.308513985	5.906531029	0.024171865	0.204319306	NS
Mprip	-0.080929501	8.089093836	5.904399675	0.024194523	0.204319306	NS
Ly86	0.212495348	3.262709654	5.903576181	0.024203284	0.204319306	NS
Raver2	-0.187551136	4.316068556	5.903175054	0.024207553	0.204319306	NS
Galns	0.28422485	2.583702907	5.902815054	0.024211385	0.204319306	NS
Actr3	-0.121559899	7.45621121	5.90258563	0.024213827	0.204319306	NS
Appbp2	0.117874331	6.768617646	5.897707776	0.024265819	0.204650258	NS
Capn15	-0.19009628	4.600030921	5.896117962	0.024282792	0.204685671	NS
Nfil3	-0.4680767	2.281282605	5.89130224	0.024334286	0.204878629	NS
Prmt2	-0.220249594	5.431801672	5.891242003	0.024334931	0.204878629	NS
Slc9a2	-0.370108761	2.118927511	5.890391221	0.024344041	0.204878629	NS
Atp8b1	0.32954995	2.035927049	5.888539086	0.024363887	0.204938018	NS
A730036I17Rik	0.684913642	-0.562535591	7.451982227	0.024381477	0.204978376	NS
Usp10	-0.104799712	5.551076391	5.884207037	0.024410377	0.205113727	NS
Acy1	-0.234355382	2.902205451	5.87946295	0.024461403	0.205434757	NS
Tbcb	-0.110230255	6.034454537	5.875839765	0.024500453	0.205588679	NS
Ier3	-0.329041685	2.304565653	5.874724517	0.024512487	0.205588679	NS
Sema4a	-0.242060719	5.245158957	5.874193407	0.024518221	0.205588679	NS
Pla2g5	-0.419845493	1.831151141	5.8720168	0.024541733	0.205678203	NS
Ulk2	0.094471208	7.153523995	5.869887506	0.024564758	0.205763557	NS
Dhtkd1	0.302886216	2.242833838	5.858763019	0.02468545	0.206620534	NS
Gabra5	-0.223654209	5.725784769	5.858082344	0.024692856	0.206620534	NS
Pkdrej	0.494426944	0.921284115	5.852972405	0.024748536	0.206975858	NS
Vav3	-0.437108888	2.19768455	5.851816294	0.024761153	0.206975858	NS
Zswim5	-0.227833794	3.957926091	5.848144464	0.024801273	0.207086093	NS
Sgpp1	0.141878747	5.302562612	5.847256466	0.024810987	0.207086093	NS
D330041H03Rik	-0.855330778	0.218564511	5.847062284	0.024813112	0.207086093	NS
Tbc1d16	-0.22515205	5.971850318	5.842025094	0.024868298	0.207438632	NS
Itgbl1	0.201152976	4.1221112	5.839168217	0.024899659	0.207592163	NS
Marchf9	0.211939701	4.342873097	5.834683648	0.024948977	0.20788852	NS
Zfp668	0.190549237	4.231936767	5.832565002	0.024972314	0.20788852	NS
Mettl13	0.206378516	3.621012813	5.832400608	0.024974126	0.20788852	NS
Abracl	-0.337781243	2.227284841	5.826046359	0.025044273	0.208136379	NS
Bcl2l1	-0.093772087	6.52597298	5.82577435	0.025047281	0.208136379	NS
Lmo1	-0.415216161	2.193888804	5.824964095	0.025056242	0.208136379	NS
Mastl	0.602807659	0.475660317	5.824370798	0.025062807	0.208136379	NS
Rnf6	-0.143080261	6.360397518	5.822229124	0.025086519	0.208136379	NS
Podxl	-0.214366473	4.907436126	5.821432249	0.025095348	0.208136379	NS
Ybx1	-0.121771053	6.836452621	5.821068952	0.025099375	0.208136379	NS
3200001D21Rik	0.525443163	0.077692758	6.149336186	0.025126918	0.208136379	NS
Zfp275	0.158505381	4.970930598	5.81846249	0.025128283	0.208136379	NS
Hnrnpm	-0.146363175	6.438605434	5.817318129	0.025140987	0.208136379	NS
Smco3	-0.611130647	0.556738661	5.815800355	0.025157848	0.208136379	NS
2900079G21Rik	0.274903374	2.268226172	5.814816954	0.025168779	0.208136379	NS
Epc2	0.120628698	5.722314222	5.81200611	0.025200053	0.208136379	NS
Gkn3	0.497248935	1.559307803	5.810902127	0.025212348	0.208136379	NS
Ndst4	-1.130259926	2.082554768	5.810227064	0.02521987	0.208136379	NS
Sox11	-0.274696621	3.719947699	5.81010037	0.025221282	0.208136379	NS
Ogfod1	-0.081681129	6.925828139	5.80905168	0.025232972	0.208136379	NS
Gm10605	-0.52208631	0.672218829	5.808627228	0.025237705	0.208136379	NS
Lrrc57	-0.151489386	5.090517011	5.806554446	0.025260834	0.20821996	NS
Gm34354	0.604803572	-0.281538437	5.802232946	0.025309131	0.208510807	NS
Rgs8	-0.187749247	6.753345976	5.796580186	0.025372463	0.208812894	NS
Tnr	-0.122409315	7.769043638	5.796270471	0.025375939	0.208812894	NS
Ubr7	0.114455989	5.418812852	5.795472684	0.025384892	0.208812894	NS
Tmem72	-2.500698157	1.206827483	5.792371077	0.025419737	0.208858131	NS
Zscan21	0.189243609	4.02598801	5.791789333	0.025426278	0.208858131	NS
Inafm2	-0.126894997	5.209648007	5.791503412	0.025429494	0.208858131	NS
Iqub	-0.78118872	0.25618397	5.788406993	0.025464349	0.208986377	NS
Dubr	-0.309975509	2.885811549	5.786215596	0.025489049	0.208986377	NS
Nav1	-0.137908457	6.875609735	5.785981586	0.025491688	0.208986377	NS
Rev3l	0.158371562	5.291651577	5.784942721	0.025503408	0.208986377	NS
Gm30866	0.518680114	0.624836835	5.784330367	0.025510319	0.208986377	NS
Pip4k2b	-0.08339939	7.647437321	5.781452083	0.025542832	0.209145808	NS
Sez6l	-0.119169458	8.13336576	5.779147983	0.025568893	0.209209148	NS
Rap1gap2	0.116942413	8.406846042	5.778128737	0.025580431	0.209209148	NS
Lrrc8b	0.148849015	7.694995084	5.777307109	0.025589736	0.209209148	NS
Niban2	-0.228926226	5.295774779	5.775709924	0.025607835	0.209250357	NS
Vav2	-0.162884482	3.69146829	5.77028515	0.025669416	0.209627315	NS
Fibcd1	-0.657122888	4.370315558	5.769342714	0.025680131	0.209627315	NS
9330188P03Rik	-0.381450718	1.413869958	5.765225631	0.025727	0.209752229	NS
Ccdc120	0.238655762	2.984122813	5.765081459	0.025728643	0.209752229	NS
Suds3	-0.087629576	6.675104877	5.764549781	0.025734703	0.209752229	NS
Ilvbl	0.188167601	4.290269354	5.759133207	0.025796533	0.210149283	NS
Eif2d	0.147197839	4.558372127	5.756060652	0.02583168	0.210239155	NS
Map4k3	-0.118986625	6.337323125	5.75564977	0.025836384	0.210239155	NS
Spsb3	0.416172092	2.467475356	5.754729324	0.025846926	0.210239155	NS
Rars2	0.174727074	4.148131961	5.751093533	0.025888613	0.210471399	NS
Arhgef18	-0.106924055	5.635025195	5.749524089	0.025906631	0.210508894	NS
Plekhg1	-0.248632313	4.299513141	5.748403991	0.025919499	0.210508894	NS
Ift20	0.109194749	5.639000747	5.741931463	0.025993998	0.210809934	NS
Yju2	-0.249181596	2.78842765	5.740567313	0.02600973	0.210809934	NS
Tmem37	-0.516606562	0.55301592	5.73981394	0.026018423	0.210809934	NS
4833445I07Rik	0.40151719	1.858340931	5.739638057	0.026020453	0.210809934	NS
Sh3pxd2b	-0.252088479	4.374220179	5.739474147	0.026022345	0.210809934	NS
Arpc5l	-0.114049469	6.30224275	5.734331767	0.026081778	0.21117686	NS
Mat2a	-0.135302008	7.008094171	5.73327628	0.026093995	0.21117686	NS
Mmel1	0.553030799	0.662409542	5.73151786	0.026114364	0.211235017	NS
Pde10a	-0.978771898	6.773907064	5.722415105	0.026220092	0.211471139	NS
Nlrc4	0.599510503	0.235955504	5.720737992	0.026239624	0.211471139	NS
Usp13	0.15730862	5.30703934	5.720343395	0.026244222	0.211471139	NS
Slc16a1	0.177833832	5.621739637	5.720012205	0.026248081	0.211471139	NS
Spag5	0.352211956	2.966399791	5.719861348	0.02624984	0.211471139	NS
Aco1	0.115722014	5.138874231	5.718366326	0.026267272	0.211471139	NS
Cenpf	-0.73678851	0.237551896	5.717683525	0.026275239	0.211471139	NS
Clpb	-0.121936474	5.783689081	5.717638794	0.026275761	0.211471139	NS
Gm29674	0.370423746	2.632217842	5.71604335	0.026294385	0.211471139	NS
Zfp850	0.22066124	2.851315065	5.715228997	0.026303898	0.211471139	NS
Helz	-0.110691536	5.944531822	5.714508311	0.026312319	0.211471139	NS
Enpp5	0.101664528	8.015105627	5.714458864	0.026312897	0.211471139	NS
Grwd1	-0.170636909	3.903413552	5.714268821	0.026315118	0.211471139	NS
Gm17655	0.608471835	-0.017348792	5.712137428	0.026340045	0.211545948	NS
Sec13	-0.14489964	5.676625709	5.71121583	0.026350831	0.211545948	NS
Pxylp1	0.217705791	3.521410594	5.707604643	0.026393143	0.211779534	NS
Adgra3	0.241280626	4.618447871	5.704381258	0.026430976	0.2118777	NS
2210408I21Rik	0.237681229	3.588276086	5.702781498	0.026449776	0.2118777	NS
[truncated: 14,025 more rows]
