# Supplementary material for: Kcnq2 R213 knock-in mice reveal variant- and region-specific mechanisms underlying self-limited familial neonatal-infantile epilepsy and early infantile developmental and epileptic encephalopathy
Source: Acta Neuropathol Commun. 2026 Feb 25;14:76. doi: 10.1186/s40478-026-02264-4 (PMC13041443; doi:10.1186/s40478-026-02264-4)
Supplement: Supplementary file 11 — Additional file11 (XLSX 53 KB) [file 40478_2026_2264_MOESM11_ESM.xlsx]

## Sheet: Cellular Component
Enrichment FDR	nGenes	Pathway Genes	Fold Enrichment	Pathway	URL	Genes
8.10244e-06	11	126	9.44511	GO:0005788 endoplasmic reticulum lumen	http://amigo.geneontology.org/amigo/term/GO:0005788	Hspa5 Casq2 Calr Dnajc3 Hsp90b1 Pdia6 Sdf2l1 Pdia4 Hyou1 Manf Bdnf
0.000180043	4	10	45.0789	GO:0034663 endoplasmic reticulum chaperone complex	http://amigo.geneontology.org/amigo/term/GO:0034663	Hspa5 Hyou1 Hsp90b1 Sdf2l1
0.00137288	33	1500	2.19249	GO:0045202 synapse	http://amigo.geneontology.org/amigo/term/GO:0045202	Gpc1 Homer1 Synj2 Cbln2 Syt13 Ina Tanc1 Bdnf Kcnb1 Dlgap4 Lrrk2 Cap2 Myh9 Slc1a1 Baiap2 Nectin1 Pacsin1 Syt12 Etv5 Xbp1 Trim9 Nptx1 Lrp8 Arhgap39 Egr3 Vgf Wfs1 Mdga1 Cacna1c Nptx2 Wasl Zmynd8 Afdn
0.00147586	40	2125	1.95783	GO:0030054 cell junction	http://amigo.geneontology.org/amigo/term/GO:0030054	Gpc1 Homer1 Synj2 Cbln2 Syt13 Nectin1 Ina Tanc1 Pkp2 Bdnf Kcnb1 Cdh22 Dlgap4 Afdn Peak1 Lrrk2 Cap2 Myh9 Slc1a1 Baiap2 Pacsin1 Syt12 Ccnd1 Etv5 Xbp1 Trim9 Ptprj Nptx1 Lrp8 Sipa1l3 Clmp Arhgap39 Egr3 Vgf Wfs1 Mdga1 Cacna1c Nptx2 Wasl Zmynd8
0.00191135	3	6	45.0789	GO:0033018 sarcoplasmic reticulum lumen	http://amigo.geneontology.org/amigo/term/GO:0033018	Casq2 Calr Hsp90b1
0.0020578	5	36	13.2585	GO:0005790 smooth endoplasmic reticulum	http://amigo.geneontology.org/amigo/term/GO:0005790	Calr Dnajc3 Hspa5 Hsp90b1 Hyou1
0.0293901	5	66	7.04359	GO:0043198 dendritic shaft	http://amigo.geneontology.org/amigo/term/GO:0043198	Cacna1c Homer1 Slc1a1 Baiap2 Zmynd8
0.0293901	2	6	45.0789	GO:0060473 cortical granule	http://amigo.geneontology.org/amigo/term/GO:0060473	Myh9 Calr
0.0293901	4	39	9.7468	GO:0099522 cytosolic region	http://amigo.geneontology.org/amigo/term/GO:0099522	Homer1 Lrrk2 Baiap2 Trim9
0.0316839	22	1086	2.0726	GO:0036477 somatodendritic compartment	http://amigo.geneontology.org/amigo/term/GO:0036477	Homer1 Lrrk2 Bdnf Kcnb1 Trim9 Slc1a1 Tanc1 Cacna1c Baiap2 Lrp8 Sfpq Fkbp4 Nectin1 Vgf Enc1 Sorl1 Unc5a Gpc1 Zmynd8 Dlgap4 Afdn Wfs1
0.0354439	5	79	6.43985	GO:0008076 voltage-gated potassium channel complex	http://amigo.geneontology.org/amigo/term/GO:0008076	Kcns1 Kcnb1 Kcng1 Slc5a3 Kcnq2
0.0468668	3	21	12.8797	GO:0099523 presynaptic cytosol	http://amigo.geneontology.org/amigo/term/GO:0099523	Lrrk2 Baiap2 Trim9
0.0490421	5	92	5.4312	GO:0034705 potassium channel complex	http://amigo.geneontology.org/amigo/term/GO:0034705	Kcns1 Kcnb1 Kcng1 Slc5a3 Kcnq2
0.0490421	16	725	2.26812	GO:0043025 neuronal cell body	http://amigo.geneontology.org/amigo/term/GO:0043025	Lrrk2 Kcnb1 Slc1a1 Tanc1 Cacna1c Homer1 Baiap2 Lrp8 Fkbp4 Vgf Enc1 Sorl1 Unc5a Gpc1 Bdnf Dlgap4
0.0490421	17	756	2.16175	GO:0098794 postsynapse	http://amigo.geneontology.org/amigo/term/GO:0098794	Homer1 Ina Kcnb1 Dlgap4 Cap2 Slc1a1 Baiap2 Lrp8 Tanc1 Lrrk2 Bdnf Cacna1c Wasl Arhgap39 Zmynd8 Pacsin1 Nptx2
0.0490421	13	481	2.53691	GO:0098978 glutamatergic synapse	http://amigo.geneontology.org/amigo/term/GO:0098978	Tanc1 Dlgap4 Homer1 Cbln2 Lrrk2 Baiap2 Nptx1 Arhgap39 Nptx2 Wasl Ina Pacsin1 Cacna1c
0.0490421	6	130	4.50789	GO:0140534 endoplasmic reticulum protein-containing complex	http://amigo.geneontology.org/amigo/term/GO:0140534	Hspa5 Hyou1 Hsp90b1 Sdf2l1 Calr Mlec
0.0510607	7	198	3.80184	GO:0044306 neuron projection terminus	http://amigo.geneontology.org/amigo/term/GO:0044306	Lrrk2 Tanc1 Slc1a1 Baiap2 Synj2 Pacsin1 Bdnf
0.0562109	15	992	2.23902	GO:0009986 cell surface	http://amigo.geneontology.org/amigo/term/GO:0009986	Gpc1 Calr Lpl Tnfrsf12a Slc1a1 Hspa5 Lrp8 Iqgap2 Enox1 Ptprj Pdia4 Sorl1 Kcnb1 Lipg Cacna1c
0.0704458	52	4239	1.4045	GO:0012505 endomembrane system	http://amigo.geneontology.org/amigo/term/GO:0012505	Calr Hsp90b1 Dnajc3 Hspa5 Syt13 Casq2 Sipa1l3 Hyou1 Galnt9 Zdhhc14 Lrrk2 Stim2 Wfs1 Gramd1b Pacsin1 Mdga1 Dpy19l3 Bdnf Syt12 Sorl1 B3galt5 Mlec Camk1g Myh9 Sdf2l1 Slc1a1 Lypla2 Ptgs2 Bcl2 Tunar Xbp1 Pdia6 Trim9 Anxa11 Baiap2 Pip4k2c Nptx1 Pdia4 Ubxn2b Smad3 Manf Gpc1 Chst11 Vgf Zmynd8 Sgsm1 Ust Kcnb1 Asap2 Lipg Ccnd1 Wasl
0.0740071	26	1596	1.71729	GO:0043005 neuron projection	http://amigo.geneontology.org/amigo/term/GO:0043005	Homer1 Nptx1 Syt13 Ptgs2 Lrrk2 Bdnf Kcnb1 Trim9 Tnfrsf21 Slc1a1 Baiap2 Tanc1 Cacna1c Camk1g Unc5a Lrp8 Sfpq Fkbp4 Nectin1 Vgf Pacsin1 Synj2 Zmynd8 Dlgap4 Afdn Wfs1
0.0775296	27	1877	1.68345	GO:0005783 endoplasmic reticulum	http://amigo.geneontology.org/amigo/term/GO:0005783	Calr Hsp90b1 Dnajc3 Hspa5 Casq2 Hyou1 Zdhhc14 Lrrk2 Stim2 Wfs1 Gramd1b Mlec Sdf2l1 Bcl2 Tunar Xbp1 Pdia6 Slc1a1 Baiap2 Pip4k2c Pdia4 Ubxn2b Ptgs2 Manf Sorl1 Kcnb1 Bdnf
0.079826	24	2503	1.74359	GO:0005576 extracellular region	http://amigo.geneontology.org/amigo/term/GO:0005576	Inhba Bdnf Lpl Cbln2 Lrrn2 Vgf Lipg Calr Lrp8 Sorl1 Pdia6 Enox1 Slc1a1 Nptx1 Pdia4 Manf Gpc1 H2bc6 Gfod1 Nptx2 Hsp90b1 Hspa5 Hsph1 Hyou1
0.0856007	16	810	2.02602	GO:0044297 cell body	http://amigo.geneontology.org/amigo/term/GO:0044297	Lrrk2 Kcnb1 Slc1a1 Tanc1 Cacna1c Homer1 Baiap2 Lrp8 Fkbp4 Vgf Enc1 Sorl1 Unc5a Gpc1 Bdnf Dlgap4
0.0886129	6	179	3.65505	GO:0043679 axon terminus	http://amigo.geneontology.org/amigo/term/GO:0043679	Lrrk2 Tanc1 Slc1a1 Synj2 Pacsin1 Bdnf
0.0886129	2	11	16.3923	GO:1990635 proximal dendrite	http://amigo.geneontology.org/amigo/term/GO:1990635	Slc1a1 Kcnb1
0.115159	3	40	7.11773	GO:0032839 dendrite cytoplasm	http://amigo.geneontology.org/amigo/term/GO:0032839	Baiap2 Sfpq Lrrk2
0.133784	6	183	3.18204	GO:0001726 ruffle	http://amigo.geneontology.org/amigo/term/GO:0001726	Tnfrsf12a Ptprj Pacsin1 Myh9 Baiap2 Synj2
0.133784	2	17	12.0211	GO:0030061 mitochondrial crista	http://amigo.geneontology.org/amigo/term/GO:0030061	Bdnf Bcl2
0.133784	15	781	1.9292	GO:0030425 dendrite	http://amigo.geneontology.org/amigo/term/GO:0030425	Homer1 Bdnf Kcnb1 Trim9 Slc1a1 Tanc1 Lrrk2 Cacna1c Baiap2 Lrp8 Sfpq Nectin1 Zmynd8 Dlgap4 Wfs1
0.133784	15	783	1.92371	GO:0097447 dendritic tree	http://amigo.geneontology.org/amigo/term/GO:0097447	Homer1 Bdnf Kcnb1 Trim9 Slc1a1 Tanc1 Lrrk2 Cacna1c Baiap2 Lrp8 Sfpq Nectin1 Zmynd8 Dlgap4 Wfs1
0.133784	13	633	2.03835	GO:0098793 presynapse	http://amigo.geneontology.org/amigo/term/GO:0098793	Synj2 Bdnf Lrrk2 Nectin1 Tanc1 Pacsin1 Syt12 Xbp1 Trim9 Slc1a1 Baiap2 Wfs1 Cacna1c
0.1394	9	408	2.40065	GO:0045121 membrane raft	http://amigo.geneontology.org/amigo/term/GO:0045121	Lrp8 Lrrk2 Slc1a1 Gpc1 Cacna1c Synj2 Unc5a Ptgs2 Mdga1
0.1394	9	409	2.39357	GO:0098857 membrane microdomain	http://amigo.geneontology.org/amigo/term/GO:0098857	Lrp8 Lrrk2 Slc1a1 Gpc1 Cacna1c Synj2 Unc5a Ptgs2 Mdga1
0.1394	11	676	2.16536	GO:0099503 secretory vesicle	http://amigo.geneontology.org/amigo/term/GO:0099503	Syt13 Bdnf Syt12 Myh9 Lrrk2 Calr Trim9 Anxa11 Baiap2 Vgf Wfs1
0.146173	16	1714	1.82137	GO:0005615 extracellular space	http://amigo.geneontology.org/amigo/term/GO:0005615	Inhba Bdnf Lpl Cbln2 Lrrn2 Vgf Lipg Calr Lrp8 Sorl1 Pdia6 Enox1 Pdia4 Manf Gpc1 H2bc6
0.146173	6	222	3.02205	GO:0034703 cation channel complex	http://amigo.geneontology.org/amigo/term/GO:0034703	Kcns1 Kcnb1 Cacna1c Kcng1 Slc5a3 Kcnq2
0.149906	10	455	2.20975	GO:0031252 cell leading edge	http://amigo.geneontology.org/amigo/term/GO:0031252	Kcnb1 Tnfrsf12a Ptprj Wasl Pacsin1 Iqgap2 Myh9 Baiap2 Synj2 Unc5a
0.150856	3	61	5.63487	GO:0005637 nuclear inner membrane	http://amigo.geneontology.org/amigo/term/GO:0005637	Dpy19l3 Ptgs2 Smad3
0.153196	4	102	4.05204	GO:0042470 melanosome	http://amigo.geneontology.org/amigo/term/GO:0042470	Hsp90b1 Pdia6 Anxa11 Hspa5
0.153196	4	102	4.05204	GO:0048770 pigment granule	http://amigo.geneontology.org/amigo/term/GO:0048770	Hsp90b1 Pdia6 Anxa11 Hspa5
0.162106	4	102	3.87776	GO:0005901 caveola	http://amigo.geneontology.org/amigo/term/GO:0005901	Lrp8 Cacna1c Ptgs2 Lrrk2
0.162106	9	401	2.2477	GO:0030133 transport vesicle	http://amigo.geneontology.org/amigo/term/GO:0030133	Syt13 Bdnf Syt12 Lrrk2 Trim9 Nptx1 Vgf Wfs1 Sorl1
0.162106	2	20	9.01579	GO:0043083 synaptic cleft	http://amigo.geneontology.org/amigo/term/GO:0043083	Slc1a1 Nptx1
0.162106	2	26	9.01579	GO:0046930 pore complex	http://amigo.geneontology.org/amigo/term/GO:0046930	Bcl2 Afdn
0.162106	10	434	2.13139	GO:0098984 neuron to neuron synapse	http://amigo.geneontology.org/amigo/term/GO:0098984	Homer1 Cap2 Nectin1 Slc1a1 Baiap2 Lrp8 Tanc1 Cacna1c Syt12 Pacsin1
0.167186	1	4	45.0789	GO:0035985 senescence-associated heterochromatin focus	http://amigo.geneontology.org/amigo/term/GO:0035985	Hmga1b
0.167186	14	793	1.81613	GO:0048471 perinuclear region of cytoplasm	http://amigo.geneontology.org/amigo/term/GO:0048471	Hsp90b1 Synj2 Kcns1 Inhba Bdnf Calr Fkbp4 Manf Kcnb1 Slc5a3 Cdkn1a Pacsin1 Sorl1 Bcl2
0.167186	32	2459	1.42824	GO:0120025 plasma membrane bounded cell projection	http://amigo.geneontology.org/amigo/term/GO:0120025	Homer1 Nptx1 Syt13 Rilpl1 Ptgs2 Lrrk2 Bdnf Kcnb1 Trim9 Iqgap2 Myh9 Tnfrsf12a Tnfrsf21 Slc1a1 Ptprj Baiap2 Wasl Tanc1 Pacsin1 Cacna1c Camk1g Unc5a Lrp8 Sfpq Fkbp4 Nectin1 Vgf Synj2 Zmynd8 Dlgap4 Afdn Wfs1
0.169709	7	459	2.48467	GO:0030141 secretory granule	http://amigo.geneontology.org/amigo/term/GO:0030141	Myh9 Bdnf Calr Anxa11 Baiap2 Vgf Wfs1
0.169901	5	157	3.0666	GO:0005912 adherens junction	http://amigo.geneontology.org/amigo/term/GO:0005912	Nectin1 Pkp2 Cdh22 Afdn Myh9
0.169901	14	781	1.79802	GO:0030424 axon	http://amigo.geneontology.org/amigo/term/GO:0030424	Syt13 Lrrk2 Bdnf Kcnb1 Homer1 Tnfrsf21 Tanc1 Slc1a1 Lrp8 Fkbp4 Nectin1 Synj2 Pacsin1 Afdn
0.179145	4	148	3.57061	GO:0070160 tight junction	http://amigo.geneontology.org/amigo/term/GO:0070160	Ccnd1 Sipa1l3 Clmp Afdn
0.18758	3	71	4.5843	GO:0016529 sarcoplasmic reticulum	http://amigo.geneontology.org/amigo/term/GO:0016529	Casq2 Calr Hsp90b1
0.191189	1	3	30.0526	GO:0002095 caveolar macromolecular signaling complex	http://amigo.geneontology.org/amigo/term/GO:0002095	Cacna1c
0.191189	1	3	30.0526	GO:0061574 ASAP complex	http://amigo.geneontology.org/amigo/term/GO:0061574	Sart3
0.191189	1	4	30.0526	GO:0061689 tricellular tight junction	http://amigo.geneontology.org/amigo/term/GO:0061689	Sipa1l3
0.191189	1	4	30.0526	GO:0071001 U4/U6 snRNP	http://amigo.geneontology.org/amigo/term/GO:0071001	Sart3
0.191189	1	5	30.0526	GO:0097356 perinucleolar compartment	http://amigo.geneontology.org/amigo/term/GO:0097356	Sorl1
0.191189	1	3	30.0526	GO:0097513 myosin II filament	http://amigo.geneontology.org/amigo/term/GO:0097513	Myh9
0.191189	1	3	30.0526	GO:0099160 postsynaptic intermediate filament cytoskeleton	http://amigo.geneontology.org/amigo/term/GO:0099160	Ina
0.191189	2	27	7.21263	GO:0099524 postsynaptic cytosol	http://amigo.geneontology.org/amigo/term/GO:0099524	Homer1 Baiap2
0.191189	1	3	30.0526	GO:0099544 perisynaptic space	http://amigo.geneontology.org/amigo/term/GO:0099544	Slc1a1
0.19877	8	380	2.13391	GO:0150034 distal axon	http://amigo.geneontology.org/amigo/term/GO:0150034	Lrrk2 Tanc1 Slc1a1 Fkbp4 Nectin1 Synj2 Pacsin1 Bdnf

## Sheet: Biological Process
Enrichment FDR	nGenes	Pathway Genes	Fold Enrichment	Pathway	URL	Genes
0.00119402	24	753	3.22472	GO:0034330 cell junction organization	http://amigo.geneontology.org/amigo/term/GO:0034330	Cbln2 Tanc1 Lrrk2 Pkp2 Cdh22 Baiap2 Homer1 Rock2 Ptprj Nptx1 Nectin1 Smad3 Arhgap39 Ina Mdga1 Bdnf Peak1 Etv5 Slc1a1 Lrp8 Wasl Bcl2 Afdn Zmynd8
0.00137496	48	2751	2.00166	GO:0009653 anatomical structure morphogenesis	http://amigo.geneontology.org/amigo/term/GO:0009653	Cap2 Nptx1 Unc5a Sipa1l3 Smad3 Lrrk2 Pacsin1 Bdnf Fam171a1 Cdh22 Fmnl1 Etv5 Tnfrsf12a Ankrd6 Inhba Bcl2 Calr Klhl3 Xbp1 Rock2 Lratd1 Myh9 Baiap2 Nectin1 Ptgs2 Egr3 Aff3 Pkp2 Cacna1c Peak1 Lrp8 Afdn Zmiz1 Sart3 Slc1a1 Ptprj Hspa5 Casq2 Rilpl1 Wasl Chst11 Tanc1 Ust Ssbp3 Tunar Gpc1 Mrtfa Mical2
0.00229286	13	260	4.78389	GO:0050803 regulation of synapse structure or activity	http://amigo.geneontology.org/amigo/term/GO:0050803	Tanc1 Lrrk2 Cbln2 Baiap2 Nptx1 Nectin1 Mdga1 Bdnf Etv5 Lrp8 Homer1 Zmynd8 Afdn
0.00229286	13	253	4.88355	GO:0050807 regulation of synapse organization	http://amigo.geneontology.org/amigo/term/GO:0050807	Tanc1 Lrrk2 Cbln2 Baiap2 Nptx1 Nectin1 Mdga1 Bdnf Etv5 Lrp8 Homer1 Zmynd8 Afdn
0.00229286	12	211	5.30341	GO:0099173 postsynapse organization	http://amigo.geneontology.org/amigo/term/GO:0099173	Tanc1 Lrrk2 Homer1 Baiap2 Nptx1 Arhgap39 Ina Etv5 Lrp8 Wasl Zmynd8 Afdn
0.00240996	21	718	3.04882	GO:0007268 chemical synaptic transmission	http://amigo.geneontology.org/amigo/term/GO:0007268	Vgf Bdnf Dlgap4 Homer1 Baiap2 Nptx1 Ptgs2 Lrrk2 Syt12 Nptx2 Etv5 Cbln2 Slc1a1 Lrp8 Egr3 Kcnb1 Cacna1c Xbp1 Trim9 Zmynd8 Afdn
0.00240996	21	718	3.04882	GO:0098916 anterograde trans-synaptic signaling	http://amigo.geneontology.org/amigo/term/GO:0098916	Vgf Bdnf Dlgap4 Homer1 Baiap2 Nptx1 Ptgs2 Lrrk2 Syt12 Nptx2 Etv5 Cbln2 Slc1a1 Lrp8 Egr3 Kcnb1 Cacna1c Xbp1 Trim9 Zmynd8 Afdn
0.00256979	21	726	3.01004	GO:0099537 trans-synaptic signaling	http://amigo.geneontology.org/amigo/term/GO:0099537	Vgf Bdnf Dlgap4 Homer1 Baiap2 Nptx1 Ptgs2 Lrrk2 Syt12 Nptx2 Etv5 Cbln2 Slc1a1 Lrp8 Egr3 Kcnb1 Cacna1c Xbp1 Trim9 Zmynd8 Afdn
0.00318574	14	380	3.99434	GO:0010038 response to metal ion	http://amigo.geneontology.org/amigo/term/GO:0010038	Syt13 Syt12 Fosb Slc1a1 Calr Homer1 Anxa11 Nptx1 Hspa5 Ptgs2 Lrrk2 Kcnb1 Bcl2 Ccnd1
0.00318574	12	254	4.68353	GO:0034976 response to endoplasmic reticulum stress	http://amigo.geneontology.org/amigo/term/GO:0034976	Calr Hsp90b1 Xbp1 Hspa5 Wfs1 Dnajc3 Ccnd1 Sdf2l1 Hyou1 Manf Lrrk2 Bcl2
0.00318574	8	96	7.67301	GO:0097061 dendritic spine organization	http://amigo.geneontology.org/amigo/term/GO:0097061	Lrrk2 Baiap2 Lrp8 Wasl Tanc1 Homer1 Zmynd8 Afdn
0.00318574	21	758	2.89941	GO:0099536 synaptic signaling	http://amigo.geneontology.org/amigo/term/GO:0099536	Vgf Bdnf Dlgap4 Homer1 Baiap2 Nptx1 Ptgs2 Lrrk2 Syt12 Nptx2 Etv5 Cbln2 Slc1a1 Lrp8 Egr3 Kcnb1 Cacna1c Xbp1 Trim9 Zmynd8 Afdn
0.00339994	17	484	3.34647	GO:0050808 synapse organization	http://amigo.geneontology.org/amigo/term/GO:0050808	Cbln2 Tanc1 Lrrk2 Baiap2 Homer1 Nptx1 Nectin1 Arhgap39 Ina Mdga1 Bdnf Etv5 Slc1a1 Lrp8 Wasl Zmynd8 Afdn
0.00421719	8	104	7.07121	GO:0106027 neuron projection organization	http://amigo.geneontology.org/amigo/term/GO:0106027	Lrrk2 Baiap2 Lrp8 Wasl Tanc1 Homer1 Zmynd8 Afdn
0.00443895	10	201	5.30341	GO:0071248 cellular response to metal ion	http://amigo.geneontology.org/amigo/term/GO:0071248	Syt13 Syt12 Fosb Slc1a1 Calr Nptx1 Hspa5 Ptgs2 Lrrk2 Kcnb1
0.00560091	8	110	6.67836	GO:0099175 regulation of postsynapse organization	http://amigo.geneontology.org/amigo/term/GO:0099175	Tanc1 Lrrk2 Baiap2 Nptx1 Lrp8 Homer1 Zmynd8 Afdn
0.00673892	25	1077	2.41322	GO:0000902 cell morphogenesis	http://amigo.geneontology.org/amigo/term/GO:0000902	Cap2 Nptx1 Unc5a Sipa1l3 Lrrk2 Pacsin1 Bdnf Fam171a1 Cdh22 Fmnl1 Tnfrsf12a Calr Lratd1 Myh9 Baiap2 Nectin1 Peak1 Sart3 Lrp8 Rilpl1 Wasl Ust Bcl2 Tunar Afdn
0.00747412	4	19	20.0351	GO:1902236 negative regulation of endoplasmic reticulum stress-induced intrinsic apoptotic signaling pathway	http://amigo.geneontology.org/amigo/term/GO:1902236	Xbp1 Lrrk2 Hyou1 Wfs1
0.00761853	9	188	5.40947	GO:0031644 regulation of nervous system process	http://amigo.geneontology.org/amigo/term/GO:0031644	Tnfrsf21 Dlgap4 Homer1 Baiap2 Nptx1 Nptx2 Lrrk2 Zmynd8 Afdn
0.00761853	14	426	3.52573	GO:0070997 neuron death	http://amigo.geneontology.org/amigo/term/GO:0070997	Tnfrsf21 Bdnf Slc1a1 Bcl2 Hspa5 Lrrk2 Wfs1 Kcnb1 Trim2 Rilpl1 Hyou1 Sorl1 Ccnd1 Hsph1
0.00920032	6	68	8.86799	GO:0017156 calcium-ion regulated exocytosis	http://amigo.geneontology.org/amigo/term/GO:0017156	Syt13 Syt12 Kcnb1 Myh9 Cacna1c Trim9
0.00976512	10	232	4.62348	GO:0071241 cellular response to inorganic substance	http://amigo.geneontology.org/amigo/term/GO:0071241	Syt13 Syt12 Fosb Slc1a1 Calr Nptx1 Hspa5 Ptgs2 Lrrk2 Kcnb1
0.0107467	4	22	17.1729	GO:0098962 regulation of postsynaptic neurotransmitter receptor activity	http://amigo.geneontology.org/amigo/term/GO:0098962	Dlgap4 Homer1 Nptx1 Nptx2
0.0107467	5	41	11.2697	GO:1903573 negative regulation of response to endoplasmic reticulum stress	http://amigo.geneontology.org/amigo/term/GO:1903573	Xbp1 Lrrk2 Wfs1 Hyou1 Hspa5
0.0116112	16	634	2.9866	GO:0044057 regulation of system process	http://amigo.geneontology.org/amigo/term/GO:0044057	Tnfrsf21 Casq2 Pkp2 Dlgap4 Homer1 Cacna1c Baiap2 Nptx1 Smad3 Ptgs2 Inhba Nptx2 Slc1a1 Lrrk2 Zmynd8 Afdn
0.0116112	4	42	16.3923	GO:0046461 neutral lipid catabolic process	http://amigo.geneontology.org/amigo/term/GO:0046461	Lpl Lipg Lypla2 Sorl1
0.0116112	4	42	16.3923	GO:0046464 acylglycerol catabolic process	http://amigo.geneontology.org/amigo/term/GO:0046464	Lpl Lipg Lypla2 Sorl1
0.0139668	29	1534	2.07506	GO:0007267 cell-cell signaling	http://amigo.geneontology.org/amigo/term/GO:0007267	Syt13 Lrrk2 Vgf Ankrd6 Pkp2 Bdnf Syt12 Tmem198 Dlgap4 Homer1 Baiap2 Cacna1c Ccnd1 Nptx1 Smad3 Ptgs2 Inhba Kcnb1 Nptx2 Etv5 Cbln2 Slc1a1 Lrp8 Egr3 Xbp1 Trim9 Zmynd8 Afdn Tunar
0.0151173	8	153	5.34269	GO:0051592 response to calcium ion	http://amigo.geneontology.org/amigo/term/GO:0051592	Syt13 Syt12 Fosb Homer1 Anxa11 Hspa5 Kcnb1 Ccnd1
0.0163311	20	1017	2.47687	GO:0043066 negative regulation of apoptotic process	http://amigo.geneontology.org/amigo/term/GO:0043066	Api5 Hyou1 Bdnf Bcl2 Mrtfa Hsp90b1 Xbp1 Dnajc3 Glo1 Hspa5 Smad3 Egr3 Lrrk2 Wfs1 Slc1a1 Ptgs2 Chst11 Ccnd1 Cdkn1a Hsph1
0.0163311	23	1269	2.29131	GO:0048878 chemical homeostasis	http://amigo.geneontology.org/amigo/term/GO:0048878	Klhl3 Casq2 Ubash3b Vgf Stim2 Wfs1 Cacna1c Nalf2 Kcnb1 Bcl2 Lpl Nptx1 Hcrtr2 Smad3 Lrrk2 Lipg Homer1 Xbp1 Zbtb20 Slc1a1 Ptprj Gramd1b Tunar
0.0163311	11	311	3.81437	GO:0051402 neuron apoptotic process	http://amigo.geneontology.org/amigo/term/GO:0051402	Tnfrsf21 Bdnf Slc1a1 Bcl2 Hspa5 Wfs1 Kcnb1 Trim2 Hyou1 Ccnd1 Hsph1
0.0163311	6	75	7.51316	GO:1905897 regulation of response to endoplasmic reticulum stress	http://amigo.geneontology.org/amigo/term/GO:1905897	Xbp1 Manf Lrrk2 Wfs1 Hyou1 Hspa5
0.0177341	15	508	2.94634	GO:0050804 modulation of chemical synaptic transmission	http://amigo.geneontology.org/amigo/term/GO:0050804	Vgf Bdnf Dlgap4 Homer1 Baiap2 Nptx1 Ptgs2 Lrrk2 Syt12 Nptx2 Slc1a1 Lrp8 Kcnb1 Zmynd8 Afdn
0.0177341	38	2498	1.79372	GO:0071310 cellular response to organic substance	http://amigo.geneontology.org/amigo/term/GO:0071310	Xbp1 Hspa5 Smad3 Gpc1 Lrrk2 Wfs1 Garem1 Bdnf Dnajc3 Lpl Slc1a1 Gramd1b Sorl1 Kcnb1 Bcl2 Ccnd1 Fosb Calr Zmiz1 Hsp90b1 Rock2 Sdf2l1 Tnfrsf21 Baiap2 Pip4k2c Nptx1 Casq2 Lrp8 Ptgs2 Egr3 Inhba Trim2 Ina Zbtb20 Ptprj Fkbp4 Chst11 Tunar
0.0177341	15	509	2.93993	GO:0099177 regulation of trans-synaptic signaling	http://amigo.geneontology.org/amigo/term/GO:0099177	Vgf Bdnf Dlgap4 Homer1 Baiap2 Nptx1 Ptgs2 Lrrk2 Syt12 Nptx2 Slc1a1 Lrp8 Kcnb1 Zmynd8 Afdn
0.0192952	4	29	13.3567	GO:1902235 regulation of endoplasmic reticulum stress-induced intrinsic apoptotic signaling pathway	http://amigo.geneontology.org/amigo/term/GO:1902235	Xbp1 Lrrk2 Hyou1 Wfs1
0.0210387	20	1040	2.40421	GO:0043069 negative regulation of programmed cell death	http://amigo.geneontology.org/amigo/term/GO:0043069	Api5 Hyou1 Bdnf Bcl2 Mrtfa Hsp90b1 Xbp1 Dnajc3 Glo1 Hspa5 Smad3 Egr3 Lrrk2 Wfs1 Slc1a1 Ptgs2 Chst11 Ccnd1 Cdkn1a Hsph1
0.0213198	13	436	3.15917	GO:0034329 cell junction assembly	http://amigo.geneontology.org/amigo/term/GO:0034329	Pkp2 Cdh22 Cbln2 Rock2 Ptprj Nptx1 Nectin1 Smad3 Mdga1 Bdnf Peak1 Bcl2 Afdn
0.0213198	12	379	3.35992	GO:1901214 regulation of neuron death	http://amigo.geneontology.org/amigo/term/GO:1901214	Bdnf Bcl2 Lrrk2 Wfs1 Kcnb1 Slc1a1 Trim2 Rilpl1 Hyou1 Sorl1 Ccnd1 Hsph1
0.0213952	9	213	4.29323	GO:1901888 regulation of cell junction assembly	http://amigo.geneontology.org/amigo/term/GO:1901888	Cbln2 Rock2 Ptprj Nptx1 Nectin1 Smad3 Mdga1 Bdnf Peak1
0.0231201	8	173	4.74515	GO:0006457 protein folding	http://amigo.geneontology.org/amigo/term/GO:0006457	Calr Hsp90b1 Dnajc3 Hspa5 Hsph1 Fkbp4 Sdf2l1 Hyou1
0.0231201	22	1095	2.24629	GO:0010243 response to organonitrogen compound	http://amigo.geneontology.org/amigo/term/GO:0010243	Calr Hsp90b1 Hspa5 Lrrk2 Xbp1 Slc1a1 Sorl1 Bcl2 Fosb Homer1 Lpl Sdf2l1 Baiap2 Pip4k2c Casq2 Ptgs2 Vgf Wfs1 Kcnb1 Ccnd1 Ptprj Bdnf
0.0245715	58	4467	1.50479	GO:0048731 system development	http://amigo.geneontology.org/amigo/term/GO:0048731	Popdc3 Synj2 Tnfrsf21 Nptx1 Unc5a Lrp8 Ubash3b Lrrk2 Pacsin1 Pkp2 Mdga1 Bdnf Tnfrsf12a Cbln2 Egr3 Inhba Bcl2 Ccnd1 Calr Zmiz1 Klhl3 Xbp1 Rock2 Myh9 Dgkg Baiap2 Hspa5 Nectin1 Clmp Smad3 Ptgs2 Ina Wfs1 Enc1 Kcnb1 Cacna1c Cdh22 Mrtfa Afdn Sart3 Cdkn1a Glo1 Slc1a1 Ptprj Wasl Fkbp4 Sipa1l3 Chst11 Vgf Ust Sorl1 Ssbp3 Slc5a3 Tunar Etv5 Gpc1 Zmynd8 Mical2
0.0247281	32	1807	1.87098	GO:0022008 neurogenesis	http://amigo.geneontology.org/amigo/term/GO:0022008	Nptx1 Unc5a Lrrk2 Pacsin1 Bdnf Tnfrsf12a Mdga1 Bcl2 Calr Zmiz1 Dgkg Tnfrsf21 Baiap2 Hspa5 Nectin1 Inhba Enc1 Kcnb1 Lrp8 Mrtfa Afdn Slc1a1 Ptprj Wasl Ust Sorl1 Ccnd1 Tunar Etv5 Gpc1 Zmynd8 Fkbp4
0.0253011	27	1600	2.01013	GO:0042981 regulation of apoptotic process	http://amigo.geneontology.org/amigo/term/GO:0042981	Tnfrsf12a Api5 Hyou1 Bdnf Bcl2 Mrtfa Hsp90b1 Xbp1 Dnajc3 Sdf2l1 Glo1 Hspa5 Sfpq Smad3 Ptgs2 Egr3 Lrrk2 Wfs1 Inhba Kcnb1 Slc1a1 Trim2 Lrp8 Chst11 Ccnd1 Cdkn1a Hsph1
0.0253011	17	666	2.55447	GO:0051668 localization within membrane	http://amigo.geneontology.org/amigo/term/GO:0051668	Exoc6b Gpc1 Zdhhc14 Pkp2 Rock2 Nptx1 Hspa5 Sorl1 Kcnb1 Etv5 Slc1a1 Rilpl1 Pacsin1 Afdn Slc5a3 Zmynd8 Nptx2
0.0253011	3	13	20.8057	GO:1900102 negative regulation of endoplasmic reticulum unfolded protein response	http://amigo.geneontology.org/amigo/term/GO:1900102	Wfs1 Xbp1 Hspa5
0.0289288	12	490	3.17271	GO:0009410 response to xenobiotic stimulus	http://amigo.geneontology.org/amigo/term/GO:0009410	Bcl2 Fosb Calr Lpl Hspa5 Lrp8 Ptgs2 Inhba Ccnd1 Slc1a1 Bdnf Xbp1
0.0289288	36	2412	1.75823	GO:0048468 cell development	http://amigo.geneontology.org/amigo/term/GO:0048468	Nptx1 Unc5a Sipa1l3 Lrrk2 Pacsin1 Bdnf Tnfrsf12a Bcl2 Calr Zmiz1 Rock2 Myh9 Dgkg Tnfrsf21 Baiap2 Hspa5 Nectin1 Enc1 Kcnb1 Peak1 Lrp8 Smad3 Mrtfa Homer1 Xbp1 Casq2 Rilpl1 Wasl Chst11 Ust Sorl1 Tunar Etv5 Zmynd8 Afdn Fkbp4
0.0289288	6	98	6.14713	GO:2001243 negative regulation of intrinsic apoptotic signaling pathway	http://amigo.geneontology.org/amigo/term/GO:2001243	Hyou1 Bcl2 Xbp1 Lrrk2 Ptgs2 Wfs1
0.0292023	3	22	19.3195	GO:0071397 cellular response to cholesterol	http://amigo.geneontology.org/amigo/term/GO:0071397	Gramd1b Lrp8 Inhba
0.0309594	18	803	2.40065	GO:0030029 actin filament-based process	http://amigo.geneontology.org/amigo/term/GO:0030029	Iqgap2 Baiap2 Wasl Fam171a1 Fmnl1 Calr Mical2 Mrtfa Hsp90b1 Rock2 Myh9 Smad3 Ina Pacsin1 Pkp2 Cacna1c Casq2 Bcl2
0.0309594	27	1631	1.9647	GO:0043067 regulation of programmed cell death	http://amigo.geneontology.org/amigo/term/GO:0043067	Tnfrsf12a Api5 Hyou1 Bdnf Bcl2 Mrtfa Hsp90b1 Xbp1 Dnajc3 Sdf2l1 Glo1 Hspa5 Sfpq Smad3 Ptgs2 Egr3 Lrrk2 Wfs1 Inhba Kcnb1 Cdkn1a Slc1a1 Trim2 Lrp8 Chst11 Ccnd1 Hsph1
0.0309594	5	66	7.6405	GO:0070059 intrinsic apoptotic signaling pathway in response to endoplasmic reticulum stress	http://amigo.geneontology.org/amigo/term/GO:0070059	Xbp1 Lrrk2 Bcl2 Hyou1 Wfs1
0.0315365	43	3162	1.63165	GO:0070887 cellular response to chemical stimulus	http://amigo.geneontology.org/amigo/term/GO:0070887	Xbp1 Hspa5 Syt13 Hyou1 Smad3 Gpc1 Lrrk2 Wfs1 Garem1 Bdnf Syt12 Dnajc3 Fosb Lpl Slc1a1 Ptprj Gramd1b Sorl1 Kcnb1 Bcl2 Ccnd1 Calr Zmiz1 Etv5 Hsp90b1 Rock2 Sdf2l1 Tnfrsf21 Baiap2 Pip4k2c Nptx1 Casq2 Lrp8 Sfpq Ptgs2 Egr3 Inhba Trim2 Ina Zbtb20 Fkbp4 Chst11 Tunar
0.0325701	39	2454	1.68398	GO:0007399 nervous system development	http://amigo.geneontology.org/amigo/term/GO:0007399	Synj2 Tnfrsf21 Nptx1 Unc5a Lrp8 Lrrk2 Pacsin1 Mdga1 Bdnf Tnfrsf12a Cbln2 Bcl2 Calr Zmiz1 Dgkg Baiap2 Hspa5 Nectin1 Ina Inhba Enc1 Kcnb1 Cdh22 Mrtfa Afdn Slc1a1 Ptprj Wasl Egr3 Ust Sorl1 Ssbp3 Ccnd1 Slc5a3 Tunar Etv5 Gpc1 Zmynd8 Fkbp4
0.0325701	3	31	18.0316	GO:0019433 triglyceride catabolic process	http://amigo.geneontology.org/amigo/term/GO:0019433	Lpl Lipg Sorl1
0.0339702	29	1803	1.8837	GO:0010941 regulation of cell death	http://amigo.geneontology.org/amigo/term/GO:0010941	Tnfrsf12a Api5 Hyou1 Bdnf Bcl2 Mrtfa Hsp90b1 Xbp1 Dnajc3 Sdf2l1 Glo1 Hspa5 Sfpq Smad3 Ptgs2 Egr3 Lrrk2 Wfs1 Inhba Kcnb1 Cdkn1a Slc1a1 Trim2 Lrp8 Rilpl1 Chst11 Sorl1 Ccnd1 Hsph1
0.0340354	7	141	4.85466	GO:0035966 response to topologically incorrect protein	http://amigo.geneontology.org/amigo/term/GO:0035966	Xbp1 Hspa5 Wfs1 Dnajc3 Ccnd1 Sdf2l1 Hsph1
0.0340354	21	1171	2.17873	GO:0060548 negative regulation of cell death	http://amigo.geneontology.org/amigo/term/GO:0060548	Api5 Hyou1 Bdnf Bcl2 Mrtfa Hsp90b1 Xbp1 Dnajc3 Glo1 Hspa5 Smad3 Egr3 Lrrk2 Wfs1 Slc1a1 Ptgs2 Chst11 Sorl1 Ccnd1 Cdkn1a Hsph1
0.0373063	61	4944	1.43556	GO:0007275 multicellular organism development	http://amigo.geneontology.org/amigo/term/GO:0007275	Popdc3 Synj2 Tnfrsf21 Nptx1 Unc5a Lrp8 Ubash3b Lrrk2 Pacsin1 Pkp2 Mdga1 Bdnf Etv5 Tnfrsf12a Cbln2 Egr3 Inhba Bcl2 Ccnd1 Calr Zmiz1 Klhl3 Xbp1 Rock2 Myh9 Dgkg Baiap2 Hspa5 Vangl1 Nectin1 Clmp Smad3 Ptgs2 Ina Aff3 Spred3 Wfs1 Enc1 Kcnb1 Cacna1c Cdh22 Mrtfa Afdn Sart3 Cdkn1a Glo1 Slc1a1 Ptprj Wasl Fkbp4 Sipa1l3 Chst11 Vgf Ust Sorl1 Ssbp3 Slc5a3 Tunar Gpc1 Zmynd8 Mical2
0.0373063	2	5	45.0789	GO:0010735 positive regulation of transcription via serum response element binding	http://amigo.geneontology.org/amigo/term/GO:0010735	Mrtfa Mical2
0.0373063	19	1040	2.25395	GO:0014070 response to organic cyclic compound	http://amigo.geneontology.org/amigo/term/GO:0014070	Lrrk2 Slc1a1 Gramd1b Bcl2 Fosb Calr Homer1 Zmiz1 Hsp90b1 Rock2 Hspa5 Casq2 Lrp8 Ptgs2 Vgf Inhba Ccnd1 Fkbp4 Bdnf
0.0373063	27	1498	1.91523	GO:0030182 neuron differentiation	http://amigo.geneontology.org/amigo/term/GO:0030182	Nptx1 Unc5a Lrrk2 Pacsin1 Bdnf Tnfrsf12a Bcl2 Calr Zmiz1 Dgkg Tnfrsf21 Baiap2 Hspa5 Nectin1 Inhba Enc1 Kcnb1 Lrp8 Mrtfa Wasl Ust Ccnd1 Tunar Etv5 Zmynd8 Afdn Fkbp4
0.0373063	2	6	45.0789	GO:0046668 regulation of retinal cell programmed cell death	http://amigo.geneontology.org/amigo/term/GO:0046668	Bdnf Bcl2
0.0373063	28	1574	1.89095	GO:0048699 generation of neurons	http://amigo.geneontology.org/amigo/term/GO:0048699	Nptx1 Unc5a Lrrk2 Pacsin1 Bdnf Tnfrsf12a Mdga1 Bcl2 Calr Zmiz1 Dgkg Tnfrsf21 Baiap2 Hspa5 Nectin1 Inhba Enc1 Kcnb1 Lrp8 Mrtfa Wasl Ust Ccnd1 Tunar Etv5 Zmynd8 Afdn Fkbp4
0.0373063	38	2651	1.67204	GO:0050793 regulation of developmental process	http://amigo.geneontology.org/amigo/term/GO:0050793	Tnfrsf21 Ubash3b Lrrk2 Pacsin1 Bdnf Fam171a1 Fmnl1 Etv5 Tnfrsf12a Cbln2 Smad3 Egr3 Ankrd6 Calr Lpl Xbp1 Rock2 Myh9 Baiap2 Inhba Pkp2 Sorl1 Gpc1 Lrp8 Ccnd1 Zmiz1 Dgkg Cdkn1a Ptgs2 Ust Cacna1c Bcl2 Ssbp3 Tunar Zmynd8 Mdga1 Afdn Hspa5
0.0373063	9	261	3.72211	GO:1901215 negative regulation of neuron death	http://amigo.geneontology.org/amigo/term/GO:1901215	Bdnf Bcl2 Lrrk2 Wfs1 Slc1a1 Hyou1 Sorl1 Ccnd1 Hsph1
0.0373063	22	1202	2.09448	GO:1901698 response to nitrogen compound	http://amigo.geneontology.org/amigo/term/GO:1901698	Calr Hsp90b1 Hspa5 Lrrk2 Xbp1 Slc1a1 Sorl1 Bcl2 Fosb Homer1 Lpl Sdf2l1 Baiap2 Pip4k2c Casq2 Ptgs2 Vgf Wfs1 Kcnb1 Ccnd1 Ptprj Bdnf
0.0378681	14	608	2.66852	GO:0071407 cellular response to organic cyclic compound	http://amigo.geneontology.org/amigo/term/GO:0071407	Lrrk2 Slc1a1 Gramd1b Calr Zmiz1 Hsp90b1 Rock2 Hspa5 Casq2 Lrp8 Ptgs2 Inhba Fkbp4 Bdnf
0.0386094	5	72	6.83014	GO:0030968 endoplasmic reticulum unfolded protein response	http://amigo.geneontology.org/amigo/term/GO:0030968	Xbp1 Hspa5 Wfs1 Dnajc3 Ccnd1
0.0407806	4	43	9.24696	GO:0017158 regulation of calcium ion-dependent exocytosis	http://amigo.geneontology.org/amigo/term/GO:0017158	Syt13 Syt12 Kcnb1 Trim9
0.0407806	4	68	9.24696	GO:0046503 glycerolipid catabolic process	http://amigo.geneontology.org/amigo/term/GO:0046503	Lpl Lipg Lypla2 Sorl1
0.0432037	21	1202	2.09902	GO:0006812 cation transport	http://amigo.geneontology.org/amigo/term/GO:0006812	Homer1 Klhl3 Syt13 Casq2 Ubash3b Stim2 Kcns1 Syt12 Kcnb1 Cacna1c Slc35f3 Nalf2 Kcng1 Slc1a1 Kcnq2 Ptgs2 Wfs1 Bcl2 Slc5a3 Nectin1 Xbp1
0.0432037	3	27	15.0263	GO:0036315 cellular response to sterol	http://amigo.geneontology.org/amigo/term/GO:0036315	Gramd1b Lrp8 Inhba
0.0432037	15	600	2.50903	GO:0072657 protein localization to membrane	http://amigo.geneontology.org/amigo/term/GO:0072657	Gpc1 Zdhhc14 Pkp2 Rock2 Nptx1 Hspa5 Kcnb1 Etv5 Slc1a1 Rilpl1 Pacsin1 Afdn Slc5a3 Zmynd8 Nptx2
0.0448076	33	2206	1.73179	GO:0008219 cell death	http://amigo.geneontology.org/amigo/term/GO:0008219	Tnfrsf12a Tnfrsf21 Api5 Hyou1 Bdnf Bcl2 Slc1a1 Mrtfa Hsp90b1 Xbp1 Susd6 Dnajc3 Sdf2l1 Glo1 Nptx1 Unc5a Hspa5 Sfpq Smad3 Ptgs2 Egr3 Lrrk2 Wfs1 Inhba Kcnb1 Cdkn1a Trim2 Lrp8 Rilpl1 Chst11 Sorl1 Ccnd1 Hsph1
0.0459947	5	71	6.43985	GO:0060997 dendritic spine morphogenesis	http://amigo.geneontology.org/amigo/term/GO:0060997	Lrrk2 Baiap2 Lrp8 Wasl Afdn
0.0474563	16	719	2.38434	GO:0030036 actin cytoskeleton organization	http://amigo.geneontology.org/amigo/term/GO:0030036	Iqgap2 Baiap2 Fam171a1 Fmnl1 Calr Mical2 Mrtfa Hsp90b1 Rock2 Myh9 Wasl Smad3 Ina Pacsin1 Casq2 Bcl2
0.0479827	30	1972	1.77943	GO:0006915 apoptotic process	http://amigo.geneontology.org/amigo/term/GO:0006915	Tnfrsf12a Tnfrsf21 Api5 Hyou1 Bdnf Bcl2 Slc1a1 Mrtfa Hsp90b1 Xbp1 Dnajc3 Sdf2l1 Glo1 Nptx1 Unc5a Hspa5 Sfpq Smad3 Ptgs2 Egr3 Lrrk2 Wfs1 Inhba Kcnb1 Cdkn1a Trim2 Lrp8 Chst11 Ccnd1 Hsph1
0.0479827	6	113	5.10328	GO:0035967 cellular response to topologically incorrect protein	http://amigo.geneontology.org/amigo/term/GO:0035967	Xbp1 Hspa5 Wfs1 Dnajc3 Ccnd1 Sdf2l1
0.0479827	9	275	3.48249	GO:0043523 regulation of neuron apoptotic process	http://amigo.geneontology.org/amigo/term/GO:0043523	Bdnf Bcl2 Wfs1 Kcnb1 Slc1a1 Trim2 Hyou1 Ccnd1 Hsph1
0.0479827	2	8	36.0632	GO:0046666 retinal cell programmed cell death	http://amigo.geneontology.org/amigo/term/GO:0046666	Bdnf Bcl2
0.0479827	2	5	36.0632	GO:1990708 conditioned place preference	http://amigo.geneontology.org/amigo/term/GO:1990708	Slc1a1 Bdnf
0.0487911	6	118	5.00877	GO:0006986 response to unfolded protein	http://amigo.geneontology.org/amigo/term/GO:0006986	Xbp1 Hspa5 Wfs1 Dnajc3 Ccnd1 Hsph1
0.0487911	14	600	2.54478	GO:0010035 response to inorganic substance	http://amigo.geneontology.org/amigo/term/GO:0010035	Syt13 Syt12 Fosb Slc1a1 Calr Homer1 Anxa11 Nptx1 Hspa5 Ptgs2 Lrrk2 Kcnb1 Bcl2 Ccnd1
0.0487911	6	121	5.00877	GO:0043279 response to alkaloid	http://amigo.geneontology.org/amigo/term/GO:0043279	Slc1a1 Fosb Homer1 Hspa5 Casq2 Bdnf
0.0487911	5	84	6.1752	GO:0043954 cellular component maintenance	http://amigo.geneontology.org/amigo/term/GO:0043954	Cbln2 Tanc1 Afdn Homer1 Zmynd8
0.0487911	11	390	2.96927	GO:2001233 regulation of apoptotic signaling pathway	http://amigo.geneontology.org/amigo/term/GO:2001233	Tnfrsf12a Hyou1 Bcl2 Mrtfa Xbp1 Sfpq Lrrk2 Inhba Bdnf Ptgs2 Wfs1
0.0497721	3	23	13.5237	GO:0010042 response to manganese ion	http://amigo.geneontology.org/amigo/term/GO:0010042	Hspa5 Ptgs2 Lrrk2
0.0499194	17	774	2.26728	GO:0000904 cell morphogenesis involved in differentiation	http://amigo.geneontology.org/amigo/term/GO:0000904	Nptx1 Unc5a Sipa1l3 Lrrk2 Bdnf Tnfrsf12a Calr Myh9 Baiap2 Nectin1 Peak1 Lrp8 Rilpl1 Wasl Ust Bcl2 Afdn
0.0537213	17	911	2.24734	GO:0030001 metal ion transport	http://amigo.geneontology.org/amigo/term/GO:0030001	Homer1 Klhl3 Casq2 Ubash3b Stim2 Kcns1 Kcnb1 Cacna1c Nalf2 Kcng1 Kcnq2 Ptgs2 Wfs1 Bcl2 Slc5a3 Slc1a1 Nectin1
0.0537213	6	116	4.8734	GO:1902414 protein localization to cell junction	http://amigo.geneontology.org/amigo/term/GO:1902414	Nectin1 Homer1 Baiap2 Nptx1 Afdn Nptx2
0.0542667	42	3454	1.55957	GO:0010033 response to organic substance	http://amigo.geneontology.org/amigo/term/GO:0010033	Calr Hsp90b1 Xbp1 Hspa5 Smad3 Gpc1 Lrrk2 Wfs1 Garem1 Bdnf Dnajc3 Lpl Slc1a1 Gramd1b Sorl1 Kcnb1 Bcl2 Ccnd1 Fosb Homer1 Zmiz1 Rock2 Sdf2l1 Tnfrsf21 Baiap2 Pip4k2c Nptx1 Casq2 Lrp8 Ptgs2 Egr3 Aff3 Vgf Inhba Trim2 Ina Zbtb20 Ptprj Fkbp4 Chst11 Tunar Hsph1
0.0542667	12	541	2.72518	GO:0031667 response to nutrient levels	http://amigo.geneontology.org/amigo/term/GO:0031667	Lpl Xbp1 Vgf Bcl2 Cdkn1a Hspa5 Ptgs2 Lrrk2 Kcnb1 Lipg Ccnd1 Sorl1
0.0542667	23	1223	1.93979	GO:0048666 neuron development	http://amigo.geneontology.org/amigo/term/GO:0048666	Nptx1 Unc5a Lrrk2 Pacsin1 Bdnf Tnfrsf12a Bcl2 Zmiz1 Dgkg Tnfrsf21 Baiap2 Hspa5 Nectin1 Enc1 Kcnb1 Lrp8 Mrtfa Wasl Ust Tunar Zmynd8 Afdn Fkbp4
0.0542667	3	32	12.8797	GO:0070723 response to cholesterol	http://amigo.geneontology.org/amigo/term/GO:0070723	Gramd1b Lrp8 Inhba
0.0542667	3	22	12.8797	GO:0097062 dendritic spine maintenance	http://amigo.geneontology.org/amigo/term/GO:0097062	Tanc1 Homer1 Zmynd8
0.0542667	7	173	4.12487	GO:2001242 regulation of intrinsic apoptotic signaling pathway	http://amigo.geneontology.org/amigo/term/GO:2001242	Hyou1 Bcl2 Xbp1 Sfpq Lrrk2 Ptgs2 Wfs1
0.0552015	5	86	5.85441	GO:0071277 cellular response to calcium ion	http://amigo.geneontology.org/amigo/term/GO:0071277	Syt13 Syt12 Fosb Hspa5 Kcnb1
0.0553455	52	4532	1.45823	GO:0030154 cell differentiation	http://amigo.geneontology.org/amigo/term/GO:0030154	Etv5 Popdc3 Nptx1 Unc5a Sipa1l3 Ubash3b Smad3 Lrrk2 Pacsin1 Mrtfa Bdnf Tnfrsf12a Egr3 Inhba Mdga1 Bcl2 Ccnd1 Calr Zmiz1 Lpl Xbp1 Rock2 Myh9 Dgkg Tnfrsf21 Baiap2 Hspa5 Nectin1 Ina Enc1 Pkp2 Kcnb1 Afdn Peak1 Gpc1 Lrp8 Homer1 Glo1 Slc1a1 Ptprj Casq2 Rilpl1 Wasl Ptgs2 Chst11 Tanc1 Ust Sorl1 Ssbp3 Tunar Zmynd8 Fkbp4
0.0579118	8	236	3.60632	GO:2001234 negative regulation of apoptotic signaling pathway	http://amigo.geneontology.org/amigo/term/GO:2001234	Hyou1 Bcl2 Mrtfa Xbp1 Lrrk2 Bdnf Ptgs2 Wfs1
0.0595253	30	2026	1.73159	GO:0012501 programmed cell death	http://amigo.geneontology.org/amigo/term/GO:0012501	Tnfrsf12a Tnfrsf21 Api5 Hyou1 Bdnf Bcl2 Slc1a1 Mrtfa Hsp90b1 Xbp1 Dnajc3 Sdf2l1 Glo1 Nptx1 Unc5a Hspa5 Sfpq Smad3 Ptgs2 Egr3 Lrrk2 Wfs1 Inhba Kcnb1 Cdkn1a Trim2 Lrp8 Chst11 Ccnd1 Hsph1
0.0597737	26	1652	1.82563	GO:0009719 response to endogenous stimulus	http://amigo.geneontology.org/amigo/term/GO:0009719	Smad3 Gpc1 Lrrk2 Garem1 Bdnf Xbp1 Slc1a1 Sorl1 Bcl2 Fosb Calr Zmiz1 Lpl Hsp90b1 Baiap2 Pip4k2c Hspa5 Casq2 Ptgs2 Egr3 Inhba Ccnd1 Ptprj Fkbp4 Chst11 Vgf
0.0603188	38	2872	1.59423	GO:0051239 regulation of multicellular organismal process	http://amigo.geneontology.org/amigo/term/GO:0051239	Tnfrsf21 Casq2 Ubash3b Pkp2 Bdnf Dlgap4 Homer1 Etv5 Zbtb20 Tnfrsf12a Cbln2 Ptgs2 Egr3 Cacna1c Calr Lpl Xbp1 Rock2 Baiap2 Nptx1 Smad3 Lrrk2 Inhba Sorl1 Lipg Nptx2 Ptprj Ccnd1 Zmiz1 Slc1a1 Lrp8 Bcl2 Slc5a3 Zmynd8 Mdga1 Afdn Hcrtr2 Hspa5
0.0605555	7	189	3.99434	GO:0043524 negative regulation of neuron apoptotic process	http://amigo.geneontology.org/amigo/term/GO:0043524	Bdnf Bcl2 Wfs1 Slc1a1 Hyou1 Ccnd1 Hsph1
0.0618426	52	4564	1.44743	GO:0048869 cellular developmental process	http://amigo.geneontology.org/amigo/term/GO:0048869	Etv5 Popdc3 Nptx1 Unc5a Sipa1l3 Ubash3b Smad3 Lrrk2 Pacsin1 Mrtfa Bdnf Tnfrsf12a Egr3 Inhba Mdga1 Bcl2 Ccnd1 Calr Zmiz1 Lpl Xbp1 Rock2 Myh9 Dgkg Tnfrsf21 Baiap2 Hspa5 Nectin1 Ina Enc1 Pkp2 Kcnb1 Afdn Peak1 Gpc1 Lrp8 Homer1 Glo1 Slc1a1 Ptprj Casq2 Rilpl1 Wasl Ptgs2 Chst11 Tanc1 Ust Sorl1 Ssbp3 Tunar Zmynd8 Fkbp4
0.0618426	23	1351	1.90766	GO:0071495 cellular response to endogenous stimulus	http://amigo.geneontology.org/amigo/term/GO:0071495	Smad3 Gpc1 Lrrk2 Garem1 Bdnf Xbp1 Slc1a1 Sorl1 Fosb Calr Zmiz1 Lpl Hsp90b1 Baiap2 Pip4k2c Hspa5 Casq2 Ptgs2 Egr3 Inhba Ptprj Fkbp4 Chst11
0.0624272	3	27	11.7597	GO:0097049 motor neuron apoptotic process	http://amigo.geneontology.org/amigo/term/GO:0097049	Slc1a1 Bcl2 Kcnb1
0.0647948	21	1075	1.9722	GO:0031175 neuron projection development	http://amigo.geneontology.org/amigo/term/GO:0031175	Nptx1 Unc5a Lrrk2 Pacsin1 Bdnf Tnfrsf12a Bcl2 Tnfrsf21 Baiap2 Hspa5 Nectin1 Enc1 Lrp8 Mrtfa Dgkg Wasl Ust Tunar Zmynd8 Afdn Fkbp4
0.0652243	37	2426	1.5961	GO:0051128 regulation of cellular component organization	http://amigo.geneontology.org/amigo/term/GO:0051128	Iqgap2 Baiap2 Tanc1 Lrrk2 Pacsin1 Bdnf Calr Tnfrsf12a Cbln2 Rock2 Myh9 Cdkn1a Ptprj Pip4k2c Nptx1 Hspa5 Wasl Fkbp4 Nectin1 Smad3 Inhba Enc1 Mdga1 Sorl1 Bcl2 Peak1 Lrp8 Etv5 Dgkg Sfpq Ust Homer1 Xbp1 Trim9 Zmynd8 Afdn Hsph1
0.0680829	27	1863	1.77166	GO:0042592 homeostatic process	http://amigo.geneontology.org/amigo/term/GO:0042592	Klhl3 Casq2 Ubash3b Vgf Stim2 Wfs1 Cacna1c Nalf2 Ptgs2 Kcnb1 Bcl2 Lpl Nptx1 Hcrtr2 Smad3 Lrrk2 Inhba Lipg Afdn Homer1 Sart3 Xbp1 Zbtb20 Slc1a1 Ptprj Gramd1b Tunar
0.0680829	6	124	4.47064	GO:0060996 dendritic spine development	http://amigo.geneontology.org/amigo/term/GO:0060996	Lrrk2 Baiap2 Lrp8 Wasl Zmynd8 Afdn
0.0680829	3	25	11.2697	GO:1900101 regulation of endoplasmic reticulum unfolded protein response	http://amigo.geneontology.org/amigo/term/GO:1900101	Xbp1 Wfs1 Hspa5
0.0689512	31	2145	1.68367	GO:0006928 movement of cell or subcellular component	http://amigo.geneontology.org/amigo/term/GO:0006928	Unc5a Wasl Gpc1 Fmnl1 Tnfrsf12a Ptprj Sfpq Mdga1 Calr Zmiz1 Xbp1 Rock2 Lratd1 Myh9 Hspa5 Nectin1 Smad3 Ptgs2 Egr3 Lrrk2 Zmynd8 Pkp2 Sorl1 Cacna1c Peak1 Lrp8 Mrtfa Bdnf Bcl2 Casq2 Afdn
0.0707673	16	900	2.20908	GO:0055082 cellular chemical homeostasis	http://amigo.geneontology.org/amigo/term/GO:0055082	Casq2 Ubash3b Stim2 Cacna1c Nalf2 Kcnb1 Bcl2 Nptx1 Hcrtr2 Smad3 Lrrk2 Wfs1 Xbp1 Zbtb20 Slc1a1 Tunar
0.0718255	28	1913	1.73858	GO:0040011 locomotion	http://amigo.geneontology.org/amigo/term/GO:0040011	Unc5a Gpc1 Fmnl1 Tnfrsf12a Ptprj Mdga1 Calr Zmiz1 Xbp1 Rock2 Lratd1 Myh9 Hspa5 Wasl Nectin1 Smad3 Ptgs2 Egr3 Lrrk2 Zmynd8 Sorl1 Peak1 Lrp8 Hcrtr2 Mrtfa Bdnf Bcl2 Afdn
0.0724744	5	92	5.30341	GO:0034620 cellular response to unfolded protein	http://amigo.geneontology.org/amigo/term/GO:0034620	Xbp1 Hspa5 Wfs1 Dnajc3 Ccnd1
0.0731231	3	37	10.8189	GO:0036314 response to sterol	http://amigo.geneontology.org/amigo/term/GO:0036314	Gramd1b Lrp8 Inhba
0.0762726	12	576	2.55164	GO:0009991 response to extracellular stimulus	http://amigo.geneontology.org/amigo/term/GO:0009991	Lpl Xbp1 Vgf Bcl2 Cdkn1a Hspa5 Ptgs2 Lrrk2 Kcnb1 Lipg Ccnd1 Sorl1
0.0766694	8	286	3.35471	GO:0051924 regulation of calcium ion transport	http://amigo.geneontology.org/amigo/term/GO:0051924	Homer1 Casq2 Ubash3b Stim2 Ptgs2 Wfs1 Bcl2 Cacna1c
0.0829494	6	165	4.22615	GO:0014074 response to purine-containing compound	http://amigo.geneontology.org/amigo/term/GO:0014074	Fosb Hsp90b1 Hspa5 Casq2 Ptgs2 Vgf
0.0829494	4	61	6.67836	GO:0042220 response to cocaine	http://amigo.geneontology.org/amigo/term/GO:0042220	Slc1a1 Homer1 Hspa5 Bdnf
0.0871426	3	28	10.0175	GO:0032469 endoplasmic reticulum calcium ion homeostasis	http://amigo.geneontology.org/amigo/term/GO:0032469	Wfs1 Bcl2 Tunar
0.0871426	4	57	6.55694	GO:0098815 modulation of excitatory postsynaptic potential	http://amigo.geneontology.org/amigo/term/GO:0098815	Baiap2 Lrrk2 Zmynd8 Afdn
0.0893542	44	3704	1.47965	GO:0048513 animal organ development	http://amigo.geneontology.org/amigo/term/GO:0048513	Popdc3 Synj2 Lrp8 Ubash3b Pkp2 Etv5 Smad3 Egr3 Ankrd6 Inhba Bdnf Bcl2 Ccnd1 Calr Zmiz1 Klhl3 Xbp1 Rock2 Myh9 Baiap2 Hspa5 Ptgs2 Lrrk2 Wfs1 Sorl1 Cacna1c Cdh22 Gpc1 Mrtfa Afdn Homer1 Sart3 Cdkn1a Glo1 Slc1a1 Ptprj Fkbp4 Sipa1l3 Nectin1 Chst11 Vgf Mdga1 Ssbp3 Mical2
0.0896212	4	88	6.43985	GO:0042632 cholesterol homeostasis	http://amigo.geneontology.org/amigo/term/GO:0042632	Lpl Lipg Xbp1 Gramd1b
0.0896212	4	57	6.43985	GO:0061001 regulation of dendritic spine morphogenesis	http://amigo.geneontology.org/amigo/term/GO:0061001	Lrrk2 Baiap2 Lrp8 Afdn
0.0896212	4	62	6.43985	GO:2000134 negative regulation of G1/S transition of mitotic cell cycle	http://amigo.geneontology.org/amigo/term/GO:2000134	Bcl2 Cdkn1a Inhba Ccnd1
0.0909152	6	152	4.09809	GO:0060078 regulation of postsynaptic membrane potential	http://amigo.geneontology.org/amigo/term/GO:0060078	Baiap2 Cacna1c Lrrk2 Bdnf Zmynd8 Afdn
0.0909152	48	3902	1.44061	GO:0065008 regulation of biological quality	http://amigo.geneontology.org/amigo/term/GO:0065008	Klhl3 Popdc3 Baiap2 Casq2 Ubash3b Tanc1 Lrrk2 Vgf Stim2 Wfs1 Bdnf Fam171a1 Kcnb1 Cacna1c Fmnl1 Nalf2 Calr Tnfrsf12a Cbln2 Ptgs2 Bcl2 Lpl Myh9 Ptprj Nptx1 Nectin1 Hcrtr2 Smad3 Inhba Pkp2 Mdga1 Syt12 Lipg Afdn Ccnd1 Homer1 Etv5 Sart3 Xbp1 Zbtb20 Slc1a1 Lrp8 Gramd1b Tunar Trim9 Zmynd8 Pacsin1 Nptx2
0.0917178	3	29	9.65977	GO:0061003 positive regulation of dendritic spine morphogenesis	http://amigo.geneontology.org/amigo/term/GO:0061003	Baiap2 Lrp8 Afdn
0.0920266	4	89	6.32687	GO:0055092 sterol homeostasis	http://amigo.geneontology.org/amigo/term/GO:0055092	Lpl Lipg Xbp1 Gramd1b
0.0920266	11	537	2.58939	GO:0072503 cellular divalent inorganic cation homeostasis	http://amigo.geneontology.org/amigo/term/GO:0072503	Casq2 Ubash3b Stim2 Cacna1c Nalf2 Bcl2 Hcrtr2 Smad3 Wfs1 Slc1a1 Tunar
0.0936324	5	127	4.8472	GO:0014902 myotube differentiation	http://amigo.geneontology.org/amigo/term/GO:0014902	Homer1 Myh9 Tanc1 Bcl2 Bdnf
0.0955746	11	463	2.56927	GO:0042391 regulation of membrane potential	http://amigo.geneontology.org/amigo/term/GO:0042391	Popdc3 Lrrk2 Kcnb1 Casq2 Bcl2 Baiap2 Pkp2 Cacna1c Bdnf Zmynd8 Afdn
0.0958733	4	61	6.21779	GO:0060999 positive regulation of dendritic spine development	http://amigo.geneontology.org/amigo/term/GO:0060999	Baiap2 Lrp8 Zmynd8 Afdn
0.0961045	9	295	2.89793	GO:0016358 dendrite development	http://amigo.geneontology.org/amigo/term/GO:0016358	Lrrk2 Pacsin1 Baiap2 Lrp8 Dgkg Wasl Bdnf Zmynd8 Afdn
0.0961045	8	301	3.14962	GO:0033500 carbohydrate homeostasis	http://amigo.geneontology.org/amigo/term/GO:0033500	Vgf Kcnb1 Nptx1 Wfs1 Zbtb20 Ptprj Cacna1c Tunar
0.0961045	8	301	3.14962	GO:0042593 glucose homeostasis	http://amigo.geneontology.org/amigo/term/GO:0042593	Kcnb1 Nptx1 Wfs1 Zbtb20 Ptprj Vgf Cacna1c Tunar
0.0961045	3	31	9.32668	GO:0051085 chaperone cofactor-dependent protein refolding	http://amigo.geneontology.org/amigo/term/GO:0051085	Hspa5 Hsph1 Sdf2l1
0.0961045	13	609	2.3255	GO:0097190 apoptotic signaling pathway	http://amigo.geneontology.org/amigo/term/GO:0097190	Tnfrsf12a Hyou1 Bcl2 Mrtfa Xbp1 Sfpq Smad3 Lrrk2 Inhba Bdnf Cdkn1a Ptgs2 Wfs1
0.0966811	2	10	20.0351	GO:0002934 desmosome organization	http://amigo.geneontology.org/amigo/term/GO:0002934	Pkp2 Nectin1
0.0966811	5	144	4.69572	GO:0006639 acylglycerol metabolic process	http://amigo.geneontology.org/amigo/term/GO:0006639	Lpl Dgkg Lipg Lypla2 Sorl1
0.0966811	2	10	20.0351	GO:0010881 regulation of cardiac muscle contraction by regulation of the release of sequestered calcium ion	http://amigo.geneontology.org/amigo/term/GO:0010881	Casq2 Cacna1c
0.0966811	23	1454	1.7938	GO:0051094 positive regulation of developmental process	http://amigo.geneontology.org/amigo/term/GO:0051094	Pacsin1 Bdnf Tnfrsf12a Cbln2 Calr Lpl Xbp1 Baiap2 Smad3 Inhba Sorl1 Gpc1 Lrp8 Ccnd1 Zmiz1 Ptgs2 Egr3 Bcl2 Ssbp3 Etv5 Zmynd8 Afdn Hspa5
0.0966811	8	305	3.12235	GO:0051146 striated muscle cell differentiation	http://amigo.geneontology.org/amigo/term/GO:0051146	Popdc3 Calr Homer1 Myh9 Casq2 Tanc1 Bcl2 Bdnf
0.0966811	5	112	4.69572	GO:0060079 excitatory postsynaptic potential	http://amigo.geneontology.org/amigo/term/GO:0060079	Baiap2 Lrrk2 Zmynd8 Bdnf Afdn
0.0966811	2	9	20.0351	GO:1902965 regulation of protein localization to early endosome	http://amigo.geneontology.org/amigo/term/GO:1902965	Rock2 Sorl1
0.0966811	2	9	20.0351	GO:1902966 positive regulation of protein localization to early endosome	http://amigo.geneontology.org/amigo/term/GO:1902966	Rock2 Sorl1
0.0971569	26	1825	1.71478	GO:1901700 response to oxygen-containing compound	http://amigo.geneontology.org/amigo/term/GO:1901700	Lrrk2 Lpl Xbp1 Slc1a1 Gramd1b Sorl1 Kcnb1 Bcl2 Fosb Calr Homer1 Hsp90b1 Rock2 Baiap2 Pip4k2c Nptx1 Hspa5 Lrp8 Ptgs2 Vgf Inhba Ccnd1 Zbtb20 Ptprj Bdnf Tunar
0.0977085	4	66	6.01053	GO:0061077 chaperone-mediated protein folding	http://amigo.geneontology.org/amigo/term/GO:0061077	Hspa5 Fkbp4 Hsph1 Sdf2l1
0.0987922	5	146	4.64731	GO:0006638 neutral lipid metabolic process	http://amigo.geneontology.org/amigo/term/GO:0006638	Lpl Dgkg Lipg Lypla2 Sorl1
0.0987922	14	736	2.21053	GO:0043269 regulation of ion transport	http://amigo.geneontology.org/amigo/term/GO:0043269	Homer1 Syt13 Casq2 Ubash3b Stim2 Kcns1 Syt12 Kcng1 Kcnq2 Ptgs2 Wfs1 Kcnb1 Cacna1c Bcl2
0.099285	10	434	2.65952	GO:0010959 regulation of metal ion transport	http://amigo.geneontology.org/amigo/term/GO:0010959	Homer1 Casq2 Ubash3b Stim2 Kcns1 Kcng1 Ptgs2 Wfs1 Bcl2 Cacna1c
0.102194	7	202	3.39304	GO:0031503 protein-containing complex localization	http://amigo.geneontology.org/amigo/term/GO:0031503	Sfpq Fkbp4 Nptx1 Slc1a1 Wasl Pacsin1 Nptx2
0.102374	23	1604	1.77689	GO:0006811 ion transport	http://amigo.geneontology.org/amigo/term/GO:0006811	Homer1 Klhl3 Slc1a1 Slco3a1 Syt13 Casq2 Ubash3b Stim2 Kcns1 Syt12 Kcnb1 Cacna1c Slc35f3 Nalf2 Kcng1 Kcnq2 Ptgs2 Wfs1 Bcl2 Slc5a3 Nectin1 Bdnf Xbp1
0.102374	16	815	2.06075	GO:0032989 cellular component morphogenesis	http://amigo.geneontology.org/amigo/term/GO:0032989	Nptx1 Unc5a Lrrk2 Pacsin1 Bdnf Tnfrsf12a Baiap2 Nectin1 Casq2 Lrp8 Wasl Ust Bcl2 Tunar Gpc1 Afdn
0.102374	3	38	8.72496	GO:0086004 regulation of cardiac muscle cell contraction	http://amigo.geneontology.org/amigo/term/GO:0086004	Pkp2 Cacna1c Casq2
0.102591	7	264	3.37489	GO:0015850 organic hydroxy compound transport	http://amigo.geneontology.org/amigo/term/GO:0015850	Syt13 Gramd1b Syt12 Slc5a3 Kcnb1 Lipg Xbp1
0.102612	5	104	4.55343	GO:0036503 ERAD pathway	http://amigo.geneontology.org/amigo/term/GO:0036503	Calr Hsp90b1 Hspa5 Sdf2l1 Wfs1
0.103146	4	74	5.81664	GO:0007422 peripheral nervous system development	http://amigo.geneontology.org/amigo/term/GO:0007422	Bdnf Egr3 Slc5a3 Gpc1
0.107882	4	72	5.72431	GO:0099601 regulation of neurotransmitter receptor activity	http://amigo.geneontology.org/amigo/term/GO:0099601	Dlgap4 Homer1 Nptx1 Nptx2
0.107882	2	11	18.0316	GO:1902959 regulation of aspartic-type endopeptidase activity involved in amyloid precursor protein catabolic process	http://amigo.geneontology.org/amigo/term/GO:1902959	Rock2 Sorl1
0.110012	15	710	2.0967	GO:0120035 regulation of plasma membrane bounded cell projection organization	http://amigo.geneontology.org/amigo/term/GO:0120035	Lrrk2 Pacsin1 Bdnf Tnfrsf12a Baiap2 Hspa5 Enc1 Lrp8 Dgkg Ust Homer1 Wasl Zmynd8 Afdn Fkbp4
0.112732	4	72	5.63487	GO:1902807 negative regulation of cell cycle G1/S phase transition	http://amigo.geneontology.org/amigo/term/GO:1902807	Bcl2 Cdkn1a Inhba Ccnd1
0.113142	3	36	7.95511	GO:0006458 de novo protein folding	http://amigo.geneontology.org/amigo/term/GO:0006458	Hspa5 Hsph1 Sdf2l1
0.113142	25	1863	1.69215	GO:0006508 proteolysis	http://amigo.geneontology.org/amigo/term/GO:0006508	Calr Hsp90b1 Otub2 Hspa5 Trim2 Ubxn2b Enc1 Dnajc3 Slc1a1 Mrtfa Klhl3 Rhbdl3 Sart3 Rock2 Myh9 Sdf2l1 Prss41 Smad3 Lrrk2 Ppp1r11 Wfs1 Sorl1 Xbp1 Ptgs2 Trim9
0.113142	5	116	4.3766	GO:0008306 associative learning	http://amigo.geneontology.org/amigo/term/GO:0008306	Slc1a1 Tanc1 Cacna1c Nptx2 Bdnf
0.113142	7	213	3.25312	GO:0010976 positive regulation of neuron projection development	http://amigo.geneontology.org/amigo/term/GO:0010976	Pacsin1 Baiap2 Hspa5 Enc1 Lrp8 Bdnf Afdn
0.113142	9	345	2.72289	GO:0016311 dephosphorylation	http://amigo.geneontology.org/amigo/term/GO:0016311	Synj2 Ptprj Ubash3b Bcl2 Hsp90b1 Rock2 Rngtt Smad3 Ppp1r11
0.113142	23	1533	1.73817	GO:0016477 cell migration	http://amigo.geneontology.org/amigo/term/GO:0016477	Gpc1 Fmnl1 Tnfrsf12a Ptprj Mdga1 Calr Zmiz1 Xbp1 Rock2 Myh9 Hspa5 Wasl Smad3 Ptgs2 Egr3 Lrrk2 Zmynd8 Sorl1 Peak1 Lrp8 Mrtfa Bcl2 Afdn
0.113142	4	67	5.54818	GO:0022029 telencephalon cell migration	http://amigo.geneontology.org/amigo/term/GO:0022029	Zmiz1 Lrrk2 Lrp8 Mdga1
0.113142	5	124	4.29323	GO:0030048 actin filament-based movement	http://amigo.geneontology.org/amigo/term/GO:0030048	Wasl Myh9 Pkp2 Cacna1c Casq2
0.113142	15	726	2.06154	GO:0031344 regulation of cell projection organization	http://amigo.geneontology.org/amigo/term/GO:0031344	Lrrk2 Pacsin1 Bdnf Tnfrsf12a Baiap2 Hspa5 Enc1 Lrp8 Dgkg Ust Homer1 Wasl Zmynd8 Afdn Fkbp4
0.113142	2	12	16.3923	GO:0033689 negative regulation of osteoblast proliferation	http://amigo.geneontology.org/amigo/term/GO:0033689	Smad3 Bcl2
0.113142	2	24	16.3923	GO:0034368 protein-lipid complex remodeling	http://amigo.geneontology.org/amigo/term/GO:0034368	Lpl Lipg
0.113142	2	24	16.3923	GO:0034369 plasma lipoprotein particle remodeling	http://amigo.geneontology.org/amigo/term/GO:0034369	Lpl Lipg
0.113142	2	12	16.3923	GO:0048312 intracellular distribution of mitochondria	http://amigo.geneontology.org/amigo/term/GO:0048312	Lrrk2 Synj2
0.113142	3	35	8.19617	GO:0051084 de novo post-translational protein folding	http://amigo.geneontology.org/amigo/term/GO:0051084	Hspa5 Hsph1 Sdf2l1
0.113142	39	3024	1.47676	GO:0065009 regulation of molecular function	http://amigo.geneontology.org/amigo/term/GO:0065009	Camkk1 Cap2 Ptprj Sipa1l3 Ubash3b Stim2 Kcns1 Sgsm1 Dlgap4 Ccnd1 Kcng1 Homer1 Cdkn1a Slc1a1 Casq2 Smad3 Mrtfa Cacna1c Slc5a3 Plekhg4 Hsp90b1 Rock2 Iqgap2 Pip4k2c Nptx1 Slco3a1 Arhgap39 Lrrk2 Ppp1r11 Wfs1 Bdnf Sorl1 Asap2 Bcl2 Nptx2 Lrp8 Ptgs2 Afdn Dnajc3
0.113142	2	13	16.3923	GO:0071287 cellular response to manganese ion	http://amigo.geneontology.org/amigo/term/GO:0071287	Hspa5 Lrrk2
0.113142	2	13	16.3923	GO:0071318 cellular response to ATP	http://amigo.geneontology.org/amigo/term/GO:0071318	Hsp90b1 Ptgs2
0.113142	11	569	2.4427	GO:0072507 divalent inorganic cation homeostasis	http://amigo.geneontology.org/amigo/term/GO:0072507	Casq2 Ubash3b Stim2 Wfs1 Cacna1c Nalf2 Bcl2 Hcrtr2 Smad3 Slc1a1 Tunar
0.113142	2	12	16.3923	GO:0098911 regulation of ventricular cardiac muscle cell action potential	http://amigo.geneontology.org/amigo/term/GO:0098911	Pkp2 Cacna1c
0.113142	5	119	4.3766	GO:0099565 chemical synaptic transmission postsynaptic	http://amigo.geneontology.org/amigo/term/GO:0099565	Baiap2 Lrrk2 Bdnf Zmynd8 Afdn
0.113142	4	74	5.54818	GO:1900076 regulation of cellular response to insulin stimulus	http://amigo.geneontology.org/amigo/term/GO:1900076	Sorl1 Lpl Pip4k2c Ptprj
0.113142	2	11	16.3923	GO:1902946 protein localization to early endosome	http://amigo.geneontology.org/amigo/term/GO:1902946	Rock2 Sorl1
0.113142	2	12	16.3923	GO:1905245 regulation of aspartic-type peptidase activity	http://amigo.geneontology.org/amigo/term/GO:1905245	Rock2 Sorl1
0.116038	14	669	2.1178	GO:0048812 neuron projection morphogenesis	http://amigo.geneontology.org/amigo/term/GO:0048812	Nptx1 Unc5a Lrrk2 Pacsin1 Bdnf Tnfrsf12a Baiap2 Nectin1 Lrp8 Wasl Ust Bcl2 Tunar Afdn
0.116687	23	1623	1.73091	GO:0051240 positive regulation of multicellular organismal process	http://amigo.geneontology.org/amigo/term/GO:0051240	Bdnf Zbtb20 Tnfrsf12a Cbln2 Ptgs2 Lpl Xbp1 Baiap2 Smad3 Lrrk2 Sorl1 Lipg Ptprj Ccnd1 Zmiz1 Slc1a1 Lrp8 Egr3 Inhba Bcl2 Etv5 Afdn Hspa5
0.116812	14	787	2.1072	GO:0001934 positive regulation of protein phosphorylation	http://amigo.geneontology.org/amigo/term/GO:0001934	Camkk1 Inhba Bdnf Rock2 Cdkn1a Slco3a1 Lrrk2 Ccnd1 Ptprj Lrp8 Bcl2 Slc1a1 Ptgs2 Xbp1
0.116812	16	945	1.98695	GO:0010562 positive regulation of phosphorus metabolic process	http://amigo.geneontology.org/amigo/term/GO:0010562	Camkk1 Inhba Bdnf Rock2 Cdkn1a Slco3a1 Smad3 Lrrk2 Ccnd1 Ptprj Lrp8 Bcl2 Zbtb20 Slc1a1 Ptgs2 Xbp1
0.116812	15	859	2.04285	GO:0042327 positive regulation of phosphorylation	http://amigo.geneontology.org/amigo/term/GO:0042327	Camkk1 Inhba Bdnf Rock2 Cdkn1a Slco3a1 Lrrk2 Ccnd1 Ptprj Lrp8 Bcl2 Zbtb20 Slc1a1 Ptgs2 Xbp1
0.116812	16	945	1.98695	GO:0045937 positive regulation of phosphate metabolic process	http://amigo.geneontology.org/amigo/term/GO:0045937	Camkk1 Inhba Bdnf Rock2 Cdkn1a Slco3a1 Smad3 Lrrk2 Ccnd1 Ptprj Lrp8 Bcl2 Zbtb20 Slc1a1 Ptgs2 Xbp1
0.116812	5	118	4.21299	GO:0051963 regulation of synapse assembly	http://amigo.geneontology.org/amigo/term/GO:0051963	Cbln2 Nptx1 Nectin1 Mdga1 Bdnf
0.116812	3	39	7.72782	GO:1900077 negative regulation of cellular response to insulin stimulus	http://amigo.geneontology.org/amigo/term/GO:1900077	Lpl Pip4k2c Ptprj
0.117003	10	510	2.50439	GO:0006874 cellular calcium ion homeostasis	http://amigo.geneontology.org/amigo/term/GO:0006874	Casq2 Ubash3b Stim2 Cacna1c Nalf2 Bcl2 Hcrtr2 Smad3 Wfs1 Tunar
0.117003	4	70	5.30341	GO:0021885 forebrain cell migration	http://amigo.geneontology.org/amigo/term/GO:0021885	Zmiz1 Lrrk2 Lrp8 Mdga1
0.118509	11	539	2.36691	GO:0009611 response to wounding	http://amigo.geneontology.org/amigo/term/GO:0009611	Ubash3b Slc1a1 Bcl2 Xbp1 Myh9 Kcnb1 Cdkn1a Ptprj Smad3 Tnfrsf12a Mrtfa
0.118509	22	1425	1.74755	GO:0019220 regulation of phosphate metabolic process	http://amigo.geneontology.org/amigo/term/GO:0019220	Camkk1 Ptprj Ubash3b Inhba Bdnf Ccnd1 Dnajc3 Cdkn1a Hsp90b1 Rock2 Pip4k2c Slco3a1 Smad3 Lrrk2 Ppp1r11 Lrp8 Bcl2 Zbtb20 Slc1a1 Ptgs2 Sorl1 Xbp1
0.118509	16	991	1.97606	GO:0019725 cellular homeostasis	http://amigo.geneontology.org/amigo/term/GO:0019725	Casq2 Ubash3b Stim2 Cacna1c Nalf2 Kcnb1 Bcl2 Nptx1 Hcrtr2 Smad3 Lrrk2 Wfs1 Xbp1 Zbtb20 Slc1a1 Tunar
0.118509	7	239	3.13983	GO:0031669 cellular response to nutrient levels	http://amigo.geneontology.org/amigo/term/GO:0031669	Lpl Xbp1 Bcl2 Cdkn1a Hspa5 Lrrk2 Kcnb1
0.118509	22	1426	1.74602	GO:0051174 regulation of phosphorus metabolic process	http://amigo.geneontology.org/amigo/term/GO:0051174	Camkk1 Ptprj Ubash3b Inhba Bdnf Ccnd1 Dnajc3 Cdkn1a Hsp90b1 Rock2 Pip4k2c Slco3a1 Smad3 Lrrk2 Ppp1r11 Lrp8 Bcl2 Zbtb20 Slc1a1 Ptgs2 Sorl1 Xbp1
0.120954	18	988	1.87612	GO:0044087 regulation of cellular component biogenesis	http://amigo.geneontology.org/amigo/term/GO:0044087	Baiap2 Lrrk2 Cbln2 Rock2 Ptprj Pip4k2c Nptx1 Fkbp4 Nectin1 Smad3 Mdga1 Bdnf Sorl1 Peak1 Trim9 Wasl Zmynd8 Hspa5
0.120954	3	43	7.51316	GO:0051481 negative regulation of cytosolic calcium ion concentration	http://amigo.geneontology.org/amigo/term/GO:0051481	Casq2 Smad3 Bcl2
0.121124	23	1470	1.70951	GO:0007010 cytoskeleton organization	http://amigo.geneontology.org/amigo/term/GO:0007010	Iqgap2 Baiap2 Mast3 Ina Pacsin1 Pkp2 Fam171a1 Fmnl1 Calr Myh9 Mical2 Mrtfa Hsp90b1 Rock2 Cap2 Ubxn2b Wasl Fkbp4 Smad3 Casq2 Sipa1l3 Bcl2 Hsph1
0.121124	4	83	5.15188	GO:0010921 regulation of phosphatase activity	http://amigo.geneontology.org/amigo/term/GO:0010921	Hsp90b1 Rock2 Smad3 Ppp1r11
0.121124	12	522	2.23995	GO:0010975 regulation of neuron projection development	http://amigo.geneontology.org/amigo/term/GO:0010975	Lrrk2 Pacsin1 Bdnf Tnfrsf12a Baiap2 Hspa5 Enc1 Lrp8 Dgkg Ust Afdn Fkbp4
0.121124	24	1575	1.68914	GO:0031399 regulation of protein modification process	http://amigo.geneontology.org/amigo/term/GO:0031399	Camkk1 Otub2 Ptprj Ubash3b Inhba Bdnf Ccnd1 Dnajc3 Cdkn1a Zmiz1 Sart3 Hsp90b1 Rock2 Slco3a1 Lrrk2 Ppp1r11 Wfs1 Lrp8 Bcl2 Slc1a1 Hspa5 Ptgs2 Sorl1 Xbp1
0.121124	5	143	4.09809	GO:0046683 response to organophosphorus	http://amigo.geneontology.org/amigo/term/GO:0046683	Fosb Hsp90b1 Hspa5 Ptgs2 Vgf
0.121124	2	19	15.0263	GO:1902259 regulation of delayed rectifier potassium channel activity	http://amigo.geneontology.org/amigo/term/GO:1902259	Kcns1 Kcng1
0.121124	2	12	15.0263	GO:1902950 regulation of dendritic spine maintenance	http://amigo.geneontology.org/amigo/term/GO:1902950	Homer1 Zmynd8
0.123866	18	1011	1.86106	GO:0030163 protein catabolic process	http://amigo.geneontology.org/amigo/term/GO:0030163	Calr Hsp90b1 Hspa5 Trim2 Ubxn2b Lypla2 Enc1 Dnajc3 Klhl3 Sdf2l1 Smad3 Gpc1 Ppp1r11 Wfs1 Sorl1 Xbp1 Lrrk2 Trim9
0.123866	3	39	7.3101	GO:0030866 cortical actin cytoskeleton organization	http://amigo.geneontology.org/amigo/term/GO:0030866	Fmnl1 Calr Rock2
0.123866	4	83	5.07932	GO:0050805 negative regulation of synaptic transmission	http://amigo.geneontology.org/amigo/term/GO:0050805	Bdnf Ptgs2 Lrrk2 Kcnb1
0.123866	14	684	2.0692	GO:0120039 plasma membrane bounded cell projection morphogenesis	http://amigo.geneontology.org/amigo/term/GO:0120039	Nptx1 Unc5a Lrrk2 Pacsin1 Bdnf Tnfrsf12a Baiap2 Nectin1 Lrp8 Wasl Ust Bcl2 Tunar Afdn
0.123866	3	45	7.3101	GO:1903115 regulation of actin filament-based movement	http://amigo.geneontology.org/amigo/term/GO:1903115	Pkp2 Cacna1c Casq2
0.125586	13	689	2.13489	GO:0061061 muscle structure development	http://amigo.geneontology.org/amigo/term/GO:0061061	Popdc3 Mrtfa Smad3 Calr Xbp1 Pkp2 Gpc1 Homer1 Myh9 Casq2 Tanc1 Bcl2 Bdnf
0.127794	8	336	2.7848	GO:0007517 muscle organ development	http://amigo.geneontology.org/amigo/term/GO:0007517	Popdc3 Smad3 Xbp1 Pkp2 Gpc1 Homer1 Bcl2 Bdnf
0.127794	2	15	13.8704	GO:0010882 regulation of cardiac muscle contraction by calcium ion signaling	http://amigo.geneontology.org/amigo/term/GO:0010882	Casq2 Cacna1c
0.127794	2	14	13.8704	GO:0014041 regulation of neuron maturation	http://amigo.geneontology.org/amigo/term/GO:0014041	Lrrk2 Bcl2
0.127794	8	328	2.76346	GO:0018105 peptidyl-serine phosphorylation	http://amigo.geneontology.org/amigo/term/GO:0018105	Camk1g Mast3 Bdnf Bcl2 Rock2 Lrrk2 Slc1a1 Ptgs2
0.127794	3	38	7.11773	GO:0021799 cerebral cortex radially oriented cell migration	http://amigo.geneontology.org/amigo/term/GO:0021799	Zmiz1 Lrp8 Mdga1
0.127794	2	26	13.8704	GO:0034367 protein-containing complex remodeling	http://amigo.geneontology.org/amigo/term/GO:0034367	Lpl Lipg
0.127794	24	1708	1.66445	GO:0045595 regulation of cell differentiation	http://amigo.geneontology.org/amigo/term/GO:0045595	Ubash3b Bdnf Tnfrsf12a Egr3 Calr Lpl Xbp1 Rock2 Baiap2 Smad3 Lrrk2 Inhba Pkp2 Gpc1 Ccnd1 Zmiz1 Tnfrsf21 Lrp8 Ptgs2 Sorl1 Bcl2 Tunar Etv5 Afdn
0.127794	14	690	2.04904	GO:0048858 cell projection morphogenesis	http://amigo.geneontology.org/amigo/term/GO:0048858	Nptx1 Unc5a Lrrk2 Pacsin1 Bdnf Tnfrsf12a Baiap2 Nectin1 Lrp8 Wasl Ust Bcl2 Tunar Afdn
0.127794	2	17	13.8704	GO:0051014 actin filament severing	http://amigo.geneontology.org/amigo/term/GO:0051014	Fmnl1 Myh9
0.127794	2	27	13.8704	GO:0051412 response to corticosterone	http://amigo.geneontology.org/amigo/term/GO:0051412	Fosb Ccnd1
0.127794	5	164	3.95429	GO:0055088 lipid homeostasis	http://amigo.geneontology.org/amigo/term/GO:0055088	Lpl Lipg Xbp1 Zbtb20 Gramd1b
0.127794	2	21	13.8704	GO:0071636 positive regulation of transforming growth factor beta production	http://amigo.geneontology.org/amigo/term/GO:0071636	Smad3 Ptgs2
0.127794	8	301	2.77409	GO:0097193 intrinsic apoptotic signaling pathway	http://amigo.geneontology.org/amigo/term/GO:0097193	Hyou1 Bcl2 Xbp1 Sfpq Lrrk2 Cdkn1a Ptgs2 Wfs1
0.127794	2	14	13.8704	GO:1902065 response to L-glutamate	http://amigo.geneontology.org/amigo/term/GO:1902065	Baiap2 Kcnb1
0.127794	2	13	13.8704	GO:1905668 positive regulation of protein localization to endosome	http://amigo.geneontology.org/amigo/term/GO:1905668	Rock2 Sorl1
0.128034	10	421	2.41064	GO:0031346 positive regulation of cell projection organization	http://amigo.geneontology.org/amigo/term/GO:0031346	Pacsin1 Bdnf Tnfrsf12a Baiap2 Hspa5 Enc1 Lrp8 Wasl Zmynd8 Afdn
0.129771	10	533	2.40421	GO:0055074 calcium ion homeostasis	http://amigo.geneontology.org/amigo/term/GO:0055074	Casq2 Ubash3b Stim2 Wfs1 Cacna1c Nalf2 Bcl2 Hcrtr2 Smad3 Tunar
0.130974	10	438	2.39782	GO:0010563 negative regulation of phosphorus metabolic process	http://amigo.geneontology.org/amigo/term/GO:0010563	Ptprj Ubash3b Dnajc3 Cdkn1a Rock2 Pip4k2c Ppp1r11 Lrrk2 Sorl1 Xbp1
0.130974	10	438	2.39782	GO:0045936 negative regulation of phosphate metabolic process	http://amigo.geneontology.org/amigo/term/GO:0045936	Ptprj Ubash3b Dnajc3 Cdkn1a Rock2 Pip4k2c Ppp1r11 Lrrk2 Sorl1 Xbp1
0.131445	8	389	2.73206	GO:0050867 positive regulation of cell activation	http://amigo.geneontology.org/amigo/term/GO:0050867	Xbp1 Lrrk2 Bcl2 Cdkn1a Zmiz1 Ptprj Egr3 Hsph1
0.132574	6	215	3.33918	GO:0045216 cell-cell junction organization	http://amigo.geneontology.org/amigo/term/GO:0045216	Pkp2 Cdh22 Rock2 Smad3 Nectin1 Afdn
0.13263	7	222	2.97691	GO:0048167 regulation of synaptic plasticity	http://amigo.geneontology.org/amigo/term/GO:0048167	Vgf Bdnf Ptgs2 Syt12 Slc1a1 Baiap2 Kcnb1
0.135518	10	452	2.36635	GO:0007015 actin filament organization	http://amigo.geneontology.org/amigo/term/GO:0007015	Baiap2 Fam171a1 Mical2 Hsp90b1 Rock2 Iqgap2 Wasl Smad3 Pacsin1 Bcl2
0.135518	15	921	1.95429	GO:0009725 response to hormone	http://amigo.geneontology.org/amigo/term/GO:0009725	Xbp1 Sorl1 Bcl2 Fosb Calr Zmiz1 Lpl Pip4k2c Ptgs2 Inhba Ccnd1 Ptprj Fkbp4 Vgf Bdnf
0.135518	42	3340	1.41029	GO:0010646 regulation of cell communication	http://amigo.geneontology.org/amigo/term/GO:0010646	Tnfrsf12a Ptprj Ubash3b Hyou1 Gpc1 Lrrk2 Vgf Ankrd6 Inhba Bdnf Lurap1l Tmem198 Bcl2 Dlgap4 Homer1 Baiap2 Smad3 Mrtfa Sorl1 Calr Xbp1 Pip4k2c Nptx1 Casq2 Sfpq Sipa1l3 Ptgs2 Spred3 Wfs1 Garem1 Syt12 Nptx2 Hspa5 Zmiz1 Dgkg Slc1a1 Lrp8 Chst11 Kcnb1 Zmynd8 Afdn Tunar
0.135518	12	701	2.15947	GO:0030003 cellular cation homeostasis	http://amigo.geneontology.org/amigo/term/GO:0030003	Casq2 Ubash3b Stim2 Cacna1c Nalf2 Bcl2 Hcrtr2 Smad3 Lrrk2 Wfs1 Slc1a1 Tunar
0.135518	8	357	2.70136	GO:0048545 response to steroid hormone	http://amigo.geneontology.org/amigo/term/GO:0048545	Bcl2 Fosb Calr Zmiz1 Ptgs2 Ccnd1 Fkbp4 Bdnf
0.135518	24	1724	1.64923	GO:0048870 cell motility	http://amigo.geneontology.org/amigo/term/GO:0048870	Gpc1 Fmnl1 Tnfrsf12a Ptprj Mdga1 Calr Zmiz1 Xbp1 Rock2 Lratd1 Myh9 Hspa5 Wasl Smad3 Ptgs2 Egr3 Lrrk2 Zmynd8 Sorl1 Peak1 Lrp8 Mrtfa Bcl2 Afdn
0.135518	24	1724	1.64923	GO:0051674 localization of cell	http://amigo.geneontology.org/amigo/term/GO:0051674	Gpc1 Fmnl1 Tnfrsf12a Ptprj Mdga1 Calr Zmiz1 Xbp1 Rock2 Lratd1 Myh9 Hspa5 Wasl Smad3 Ptgs2 Egr3 Lrrk2 Zmynd8 Sorl1 Peak1 Lrp8 Mrtfa Bcl2 Afdn
0.135518	25	1582	1.6274	GO:0120036 plasma membrane bounded cell projection organization	http://amigo.geneontology.org/amigo/term/GO:0120036	Nptx1 Unc5a Rilpl1 Lrrk2 Pacsin1 Bdnf Tnfrsf12a Bcl2 Tnfrsf21 Baiap2 Hspa5 Nectin1 Enc1 Lrp8 Mrtfa Myh9 Dgkg Wasl Tanc1 Ust Tunar Homer1 Zmynd8 Afdn Fkbp4
0.135518	3	51	6.76184	GO:1901861 regulation of muscle tissue development	http://amigo.geneontology.org/amigo/term/GO:1901861	Smad3 Bcl2 Bdnf
0.135518	9	355	2.51994	GO:1990778 protein localization to cell periphery	http://amigo.geneontology.org/amigo/term/GO:1990778	Pkp2 Rock2 Nptx1 Kcnb1 Slc1a1 Rilpl1 Afdn Pacsin1 Nptx2
0.135698	4	80	4.74515	GO:0048041 focal adhesion assembly	http://amigo.geneontology.org/amigo/term/GO:0048041	Ptprj Smad3 Peak1 Bcl2
0.135784	2	16	12.8797	GO:0010224 response to UV-B	http://amigo.geneontology.org/amigo/term/GO:0010224	Cdkn1a Bcl2
0.135784	2	15	12.8797	GO:0060628 regulation of ER to Golgi vesicle-mediated transport	http://amigo.geneontology.org/amigo/term/GO:0060628	Sorl1 Lrrk2
0.135784	2	14	12.8797	GO:1905666 regulation of protein localization to endosome	http://amigo.geneontology.org/amigo/term/GO:1905666	Rock2 Sorl1
0.136502	8	350	2.68128	GO:0048511 rhythmic process	http://amigo.geneontology.org/amigo/term/GO:0048511	Homer1 Enox1 Hspa5 Sfpq Hcrtr2 Inhba Crem Bdnf
0.137076	6	183	3.25872	GO:0007612 learning	http://amigo.geneontology.org/amigo/term/GO:0007612	Ptgs2 Slc1a1 Tanc1 Cacna1c Nptx2 Bdnf
0.137076	4	108	4.68353	GO:0032760 positive regulation of tumor necrosis factor production	http://amigo.geneontology.org/amigo/term/GO:0032760	Zbtb20 Lrrk2 Lpl Ptprj
0.137076	9	412	2.48902	GO:0042692 muscle cell differentiation	http://amigo.geneontology.org/amigo/term/GO:0042692	Popdc3 Mrtfa Calr Homer1 Myh9 Casq2 Tanc1 Bcl2 Bdnf
0.137076	5	128	3.78815	GO:0050773 regulation of dendrite development	http://amigo.geneontology.org/amigo/term/GO:0050773	Pacsin1 Baiap2 Lrp8 Dgkg Afdn
0.137076	3	50	6.59692	GO:0051602 response to electrical stimulus	http://amigo.geneontology.org/amigo/term/GO:0051602	Calr Xbp1 Nrf1
0.137093	7	251	2.90832	GO:0006470 protein dephosphorylation	http://amigo.geneontology.org/amigo/term/GO:0006470	Ptprj Ubash3b Bcl2 Hsp90b1 Rock2 Rngtt Ppp1r11
0.137093	13	795	2.06347	GO:0055080 cation homeostasis	http://amigo.geneontology.org/amigo/term/GO:0055080	Casq2 Ubash3b Stim2 Wfs1 Cacna1c Nalf2 Bcl2 Hcrtr2 Smad3 Lrrk2 Klhl3 Slc1a1 Tunar
0.137216	17	1055	1.84439	GO:0031401 positive regulation of protein modification process	http://amigo.geneontology.org/amigo/term/GO:0031401	Camkk1 Inhba Bdnf Sart3 Rock2 Cdkn1a Slco3a1 Lrrk2 Wfs1 Ccnd1 Ptprj Lrp8 Bcl2 Slc1a1 Hspa5 Ptgs2 Xbp1
0.137216	16	881	1.88812	GO:0060341 regulation of cellular localization	http://amigo.geneontology.org/amigo/term/GO:0060341	Casq2 Ubash3b Gpc1 Lrrk2 Rock2 Ubxn2b Ptgs2 Sorl1 Kcnb1 Bcl2 Slc1a1 Slc5a3 Xbp1 Zmynd8 Cacna1c Tunar
0.137595	11	634	2.21865	GO:0006875 cellular metal ion homeostasis	http://amigo.geneontology.org/amigo/term/GO:0006875	Casq2 Ubash3b Stim2 Cacna1c Nalf2 Bcl2 Hcrtr2 Smad3 Wfs1 Slc1a1 Tunar
0.137595	4	82	4.62348	GO:0030433 ubiquitin-dependent ERAD pathway	http://amigo.geneontology.org/amigo/term/GO:0030433	Calr Hsp90b1 Hspa5 Wfs1
0.137595	1	3	90.1579	GO:0032227 negative regulation of synaptic transmission dopaminergic	http://amigo.geneontology.org/amigo/term/GO:0032227	Ptgs2
0.137595	1	3	90.1579	GO:0034371 chylomicron remodeling	http://amigo.geneontology.org/amigo/term/GO:0034371	Lpl
0.137595	4	81	4.62348	GO:0060998 regulation of dendritic spine development	http://amigo.geneontology.org/amigo/term/GO:0060998	Baiap2 Lrp8 Zmynd8 Afdn
0.137595	1	3	90.1579	GO:1900100 positive regulation of plasma cell differentiation	http://amigo.geneontology.org/amigo/term/GO:1900100	Xbp1
0.137595	1	27	90.1579	GO:1903487 regulation of lactation	http://amigo.geneontology.org/amigo/term/GO:1903487	Xbp1
0.137595	1	26	90.1579	GO:1903489 positive regulation of lactation	http://amigo.geneontology.org/amigo/term/GO:1903489	Xbp1
0.137595	4	110	4.62348	GO:1903557 positive regulation of tumor necrosis factor superfamily cytokine production	http://amigo.geneontology.org/amigo/term/GO:1903557	Zbtb20 Lrrk2 Lpl Ptprj
0.138033	12	718	2.12553	GO:0006873 cellular ion homeostasis	http://amigo.geneontology.org/amigo/term/GO:0006873	Casq2 Ubash3b Stim2 Cacna1c Nalf2 Bcl2 Hcrtr2 Smad3 Lrrk2 Wfs1 Slc1a1 Tunar
0.138612	11	568	2.2137	GO:0023061 signal release	http://amigo.geneontology.org/amigo/term/GO:0023061	Syt13 Syt12 Cacna1c Lrrk2 Inhba Kcnb1 Vgf Ptgs2 Xbp1 Trim9 Tunar
0.138612	14	784	1.98149	GO:0097435 supramolecular fiber organization	http://amigo.geneontology.org/amigo/term/GO:0097435	Baiap2 Ina Pkp2 Fam171a1 Mical2 Hsp90b1 Rock2 Iqgap2 Wasl Fkbp4 Smad3 Pacsin1 Casq2 Bcl2
0.139532	4	127	4.56496	GO:0003014 renal system process	http://amigo.geneontology.org/amigo/term/GO:0003014	Klhl3 Wfs1 Cacna1c Bcl2
0.139532	14	720	1.97839	GO:0032990 cell part morphogenesis	http://amigo.geneontology.org/amigo/term/GO:0032990	Nptx1 Unc5a Lrrk2 Pacsin1 Bdnf Tnfrsf12a Baiap2 Nectin1 Lrp8 Wasl Ust Bcl2 Tunar Afdn
0.139532	12	721	2.11721	GO:0055065 metal ion homeostasis	http://amigo.geneontology.org/amigo/term/GO:0055065	Casq2 Ubash3b Stim2 Wfs1 Cacna1c Nalf2 Bcl2 Hcrtr2 Smad3 Klhl3 Slc1a1 Tunar
0.139716	2	24	12.0211	GO:0015732 prostaglandin transport	http://amigo.geneontology.org/amigo/term/GO:0015732	Slco3a1 Ptgs2
0.139716	2	16	12.0211	GO:0035633 maintenance of blood-brain barrier	http://amigo.geneontology.org/amigo/term/GO:0035633	Ptgs2 Slc1a1
0.139716	2	18	12.0211	GO:0071498 cellular response to fluid shear stress	http://amigo.geneontology.org/amigo/term/GO:0071498	Ptgs2 Xbp1
0.139716	2	17	12.0211	GO:1903729 regulation of plasma membrane organization	http://amigo.geneontology.org/amigo/term/GO:1903729	Myh9 Wasl
0.141078	4	109	4.50789	GO:0002027 regulation of heart rate	http://amigo.geneontology.org/amigo/term/GO:0002027	Casq2 Pkp2 Cacna1c Slc1a1
0.141078	39	2985	1.4201	GO:0033036 macromolecule localization	http://amigo.geneontology.org/amigo/term/GO:0033036	Slco3a1 Nectin1 Gpc1 Zdhhc14 Lrrk2 Gramd1b Pkp2 Sorl1 Afdn Calr Homer1 Lpl Hsp90b1 Xbp1 Rock2 Myh9 Baiap2 Nptx1 Hspa5 Ubxn2b Rilpl1 Ptgs2 Exoc6b Inhba Kcnb1 Lipg Vgf Etv5 Cdkn1a Slc1a1 Wasl Chst11 Pacsin1 Cacna1c Bcl2 Slc5a3 Zmynd8 Nptx2 Tunar
0.141078	4	84	4.50789	GO:0035418 protein localization to synapse	http://amigo.geneontology.org/amigo/term/GO:0035418	Homer1 Baiap2 Nptx1 Nptx2
0.141078	7	273	2.84282	GO:0045055 regulated exocytosis	http://amigo.geneontology.org/amigo/term/GO:0045055	Syt13 Syt12 Myh9 Lrrk2 Kcnb1 Cacna1c Trim9
0.141078	4	88	4.50789	GO:0090398 cellular senescence	http://amigo.geneontology.org/amigo/term/GO:0090398	Zmiz1 Calr Cdkn1a Hmga1b
0.141851	16	961	1.86132	GO:0045597 positive regulation of cell differentiation	http://amigo.geneontology.org/amigo/term/GO:0045597	Bdnf Tnfrsf12a Calr Lpl Xbp1 Baiap2 Smad3 Inhba Gpc1 Zmiz1 Lrp8 Ptgs2 Egr3 Bcl2 Etv5 Afdn
0.141851	13	812	2.02777	GO:0098771 inorganic ion homeostasis	http://amigo.geneontology.org/amigo/term/GO:0098771	Casq2 Ubash3b Stim2 Wfs1 Cacna1c Nalf2 Bcl2 Hcrtr2 Smad3 Lrrk2 Klhl3 Slc1a1 Tunar
0.147458	3	63	6.14713	GO:0007566 embryo implantation	http://amigo.geneontology.org/amigo/term/GO:0007566	Calr Ptgs2 Fkbp4
0.147458	3	64	6.14713	GO:0030888 regulation of B cell proliferation	http://amigo.geneontology.org/amigo/term/GO:0030888	Tnfrsf21 Bcl2 Cdkn1a
0.14826	25	1621	1.59177	GO:0030030 cell projection organization	http://amigo.geneontology.org/amigo/term/GO:0030030	Nptx1 Unc5a Rilpl1 Lrrk2 Pacsin1 Bdnf Tnfrsf12a Bcl2 Tnfrsf21 Baiap2 Hspa5 Nectin1 Enc1 Lrp8 Mrtfa Myh9 Dgkg Wasl Tanc1 Ust Tunar Homer1 Zmynd8 Afdn Fkbp4
0.148274	9	449	2.40778	GO:0006816 calcium ion transport	http://amigo.geneontology.org/amigo/term/GO:0006816	Homer1 Casq2 Ubash3b Stim2 Cacna1c Nalf2 Ptgs2 Wfs1 Bcl2
0.149248	19	1267	1.73556	GO:1901701 cellular response to oxygen-containing compound	http://amigo.geneontology.org/amigo/term/GO:1901701	Lrrk2 Lpl Xbp1 Slc1a1 Gramd1b Sorl1 Kcnb1 Hsp90b1 Rock2 Baiap2 Pip4k2c Nptx1 Hspa5 Lrp8 Ptgs2 Inhba Zbtb20 Ptprj Tunar
0.150191	8	413	2.56677	GO:0051480 regulation of cytosolic calcium ion concentration	http://amigo.geneontology.org/amigo/term/GO:0051480	Casq2 Ubash3b Cacna1c Nalf2 Hcrtr2 Smad3 Bcl2 Tunar
0.150597	2	29	11.2697	GO:0010623 programmed cell death involved in cell development	http://amigo.geneontology.org/amigo/term/GO:0010623	Bdnf Bcl2
0.150597	2	18	11.2697	GO:0048148 behavioral response to cocaine	http://amigo.geneontology.org/amigo/term/GO:0048148	Homer1 Bdnf
0.152317	13	821	2.00009	GO:0050801 ion homeostasis	http://amigo.geneontology.org/amigo/term/GO:0050801	Klhl3 Casq2 Ubash3b Stim2 Wfs1 Cacna1c Nalf2 Bcl2 Hcrtr2 Smad3 Lrrk2 Slc1a1 Tunar
0.152317	26	1895	1.56692	GO:0051049 regulation of transport	http://amigo.geneontology.org/amigo/term/GO:0051049	Homer1 Syt13 Casq2 Ubash3b Lrrk2 Stim2 Kcns1 Pacsin1 Syt12 Kcng1 Kcnq2 Ptgs2 Wfs1 Inhba Sorl1 Kcnb1 Cacna1c Lipg Bcl2 Ptprj Calr Xbp1 Slc1a1 Trim9 Wasl Tunar
0.152954	4	99	4.34496	GO:0015844 monoamine transport	http://amigo.geneontology.org/amigo/term/GO:0015844	Syt13 Syt12 Kcnb1 Xbp1
0.153101	8	353	2.54863	GO:0018209 peptidyl-serine modification	http://amigo.geneontology.org/amigo/term/GO:0018209	Camk1g Mast3 Bdnf Bcl2 Rock2 Lrrk2 Slc1a1 Ptgs2
0.153612	16	1063	1.83528	GO:0009887 animal organ morphogenesis	http://amigo.geneontology.org/amigo/term/GO:0009887	Etv5 Ankrd6 Bdnf Bcl2 Klhl3 Inhba Pkp2 Smad3 Afdn Zmiz1 Xbp1 Slc1a1 Nectin1 Chst11 Lrrk2 Mical2
0.155838	53	4645	1.31382	GO:0051234 establishment of localization	http://amigo.geneontology.org/amigo/term/GO:0051234	Homer1 Klhl3 Anxa11 Synj2 Slc1a1 Slco3a1 Syt13 Casq2 Ubash3b Exoc6b Zdhhc14 Lrrk2 Stim2 Gramd1b Kcns1 Pacsin1 Syt12 Sorl1 Kcnb1 Cacna1c Slc35f3 Slc7a14 Nalf2 Kcng1 Slc5a3 Myh9 Sfpq Bcl2 Calr Kcnq2 Hsp90b1 Xbp1 Nptx1 Hspa5 Ubxn2b Lrp8 Rilpl1 Fkbp4 Hyou1 Ptgs2 Wfs1 Inhba Lipg Ptprj Vgf Ccnd1 Cdkn1a Nectin1 Afdn Bdnf Trim9 Wasl Tunar
0.157001	14	760	1.92704	GO:0007420 brain development	http://amigo.geneontology.org/amigo/term/GO:0007420	Synj2 Zmiz1 Baiap2 Lrp8 Lrrk2 Inhba Cdh22 Mrtfa Afdn Slc1a1 Hspa5 Mdga1 Bcl2 Ssbp3
0.158766	3	56	5.87986	GO:0009409 response to cold	http://amigo.geneontology.org/amigo/term/GO:0009409	Dnajc3 Vgf Lpl
0.160769	7	275	2.73206	GO:0031668 cellular response to extracellular stimulus	http://amigo.geneontology.org/amigo/term/GO:0031668	Lpl Xbp1 Bcl2 Cdkn1a Hspa5 Lrrk2 Kcnb1
0.163453	2	20	10.6068	GO:0016202 regulation of striated muscle tissue development	http://amigo.geneontology.org/amigo/term/GO:0016202	Smad3 Bdnf
0.163453	2	20	10.6068	GO:2000671 regulation of motor neuron apoptotic process	http://amigo.geneontology.org/amigo/term/GO:2000671	Bcl2 Kcnb1
0.165266	3	53	5.75476	GO:0001662 behavioral fear response	http://amigo.geneontology.org/amigo/term/GO:0001662	Slc1a1 Bdnf Bcl2
0.165266	4	90	4.19339	GO:0007044 cell-substrate junction assembly	http://amigo.geneontology.org/amigo/term/GO:0007044	Ptprj Smad3 Peak1 Bcl2
0.165266	13	741	1.96653	GO:0007610 behavior	http://amigo.geneontology.org/amigo/term/GO:0007610	Bdnf Hcrtr2 Ptgs2 Lrrk2 Vgf Wfs1 Cacna1c Homer1 Etv5 Slc1a1 Tanc1 Bcl2 Nptx2
0.165266	9	416	2.33839	GO:0032970 regulation of actin filament-based process	http://amigo.geneontology.org/amigo/term/GO:0032970	Iqgap2 Baiap2 Rock2 Myh9 Wasl Smad3 Pkp2 Cacna1c Casq2
0.165266	6	225	3.00526	GO:0045664 regulation of neuron differentiation	http://amigo.geneontology.org/amigo/term/GO:0045664	Bdnf Calr Lrrk2 Bcl2 Tunar Etv5
0.167701	12	659	2.02982	GO:0071417 cellular response to organonitrogen compound	http://amigo.geneontology.org/amigo/term/GO:0071417	Lrrk2 Xbp1 Slc1a1 Sorl1 Lpl Hsp90b1 Baiap2 Pip4k2c Hspa5 Casq2 Ptgs2 Ptprj
0.169332	5	173	3.41507	GO:0010469 regulation of signaling receptor activity	http://amigo.geneontology.org/amigo/term/GO:0010469	Dlgap4 Homer1 Nptx1 Nptx2 Ptprj
0.170135	4	129	4.14519	GO:0061041 regulation of wound healing	http://amigo.geneontology.org/amigo/term/GO:0061041	Xbp1 Ubash3b Smad3 Tnfrsf12a
0.171348	3	54	5.63487	GO:0002209 behavioral defense response	http://amigo.geneontology.org/amigo/term/GO:0002209	Slc1a1 Bdnf Bcl2
0.175776	11	600	2.09227	GO:0032870 cellular response to hormone stimulus	http://amigo.geneontology.org/amigo/term/GO:0032870	Xbp1 Sorl1 Fosb Calr Zmiz1 Lpl Pip4k2c Inhba Ptprj Fkbp4 Bdnf
0.176405	12	613	2.01096	GO:0048667 cell morphogenesis involved in neuron differentiation	http://amigo.geneontology.org/amigo/term/GO:0048667	Nptx1 Unc5a Lrrk2 Bdnf Tnfrsf12a Baiap2 Nectin1 Lrp8 Wasl Ust Bcl2 Afdn
0.177736	51	4491	1.31111	GO:0006810 transport	http://amigo.geneontology.org/amigo/term/GO:0006810	Homer1 Klhl3 Anxa11 Synj2 Slc1a1 Slco3a1 Syt13 Casq2 Ubash3b Exoc6b Zdhhc14 Lrrk2 Stim2 Gramd1b Kcns1 Pacsin1 Syt12 Sorl1 Kcnb1 Cacna1c Slc35f3 Slc7a14 Nalf2 Kcng1 Slc5a3 Sfpq Bcl2 Calr Kcnq2 Hsp90b1 Xbp1 Myh9 Nptx1 Hspa5 Lrp8 Rilpl1 Fkbp4 Hyou1 Ptgs2 Wfs1 Inhba Lipg Ptprj Vgf Ccnd1 Cdkn1a Nectin1 Bdnf Trim9 Wasl Tunar
0.177736	3	56	5.51987	GO:0043666 regulation of phosphoprotein phosphatase activity	http://amigo.geneontology.org/amigo/term/GO:0043666	Hsp90b1 Rock2 Ppp1r11
0.177736	19	1302	1.68935	GO:0045944 positive regulation of transcription by RNA polymerase II	http://amigo.geneontology.org/amigo/term/GO:0045944	Xbp1 Mrtfa Maml3 Ssbp3 Fosb Smad3 Egr3 Inhba Sgsm1 Hmga1b Zmiz1 Etv5 Sfpq Wasl Mical2 Nrf1 Zfp760 Crem Zfp983
0.177736	3	56	5.51987	GO:1903533 regulation of protein targeting	http://amigo.geneontology.org/amigo/term/GO:1903533	Lrrk2 Kcnb1 Slc1a1
0.177843	41	3349	1.37262	GO:0023051 regulation of signaling	http://amigo.geneontology.org/amigo/term/GO:0023051	Tnfrsf12a Ptprj Ubash3b Hyou1 Gpc1 Lrrk2 Vgf Ankrd6 Inhba Bdnf Lurap1l Tmem198 Bcl2 Dlgap4 Homer1 Baiap2 Smad3 Mrtfa Sorl1 Calr Xbp1 Pip4k2c Nptx1 Sfpq Sipa1l3 Ptgs2 Spred3 Wfs1 Garem1 Syt12 Nptx2 Hspa5 Zmiz1 Dgkg Slc1a1 Lrp8 Chst11 Kcnb1 Zmynd8 Afdn Tunar
0.177843	14	777	1.88109	GO:0061024 membrane organization	http://amigo.geneontology.org/amigo/term/GO:0061024	Syt13 Ubxn2b Pacsin1 Exoc6b Bcl2 Myh9 Baiap2 Wasl Gramd1b Kcnb1 Etv5 Rilpl1 Trim9 Zmynd8
0.177924	4	120	4.05204	GO:0010522 regulation of calcium ion transport into cytosol	http://amigo.geneontology.org/amigo/term/GO:0010522	Casq2 Ubash3b Bcl2 Cacna1c
0.178324	38	2926	1.39552	GO:0022607 cellular component assembly	http://amigo.geneontology.org/amigo/term/GO:0022607	Baiap2 Ubxn2b Rilpl1 Lrrk2 Pkp2 H2bc6 Fam171a1 Cdh22 Cbln2 Fkbp4 Sart3 Hsp90b1 Rock2 Ubtf Ptprj Pip4k2c Nptx1 Casq2 Wasl Nectin1 Smad3 Kcns1 Mdga1 Bdnf Sorl1 Kcnb1 Peak1 Kcng1 Kctd12 Calr Bcl2 Ssbp3 Afdn Homer1 Trim9 Gpc1 Zmynd8 Hspa5
0.17846	13	778	1.93408	GO:0030155 regulation of cell adhesion	http://amigo.geneontology.org/amigo/term/GO:0030155	Tnfrsf21 Ptprj Calr Xbp1 Smad3 Mdga1 Peak1 Zmiz1 Ubash3b Egr3 Bcl2 Afdn Hsph1
0.179894	23	3211	1.58656	GO:0003008 system process	http://amigo.geneontology.org/amigo/term/GO:0003008	Klhl3 Tnfrsf21 Casq2 Pkp2 Bdnf Dlgap4 Homer1 Cacna1c Rock2 Ptprj Baiap2 Nptx1 Smad3 Ptgs2 Wfs1 Inhba Nptx2 Slc1a1 Tanc1 Lrrk2 Bcl2 Zmynd8 Afdn
0.181571	2	23	9.4903	GO:0002115 store-operated calcium entry	http://amigo.geneontology.org/amigo/term/GO:0002115	Homer1 Stim2
0.181571	3	51	5.40947	GO:0021795 cerebral cortex cell migration	http://amigo.geneontology.org/amigo/term/GO:0021795	Zmiz1 Lrp8 Mdga1
0.181571	4	111	3.96298	GO:0030518 intracellular steroid hormone receptor signaling pathway	http://amigo.geneontology.org/amigo/term/GO:0030518	Calr Zmiz1 Fkbp4 Bdnf
0.181571	2	23	9.4903	GO:0032515 negative regulation of phosphoprotein phosphatase activity	http://amigo.geneontology.org/amigo/term/GO:0032515	Rock2 Ppp1r11
0.181571	4	100	3.96298	GO:0036473 cell death in response to oxidative stress	http://amigo.geneontology.org/amigo/term/GO:0036473	Sfpq Lrrk2 Slc1a1 Bcl2
0.181571	19	1279	1.67941	GO:0042325 regulation of phosphorylation	http://amigo.geneontology.org/amigo/term/GO:0042325	Camkk1 Ptprj Ubash3b Inhba Bdnf Ccnd1 Dnajc3 Cdkn1a Rock2 Pip4k2c Slco3a1 Lrrk2 Lrp8 Bcl2 Zbtb20 Slc1a1 Ptgs2 Sorl1 Xbp1
0.181571	2	20	9.4903	GO:0048311 mitochondrion distribution	http://amigo.geneontology.org/amigo/term/GO:0048311	Lrrk2 Synj2
0.181571	14	776	1.86442	GO:0051603 proteolysis involved in cellular protein catabolic process	http://amigo.geneontology.org/amigo/term/GO:0051603	Calr Hsp90b1 Hspa5 Trim2 Ubxn2b Enc1 Dnajc3 Klhl3 Sdf2l1 Ppp1r11 Wfs1 Xbp1 Lrrk2 Trim9
0.181571	2	37	9.4903	GO:0055090 acylglycerol homeostasis	http://amigo.geneontology.org/amigo/term/GO:0055090	Lpl Xbp1
0.181571	2	37	9.4903	GO:0070328 triglyceride homeostasis	http://amigo.geneontology.org/amigo/term/GO:0070328	Lpl Xbp1
0.181571	8	351	2.42035	GO:0071496 cellular response to external stimulus	http://amigo.geneontology.org/amigo/term/GO:0071496	Lpl Xbp1 Bcl2 Cdkn1a Hspa5 Ptgs2 Lrrk2 Kcnb1
0.181571	2	19	9.4903	GO:0097320 plasma membrane tubulation	http://amigo.geneontology.org/amigo/term/GO:0097320	Pacsin1 Wasl
0.181571	2	20	9.4903	GO:0098974 postsynaptic actin cytoskeleton organization	http://amigo.geneontology.org/amigo/term/GO:0098974	Ina Wasl
0.181571	2	25	9.4903	GO:0150077 regulation of neuroinflammatory response	http://amigo.geneontology.org/amigo/term/GO:0150077	Ptgs2 Lrrk2
0.181571	2	26	9.4903	GO:1903429 regulation of cell maturation	http://amigo.geneontology.org/amigo/term/GO:1903429	Lrrk2 Bcl2
0.183588	8	402	2.40421	GO:0042060 wound healing	http://amigo.geneontology.org/amigo/term/GO:0042060	Ubash3b Xbp1 Myh9 Cdkn1a Ptprj Smad3 Tnfrsf12a Mrtfa
0.18363	3	56	5.30341	GO:0042149 cellular response to glucose starvation	http://amigo.geneontology.org/amigo/term/GO:0042149	Xbp1 Bcl2 Hspa5
0.18363	3	56	5.30341	GO:0042551 neuron maturation	http://amigo.geneontology.org/amigo/term/GO:0042551	Lrrk2 Kcnb1 Bcl2
0.18363	3	58	5.30341	GO:0051653 spindle localization	http://amigo.geneontology.org/amigo/term/GO:0051653	Myh9 Ubxn2b Wasl
0.185033	4	97	3.91991	GO:0010770 positive regulation of cell morphogenesis involved in differentiation	http://amigo.geneontology.org/amigo/term/GO:0010770	Calr Baiap2 Lrp8 Afdn
0.185033	4	96	3.91991	GO:0150115 cell-substrate junction organization	http://amigo.geneontology.org/amigo/term/GO:0150115	Ptprj Smad3 Peak1 Bcl2
0.189087	18	1199	1.69046	GO:0009628 response to abiotic stimulus	http://amigo.geneontology.org/amigo/term/GO:0009628	Hyou1 Dnajc3 Cdkn1a Vgf Bcl2 Fosb Calr Lpl Hsp90b1 Hspa5 Smad3 Ptgs2 Ccnd1 Slc1a1 Tanc1 Cacna1c Xbp1 Nrf1
0.189087	2	25	9.01579	GO:0010523 negative regulation of calcium ion transport into cytosol	http://amigo.geneontology.org/amigo/term/GO:0010523	Casq2 Bcl2
0.189087	2	24	9.01579	GO:0010880 regulation of release of sequestered calcium ion into cytosol by sarcoplasmic reticulum	http://amigo.geneontology.org/amigo/term/GO:0010880	Casq2 Cacna1c
0.189087	2	21	9.01579	GO:0021756 striatum development	http://amigo.geneontology.org/amigo/term/GO:0021756	Lrrk2 Inhba
0.189087	36	2914	1.399	GO:0032879 regulation of localization	http://amigo.geneontology.org/amigo/term/GO:0032879	Homer1 Syt13 Casq2 Ubash3b Gpc1 Lrrk2 Stim2 Kcns1 Pacsin1 Syt12 Afdn Kcng1 Ptprj Calr Lpl Kcnq2 Xbp1 Rock2 Hspa5 Ubxn2b Wasl Smad3 Ptgs2 Wfs1 Zmynd8 Inhba Pkp2 Sorl1 Kcnb1 Cacna1c Lipg Bcl2 Slc1a1 Slc5a3 Trim9 Tunar
0.189087	6	224	2.83219	GO:0033673 negative regulation of kinase activity	http://amigo.geneontology.org/amigo/term/GO:0033673	Ptprj Ubash3b Cdkn1a Pip4k2c Sorl1 Dnajc3
0.189087	3	59	5.20142	GO:0042596 fear response	http://amigo.geneontology.org/amigo/term/GO:0042596	Slc1a1 Bdnf Bcl2
0.189087	3	71	5.20142	GO:0045428 regulation of nitric oxide biosynthetic process	http://amigo.geneontology.org/amigo/term/GO:0045428	Rock2 Smad3 Ptgs2
0.189087	2	25	9.01579	GO:0048634 regulation of muscle organ development	http://amigo.geneontology.org/amigo/term/GO:0048634	Smad3 Bdnf
0.189087	3	54	5.20142	GO:0050775 positive regulation of dendrite morphogenesis	http://amigo.geneontology.org/amigo/term/GO:0050775	Baiap2 Lrp8 Afdn
0.189087	15	1027	1.79359	GO:0051336 regulation of hydrolase activity	http://amigo.geneontology.org/amigo/term/GO:0051336	Sipa1l3 Sgsm1 Slc1a1 Mrtfa Hsp90b1 Rock2 Iqgap2 Smad3 Lrrk2 Ppp1r11 Sorl1 Asap2 Plekhg4 Ptgs2 Afdn
0.189087	11	568	2.03225	GO:0060284 regulation of cell development	http://amigo.geneontology.org/amigo/term/GO:0060284	Bdnf Tnfrsf12a Calr Rock2 Baiap2 Lrrk2 Lrp8 Sorl1 Bcl2 Etv5 Afdn
0.189087	5	191	3.19709	GO:0060402 calcium ion transport into cytosol	http://amigo.geneontology.org/amigo/term/GO:0060402	Casq2 Ubash3b Cacna1c Nalf2 Bcl2
0.189087	2	22	9.01579	GO:1900006 positive regulation of dendrite development	http://amigo.geneontology.org/amigo/term/GO:1900006	Pacsin1 Lrp8
0.189087	2	20	9.01579	GO:1905874 regulation of postsynaptic density organization	http://amigo.geneontology.org/amigo/term/GO:1905874	Nptx1 Zmynd8
0.189985	26	1916	1.51135	GO:0016310 phosphorylation	http://amigo.geneontology.org/amigo/term/GO:0016310	Camk1g Camkk1 Dgkg Ptprj Mast3 Ubash3b Lrrk2 Inhba Bdnf Ccnd1 Peak1 Dnajc3 Cdkn1a Bcl2 Rock2 Pip4k2c Slco3a1 Sik2 Mpp3 Klhl3 Lrp8 Zbtb20 Slc1a1 Ptgs2 Sorl1 Xbp1
0.190991	9	436	2.19897	GO:0001558 regulation of cell growth	http://amigo.geneontology.org/amigo/term/GO:0001558	Bdnf Tnfrsf12a Cdkn1a Ptprj Smad3 Inhba Bcl2 Xbp1 Afdn
0.190991	17	1139	1.7125	GO:0001932 regulation of protein phosphorylation	http://amigo.geneontology.org/amigo/term/GO:0001932	Camkk1 Ptprj Ubash3b Inhba Bdnf Ccnd1 Dnajc3 Cdkn1a Rock2 Slco3a1 Lrrk2 Lrp8 Bcl2 Slc1a1 Ptgs2 Sorl1 Xbp1
0.190991	7	370	2.51436	GO:0002696 positive regulation of leukocyte activation	http://amigo.geneontology.org/amigo/term/GO:0002696	Xbp1 Lrrk2 Bcl2 Cdkn1a Zmiz1 Egr3 Hsph1
0.190991	1	3	45.0789	GO:0006808 regulation of nitrogen utilization	http://amigo.geneontology.org/amigo/term/GO:0006808	Bcl2
0.190991	3	55	5.10328	GO:0007215 glutamate receptor signaling pathway	http://amigo.geneontology.org/amigo/term/GO:0007215	Homer1 Kcnb1 Slc1a1
0.190991	4	129	3.79612	GO:0008585 female gonad development	http://amigo.geneontology.org/amigo/term/GO:0008585	Hspa5 Inhba Vgf Bcl2
0.190991	10	774	2.09183	GO:0009617 response to bacterium	http://amigo.geneontology.org/amigo/term/GO:0009617	Xbp1 Baiap2 Ptgs2 Vgf H2bc6 Lpl Zfp983 Slfn2 B3galt5 Wasl
0.190991	19	1241	1.64712	GO:0009968 negative regulation of signal transduction	http://amigo.geneontology.org/amigo/term/GO:0009968	Ptprj Ubash3b Hyou1 Gpc1 Ankrd6 Bcl2 Mrtfa Calr Xbp1 Pip4k2c Lrrk2 Spred3 Wfs1 Hspa5 Bdnf Dgkg Ptgs2 Chst11 Sorl1
0.190991	3	60	5.10328	GO:0010332 response to gamma radiation	http://amigo.geneontology.org/amigo/term/GO:0010332	Cdkn1a Hspa5 Bcl2
0.190991	1	3	45.0789	GO:0010897 negative regulation of triglyceride catabolic process	http://amigo.geneontology.org/amigo/term/GO:0010897	Sorl1
0.190991	8	454	2.33418	GO:0032103 positive regulation of response to external stimulus	http://amigo.geneontology.org/amigo/term/GO:0032103	Ptprj Ptgs2 Calr Sfpq Smad3 Lrrk2 Lpl Wasl
0.190991	1	8	45.0789	GO:0032714 negative regulation of interleukin-5 production	http://amigo.geneontology.org/amigo/term/GO:0032714	Tnfrsf21
0.190991	14	986	1.824	GO:0033993 response to lipid	http://amigo.geneontology.org/amigo/term/GO:0033993	Lpl Gramd1b Bcl2 Fosb Calr Zmiz1 Xbp1 Rock2 Lrp8 Ptgs2 Inhba Ccnd1 Fkbp4 Bdnf
0.190991	1	5	45.0789	GO:0035564 regulation of kidney size	http://amigo.geneontology.org/amigo/term/GO:0035564	Lrrk2
0.190991	1	8	45.0789	GO:0048743 positive regulation of skeletal muscle fiber development	http://amigo.geneontology.org/amigo/term/GO:0048743	Bcl2
0.190991	4	133	3.79612	GO:0050864 regulation of B cell activation	http://amigo.geneontology.org/amigo/term/GO:0050864	Tnfrsf21 Xbp1 Bcl2 Cdkn1a
0.190991	17	1264	1.70298	GO:0060429 epithelium development	http://amigo.geneontology.org/amigo/term/GO:0060429	Sipa1l3 Etv5 Ankrd6 Bdnf Bcl2 Klhl3 Rock2 Smad3 Inhba Afdn Ccnd1 Xbp1 Rilpl1 Ssbp3 Mrtfa Mical2 Ptgs2
0.190991	1	3	45.0789	GO:0060690 epithelial cell differentiation involved in salivary gland development	http://amigo.geneontology.org/amigo/term/GO:0060690	Xbp1
0.190991	1	3	45.0789	GO:0072347 response to anesthetic	http://amigo.geneontology.org/amigo/term/GO:0072347	Slc1a1
0.190991	1	3	45.0789	GO:0090360 platelet-derived growth factor production	http://amigo.geneontology.org/amigo/term/GO:0090360	Ptgs2
0.190991	1	3	45.0789	GO:0090361 regulation of platelet-derived growth factor production	http://amigo.geneontology.org/amigo/term/GO:0090361	Ptgs2
0.190991	1	6	45.0789	GO:1900098 regulation of plasma cell differentiation	http://amigo.geneontology.org/amigo/term/GO:1900098	Xbp1
0.190991	3	66	5.00877	GO:1901016 regulation of potassium ion transmembrane transporter activity	http://amigo.geneontology.org/amigo/term/GO:1901016	Kcns1 Kcng1 Casq2
0.190991	1	4	45.0789	GO:1902219 negative regulation of intrinsic apoptotic signaling pathway in response to osmotic stress	http://amigo.geneontology.org/amigo/term/GO:1902219	Ptgs2
0.190991	1	3	45.0789	GO:1902948 negative regulation of tau-protein kinase activity	http://amigo.geneontology.org/amigo/term/GO:1902948	Sorl1
0.191041	2	30	8.58647	GO:0001783 B cell apoptotic process	http://amigo.geneontology.org/amigo/term/GO:0001783	Bcl2 Tnfrsf21
0.191041	42	3610	1.3423	GO:0010604 positive regulation of macromolecule metabolic process	http://amigo.geneontology.org/amigo/term/GO:0010604	Xbp1 Camkk1 Inhba Mrtfa Bdnf Maml3 Ssbp3 Fosb Etv5 Dnajc3 Zbtb20 Slc1a1 Smad3 Egr3 Sgsm1 Hmga1b Zmiz1 Lpl Sart3 Rock2 Cdkn1a Slco3a1 Sfpq Wasl Ptgs2 Lrrk2 Mical2 Wfs1 Sorl1 Nrf1 Zfp760 Ccnd1 Ptprj Lrp8 Bcl2 Crem Calr Myh9 Hspa5 Zfp983 Afdn Hsph1
0.191041	2	22	8.58647	GO:0031571 mitotic G1 DNA damage checkpoint signaling	http://amigo.geneontology.org/amigo/term/GO:0031571	Cdkn1a Ccnd1
0.191041	7	297	2.50439	GO:0032409 regulation of transporter activity	http://amigo.geneontology.org/amigo/term/GO:0032409	Stim2 Kcns1 Kcng1 Casq2 Slc5a3 Bcl2 Homer1
0.191041	2	37	8.58647	GO:0071827 plasma lipoprotein particle organization	http://amigo.geneontology.org/amigo/term/GO:0071827	Lpl Lipg
0.191041	2	22	8.58647	GO:0099188 postsynaptic cytoskeleton organization	http://amigo.geneontology.org/amigo/term/GO:0099188	Ina Wasl
0.195156	3	76	4.9177	GO:0001541 ovarian follicle development	http://amigo.geneontology.org/amigo/term/GO:0001541	Inhba Vgf Bcl2
0.195156	3	114	4.9177	GO:0042100 B cell proliferation	http://amigo.geneontology.org/amigo/term/GO:0042100	Tnfrsf21 Bcl2 Cdkn1a
0.195156	3	75	4.9177	GO:0080164 regulation of nitric oxide metabolic process	http://amigo.geneontology.org/amigo/term/GO:0080164	Rock2 Smad3 Ptgs2
0.196791	5	165	3.0876	GO:0051017 actin filament bundle assembly	http://amigo.geneontology.org/amigo/term/GO:0051017	Baiap2 Fam171a1 Hsp90b1 Rock2 Smad3
0.196862	14	810	1.80574	GO:0060322 head development	http://amigo.geneontology.org/amigo/term/GO:0060322	Synj2 Zmiz1 Baiap2 Lrp8 Lrrk2 Inhba Cdh22 Mrtfa Ssbp3 Afdn Slc1a1 Hspa5 Mdga1 Bcl2
0.19726	17	1136	1.68798	GO:0035295 tube development	http://amigo.geneontology.org/amigo/term/GO:0035295	Etv5 Tnfrsf12a Bdnf Bcl2 Klhl3 Xbp1 Rock2 Myh9 Clmp Smad3 Ptgs2 Egr3 Zmiz1 Slc1a1 Ptprj Ssbp3 Mical2
0.19726	4	133	3.67991	GO:0046545 development of primary female sexual characteristics	http://amigo.geneontology.org/amigo/term/GO:0046545	Hspa5 Inhba Vgf Bcl2
0.19972	30	2831	1.43946	GO:0009605 response to external stimulus	http://amigo.geneontology.org/amigo/term/GO:0009605	Unc5a Lpl Xbp1 Ptprj Smad3 Ptgs2 Vgf Bcl2 Fosb Calr Cdkn1a Baiap2 Hspa5 Sfpq Nectin1 Egr3 Lrrk2 H2bc6 Kcnb1 Lipg Ccnd1 Zfp983 Slfn2 B3galt5 Slc1a1 Lrp8 Wasl Ubash3b Bdnf Sorl1
0.19972	25	2018	1.50564	GO:0009888 tissue development	http://amigo.geneontology.org/amigo/term/GO:0009888	Popdc3 Sipa1l3 Etv5 Smad3 Ankrd6 Inhba Bdnf Bcl2 Calr Klhl3 Rock2 Ptgs2 Pkp2 Sorl1 Gpc1 Afdn Ccnd1 Homer1 Xbp1 Rilpl1 Nectin1 Chst11 Ssbp3 Mrtfa Mical2
0.19972	8	358	2.28972	GO:0010720 positive regulation of cell development	http://amigo.geneontology.org/amigo/term/GO:0010720	Bdnf Tnfrsf12a Calr Baiap2 Lrp8 Bcl2 Etv5 Afdn
0.19972	2	27	8.19617	GO:0014808 release of sequestered calcium ion into cytosol by sarcoplasmic reticulum	http://amigo.geneontology.org/amigo/term/GO:0014808	Casq2 Cacna1c
0.19972	2	28	8.19617	GO:0030728 ovulation	http://amigo.geneontology.org/amigo/term/GO:0030728	Ptgs2 Inhba
0.19972	2	23	8.19617	GO:0044819 mitotic G1/S transition checkpoint signaling	http://amigo.geneontology.org/amigo/term/GO:0044819	Cdkn1a Ccnd1
0.19972	3	59	4.82989	GO:0051893 regulation of focal adhesion assembly	http://amigo.geneontology.org/amigo/term/GO:0051893	Ptprj Smad3 Peak1
0.19972	3	73	4.82989	GO:0051926 negative regulation of calcium ion transport	http://amigo.geneontology.org/amigo/term/GO:0051926	Casq2 Ptgs2 Bcl2
0.19972	3	59	4.82989	GO:0090109 regulation of cell-substrate junction assembly	http://amigo.geneontology.org/amigo/term/GO:0090109	Ptprj Smad3 Peak1
0.19972	2	28	8.19617	GO:1903514 release of sequestered calcium ion into cytosol by endoplasmic reticulum	http://amigo.geneontology.org/amigo/term/GO:1903514	Casq2 Cacna1c
